# Supplementary material for: RNA-binding protein transcripts reflect composition of target mRNAs
Source: Nucleic Acids Res. 2026 Jun 8;54(11):gkag540. doi: 10.1093/nar/gkag540 (PMC13244147; doi:10.1093/nar/gkag540)
Supplement: gkag540_Supplemental_Files [file gkag540_supplemental_files.zip]

Archive with 9 entries (9 files):
- S1_RNA_information_eCLIP.txt
- S2_RNA_information_HTR_SELEX_0.0001.txt
- S3_RBP_information_eCLIP.txt
- S4_RBP_information_HTR_SELEX_0.0001.txt
- S5_interaction_matrix_eCLIP.txt
- S6_interaction_matrix_HTR_SELEX_0.0001.txt
- S7_RBP_Pvalue_Shifts.csv
- S8_ICP_calculation.py
- Supplementary_Materials.pdf
