# Supplementary material for: RNA-binding protein transcripts reflect composition of target mRNAs
Source: Nucleic Acids Res. 2026 Jun 8;54(11):gkag540. doi: 10.1093/nar/gkag540 (PMC13244147; doi:10.1093/nar/gkag540)
Supplement: gkag540_Supplemental_Files [file gkag540_supplemental_files.zip › S1_RNA_information_eCLIP.txt]

# RNA information: MANE transcript full content, CDS only content, and binding preferences (ICPs, group prefs, affinity prefs, AA prefs).
Index	Name	G_full	A_full	C_full	U_full	G_CDS	A_CDS	C_CDS	U_CDS	ICP_G	ICP_A	ICP_C	ICP_U	pref_SRSF7	pref_speck_RBPs	pref_deRuiter_G_(MetOH)_affinity	pref_Wang_G_affinity	pref_Arg
0	A1BG	0.2756	0.1842	0.2945	0.2457	0.3259	0.1690	0.3320	0.1731	0.3528	0.8870	0.2927	-1.3686	-0.2110	0.2299	-0.2462	-0.8785	0.0463
1	A1CF	0.1758	0.3229	0.1911	0.3103	0.2457	0.3003	0.2258	0.2281	-1.0500	-0.1619	-0.1338	1.1284	-0.1679	-0.7824	-0.3231	-0.2884	1.1741
2	A2M	0.2382	0.2701	0.2527	0.2390	0.2386	0.2707	0.2544	0.2363	-0.8802	1.9880	-0.9781	-0.0085	-0.2928	-1.4241	-0.0842	-0.2455	-0.6309
3	AAAS	0.2716	0.1895	0.3019	0.2369	0.2717	0.1911	0.3034	0.2338	-0.0441	-0.3715	0.6005	-0.2542	-0.3163	0.3914	-1.1292	0.0997	-0.3366
4	AACS	0.2844	0.2178	0.2666	0.2313	0.2976	0.2331	0.2589	0.2103	1.0348	-0.2699	0.2412	-0.8462	-0.1781	-0.8257	-1.1242	-0.3741	0.3634
5	AADAT	0.2080	0.3058	0.2076	0.2787	0.2000	0.3098	0.2141	0.2761	0.2297	-1.4769	1.0509	0.0300	-0.0929	-0.4323	-1.3513	-0.6361	0.3418
6	AAGAB	0.2391	0.2838	0.1893	0.2877	0.2455	0.2942	0.2074	0.2529	-0.9688	1.3257	-1.3793	1.0436	-0.2310	0.0795	1.3377	1.3641	-1.4935
7	AAK1	0.2094	0.2801	0.2141	0.2965	0.2331	0.2664	0.2889	0.2116	0.5645	-0.2304	0.0409	-0.3003	-0.3163	-0.5758	0.4495	0.4271	-1.0091
8	AAMDC	0.3238	0.2586	0.1935	0.2241	0.3142	0.2596	0.1913	0.2350	1.1515	0.0153	0.0916	-1.0352	-0.0758	-0.3500	-0.7834	-0.8780	0.0426
9	AAMP	0.3227	0.2057	0.2545	0.2170	0.3295	0.2120	0.2573	0.2012	0.3018	-0.3554	-0.3583	0.4032	-0.4620	-0.6531	0.0401	-1.0930	0.9905
10	AAR2	0.2611	0.2234	0.2838	0.2317	0.2743	0.2240	0.2951	0.2066	1.8541	-1.2504	1.2948	-1.7378	-0.1948	-0.9208	0.2149	-0.3355	1.0611
11	AARS1	0.2866	0.2459	0.2467	0.2208	0.2903	0.2503	0.2421	0.2173	-0.1977	2.5304	-1.6247	-0.3358	1.5887	1.8196	-3.3415	-4.0750	2.4930
12	AARS2	0.3103	0.2293	0.2666	0.1938	0.3296	0.1932	0.2876	0.1895	1.4275	-0.4384	-0.5358	-0.2354	-0.3198	2.2405	-4.1335	-3.9254	2.9809
13	AARSD1	0.3106	0.2538	0.2242	0.2114	0.3163	0.2524	0.2233	0.2079	0.9246	0.0817	-0.5310	-0.2650	-0.1948	3.0377	-2.5260	-2.5612	2.1803
14	AASDH	0.2103	0.2974	0.1851	0.3072	0.2098	0.2972	0.1864	0.3066	-0.1929	-0.6238	-0.0680	0.7836	-0.0929	-0.4323	-1.0673	-0.9448	1.0976
15	AASDHPPT	0.1952	0.3054	0.1699	0.3296	0.2362	0.2913	0.1974	0.2751	-1.2426	1.0858	-1.2754	1.3677	-0.2836	0.6542	1.6409	1.4255	-0.5351
16	AASS	0.2144	0.3277	0.1796	0.2783	0.2426	0.2905	0.1994	0.2675	-0.7310	0.2733	-0.3636	0.7274	-0.1218	1.3967	-1.3156	-1.6500	1.5084
17	AATF	0.3026	0.2789	0.2250	0.1935	0.2905	0.2982	0.2119	0.1994	0.2077	0.1895	-0.9345	0.6210	-0.2928	-0.4167	-1.6733	-2.2982	2.2800
18	AATK	0.3358	0.1580	0.3406	0.1655	0.3333	0.1589	0.3520	0.1557	-0.2195	0.0181	-0.1194	0.2856	-0.1467	-0.6822	-0.6041	-0.3718	0.3616
19	ABAT	0.2513	0.2599	0.2461	0.2427	0.2707	0.2373	0.2780	0.2140	-1.8442	0.9824	-1.5128	2.1869	-0.2836	-0.3652	1.0285	1.2916	-0.6470
20	ABCA1	0.2327	0.2717	0.2214	0.2742	0.2590	0.2542	0.2422	0.2446	0.5616	-0.6514	0.3677	-0.2735	-0.4215	2.2294	-0.9159	-1.2490	1.4628
21	ABCA13	0.2012	0.2926	0.2099	0.2962	0.2054	0.2917	0.2121	0.2907	0.3213	0.4012	-0.1209	-0.4907	-0.0537	4.0769	-1.7800	-1.0853	-0.2601
22	ABCA2	0.3015	0.1806	0.3340	0.1840	0.2990	0.1830	0.3326	0.1854	1.2922	-1.3818	1.1028	-0.9832	-0.4215	-0.3959	0.9895	0.1057	-0.8189
23	ABCA3	0.2901	0.1965	0.3140	0.1995	0.2878	0.1970	0.3142	0.2011	1.2283	-0.3187	0.2901	-1.0086	-0.1679	0.7084	-0.2157	-1.0229	-0.1304
24	ABCA5	0.1798	0.3202	0.1524	0.3476	0.1924	0.3136	0.1677	0.3262	-0.6345	0.6225	-0.8533	0.8510	-0.1094	-0.5026	-0.5542	-1.3324	1.4443
25	ABCA7	0.3222	0.1667	0.3241	0.1869	0.3198	0.1650	0.3263	0.1889	1.0271	-1.2749	0.4034	-0.1643	-0.4296	2.1650	-2.6053	-3.5547	2.2115
26	ABCA8	0.2144	0.2899	0.1958	0.2999	0.2231	0.2858	0.2030	0.2881	0.8376	0.1097	0.4218	-1.2105	-0.1948	0.3987	-0.5135	-0.5565	-0.4774
27	ABCB1	0.2261	0.3091	0.1819	0.2828	0.2487	0.2940	0.1924	0.2648	-0.8075	1.3396	-1.6581	1.1923	-0.1467	-0.6822	-1.1987	-1.6504	1.6022
28	ABCB10	0.2401	0.2579	0.2135	0.2884	0.2954	0.2005	0.2683	0.2358	-0.3778	1.0905	-1.3626	0.7510	-0.3361	-0.7245	-0.7770	-0.3706	0.6637
29	ABCB4	0.2464	0.2968	0.1978	0.2590	0.2507	0.2916	0.2015	0.2562	-0.2596	-0.1660	0.3343	0.0073	-0.1467	0.9914	-1.2886	-1.5750	0.9327
30	ABCB6	0.3097	0.1842	0.2809	0.2252	0.3064	0.1869	0.2767	0.2300	-0.1341	-0.1366	0.1096	0.1144	-0.4085	0.5870	-2.1803	-3.0567	1.3804
31	ABCB7	0.2112	0.2807	0.1912	0.3169	0.2456	0.2930	0.1986	0.2629	-1.2278	1.0940	-1.1516	1.2188	-0.1781	-0.8257	1.0032	0.0216	0.0058
32	ABCB8	0.2927	0.1924	0.3104	0.2045	0.3106	0.1718	0.3199	0.1978	-0.6934	0.8282	-0.9057	0.7688	-0.2711	0.8185	0.1146	-1.4420	1.7932
33	ABCB9	0.2968	0.1825	0.3220	0.1986	0.3029	0.1836	0.3168	0.1967	0.8516	0.9994	-1.0101	-0.5179	-0.0537	-0.2453	-2.0370	-1.3120	0.3654
34	ABCC1	0.2658	0.2219	0.2829	0.2294	0.2787	0.2129	0.2865	0.2219	-1.1114	1.1764	-0.4450	0.3746	1.7836	0.4633	0.2318	-0.9258	0.1203
35	ABCC10	0.2968	0.1808	0.3076	0.2148	0.3007	0.1778	0.3126	0.2089	0.0799	-0.4881	0.5669	-0.2200	-0.3198	1.2825	-1.4383	-2.5069	1.4333
36	ABCC11	0.2536	0.2426	0.2486	0.2552	0.2631	0.2361	0.2607	0.2400	1.4444	-1.8924	1.6771	-1.2342	-0.0537	-0.2453	0.9438	-0.5651	-0.6681
37	ABCC2	0.2218	0.2726	0.2268	0.2787	0.2356	0.2671	0.2388	0.2585	-0.8290	0.9384	-1.1612	1.0412	-0.3820	1.6622	-1.7650	-2.4953	2.1922
38	ABCC3	0.2695	0.2083	0.2875	0.2347	0.2807	0.1978	0.2973	0.2242	0.8091	-1.6056	0.4793	0.2570	-0.2413	1.0638	-1.3628	-2.0573	2.5191
39	ABCC4	0.2237	0.2842	0.2020	0.2900	0.2397	0.2803	0.2050	0.2750	-0.4492	0.5372	-0.3545	0.2613	-0.3163	-0.5758	-0.7065	-0.3613	0.4729
40	ABCC5	0.2591	0.2401	0.2465	0.2544	0.2661	0.2512	0.2482	0.2345	-0.3462	0.4162	0.0174	-0.1020	-0.2532	-0.1216	-0.6839	-1.5688	1.1839
41	ABCC6	0.2916	0.1953	0.3035	0.2095	0.2994	0.1854	0.3065	0.2087	0.5183	-1.5907	0.9473	-0.0147	2.9754	2.0899	-0.8456	-2.3412	2.4818
42	ABCD1	0.3110	0.1788	0.3467	0.1635	0.3280	0.1718	0.3204	0.1799	1.5311	-1.6017	1.3150	-1.1924	-0.2532	-1.2189	0.1393	-0.4909	0.3544
43	ABCD3	0.2059	0.3033	0.1787	0.3122	0.2322	0.2934	0.1856	0.2888	1.4324	-2.1120	2.2077	-1.5849	-0.2383	0.0047	-0.2741	0.9548	1.4476
44	ABCD4	0.2573	0.2445	0.2468	0.2514	0.2866	0.2140	0.2745	0.2250	0.1414	-0.0448	-0.6898	0.6276	3.4154	2.6056	-2.3783	-3.7109	3.4868
45	ABCE1	0.1873	0.3362	0.1672	0.3092	0.2131	0.3306	0.1758	0.2805	-1.2740	1.4426	-1.3112	1.1213	-0.3198	-1.5914	-0.4475	0.5284	-0.0023
46	ABCF1	0.2840	0.2769	0.2405	0.1985	0.3006	0.2982	0.2351	0.1661	0.5940	0.1583	-0.6825	0.0423	-0.5772	1.2067	-1.2820	-1.0874	-0.0552
47	ABCF2	0.2633	0.2609	0.2434	0.2324	0.2739	0.2804	0.2386	0.2071	0.2507	0.2204	-0.1741	-0.2159	-0.3163	-0.5758	-0.6995	-0.3720	0.4085
48	ABCF3	0.3050	0.2232	0.2637	0.2081	0.3089	0.2290	0.2562	0.2059	-0.0505	0.2662	-1.1192	0.9552	-0.2836	-0.3652	-2.1231	-1.5615	1.0426
49	ABCG5	0.2565	0.2438	0.2446	0.2551	0.2535	0.2273	0.2637	0.2555	-0.1327	-1.2905	1.0079	0.1946	-0.2532	0.9758	-1.7074	-1.9105	2.6102
50	ABCG8	0.2455	0.2409	0.2510	0.2625	0.2694	0.2095	0.2987	0.2224	-0.2320	0.7018	-0.7687	0.3674	-0.0929	-0.4323	-1.5792	-1.9747	2.2987
51	ABHD10	0.2035	0.3003	0.1732	0.3230	0.2484	0.2702	0.2179	0.2636	0.3828	-0.2199	0.0441	-0.1593	-0.1589	-0.7345	1.6168	0.9142	-1.0335
52	ABHD11	0.2877	0.2292	0.3004	0.1827	0.2930	0.1939	0.3301	0.1830	-0.0228	1.2135	-0.7779	-0.2510	-0.1094	-0.5026	-1.5320	-1.6684	1.1888
53	ABHD12	0.2954	0.1980	0.2903	0.2163	0.2764	0.2261	0.2705	0.2270	0.3298	-0.8766	0.9475	-0.4753	-0.2928	0.5908	0.8049	0.3308	-0.0036
54	ABHD13	0.1848	0.3175	0.1555	0.3422	0.1800	0.2908	0.2028	0.3264	0.5990	-0.7203	-0.2244	0.3925	-0.1467	-0.6822	-0.7162	0.4308	-0.4921
55	ABHD14A	0.2880	0.1857	0.3377	0.1886	0.2866	0.1747	0.3370	0.2017	-0.4026	0.4702	-1.0184	0.9720	-0.1345	-0.6247	0.9765	0.5195	-0.3447
56	ABHD14B	0.2589	0.1883	0.3241	0.2287	0.3079	0.1746	0.3222	0.1952	0.6510	-1.5214	1.7911	-1.0357	-0.3198	-0.6334	2.6044	2.1789	-1.7296
57	ABHD15	0.2772	0.2171	0.2815	0.2242	0.3262	0.1432	0.3462	0.1845	-0.3076	0.4026	-0.9413	0.8775	-0.0537	-0.2453	-0.1269	-0.1541	0.4186
58	ABHD16A	0.2858	0.2059	0.2863	0.2221	0.2945	0.1995	0.2975	0.2085	0.6374	-0.4991	0.2393	-0.3304	-0.3361	1.1517	-1.1566	-0.7171	-0.0589
59	ABHD17A	0.3347	0.1489	0.3511	0.1653	0.3032	0.1548	0.3699	0.1720	1.0260	-0.2767	0.0239	-0.6075	-0.1781	-0.8257	-0.4668	0.7036	-0.6894
60	ABHD17B	0.2222	0.2747	0.2010	0.3021	0.2211	0.2743	0.1956	0.3090	0.9150	-0.7043	0.4520	-0.5823	-0.1218	-0.5666	1.6227	0.7006	-0.7199
61	ABHD17C	0.2418	0.2258	0.2562	0.2762	0.2898	0.1733	0.3414	0.1955	-0.5470	0.5029	-1.0511	1.0951	-0.0929	-0.4323	1.7838	1.7190	-0.4052
62	ABHD18	0.1922	0.3099	0.1874	0.3104	0.2091	0.3161	0.2004	0.2744	1.4417	-1.5040	1.1374	-1.0225	-0.2532	-0.1216	0.2145	0.1320	-0.3215
63	ABHD2	0.2352	0.2482	0.2359	0.2807	0.2714	0.2361	0.2588	0.2337	-0.4700	-0.1006	-0.0855	0.5508	-0.3865	0.7040	2.4958	2.3742	-1.6363
64	ABHD3	0.2124	0.2804	0.2035	0.3036	0.2388	0.2510	0.2258	0.2844	-0.1268	0.2715	-0.9331	0.8290	-0.2383	1.1477	-1.9415	-2.2973	1.7232
65	ABHD4	0.2458	0.2193	0.2917	0.2432	0.2778	0.2271	0.2739	0.2212	0.3818	-0.7488	0.5816	-0.2542	-0.2836	-1.3847	1.4991	1.6395	-0.5871
66	ABHD5	0.2006	0.3235	0.1693	0.3065	0.2455	0.2789	0.2101	0.2655	2.2374	-0.7308	0.6121	-1.8026	-0.2928	0.5908	-1.1619	-0.3984	1.8996
67	ABHD6	0.2539	0.2580	0.2475	0.2407	0.2532	0.2404	0.2611	0.2453	0.8651	-1.2933	1.1659	-0.7644	-0.1094	-0.5026	1.5955	1.2204	-0.7168
68	ABHD8	0.3183	0.1704	0.3452	0.1660	0.3151	0.1784	0.3265	0.1800	0.4831	-0.6027	0.0668	0.0793	-0.0929	-0.4323	1.7661	1.2869	-0.7094
69	ABI1	0.1923	0.3090	0.1881	0.3107	0.2231	0.2966	0.2439	0.2363	-0.2539	0.0159	-0.5625	0.7676	-0.2711	-1.3004	0.9812	0.8237	0.1116
70	ABI2	0.2141	0.2758	0.2071	0.3030	0.2257	0.2589	0.2700	0.2454	0.2743	0.0140	-0.2662	0.0384	-0.2711	-0.2409	-0.1395	-1.6451	2.0966
71	ABL1	0.2915	0.2162	0.3014	0.1909	0.2917	0.2404	0.2988	0.1690	-0.7170	0.6394	-0.1701	0.2315	-0.6295	-1.6381	-0.3745	-0.4792	-0.6770
72	ABL2	0.2384	0.2714	0.2167	0.2735	0.2634	0.2690	0.2578	0.2098	1.7364	-1.0429	1.3515	-1.8772	-0.4215	-0.3959	0.4720	0.6918	-0.0491
73	ABLIM1	0.2310	0.2639	0.2288	0.2763	0.2528	0.2644	0.2674	0.2155	-1.1000	-0.0137	-0.7109	1.6312	3.8185	-0.1885	1.5987	0.6264	-0.2391
74	ABLIM2	0.2905	0.2107	0.2910	0.2078	0.2842	0.2284	0.2997	0.1876	1.3643	-1.1331	0.7876	-0.9135	-0.0537	-0.2453	-0.8762	-0.2107	-0.4187
75	ABLIM3	0.2476	0.2496	0.2751	0.2278	0.2484	0.2499	0.3060	0.1957	-0.9249	1.4299	-0.4996	-0.0088	-0.0537	-0.2453	-0.3049	-0.8126	-0.5168
76	ABR	0.2817	0.2195	0.2977	0.2011	0.2709	0.2511	0.2976	0.1804	0.9942	-1.3707	1.0086	-0.6340	-0.1218	-0.5666	-1.2952	-1.1578	1.2164
77	ABRAXAS1	0.1898	0.3261	0.1860	0.2981	0.2078	0.3472	0.1809	0.2641	-1.5082	0.8308	-0.2735	0.7604	-0.1345	-0.6247	1.5037	1.2715	-0.7489
78	ABRAXAS2	0.2027	0.3063	0.1993	0.2917	0.2329	0.2980	0.2313	0.2378	1.0588	0.0349	-0.5522	-0.2977	-0.0758	-0.3500	-0.9582	-0.9614	0.1319
79	ABT1	0.2392	0.2623	0.2256	0.2729	0.3199	0.2255	0.2953	0.1593	-1.4222	0.9427	-1.4611	1.8279	-0.2711	-1.3004	1.3373	1.6546	-0.1343
80	ABTB1	0.3216	0.1753	0.3017	0.2013	0.3264	0.1806	0.2971	0.1960	-1.0555	0.3123	0.4722	0.0743	-0.1094	-0.5026	-1.1748	-0.7090	1.2808
81	ABTB2	0.2966	0.1957	0.3103	0.1973	0.3028	0.1974	0.3246	0.1753	0.6863	-0.9349	0.3903	-0.1303	-0.1679	-0.7824	0.7134	0.3016	-0.0340
82	ACAA1	0.3261	0.2195	0.2572	0.1972	0.3333	0.2052	0.2689	0.1926	0.2650	-0.6082	-0.2184	0.5206	-0.3763	1.7221	-2.1778	-3.0516	1.4290
83	ACAA2	0.2112	0.2758	0.2187	0.2943	0.2662	0.2746	0.1956	0.2636	0.1036	-0.2036	-0.3398	0.4493	-0.1781	-0.8257	-1.6657	-0.8709	1.2087
84	ACACA	0.2546	0.2611	0.2348	0.2496	0.2518	0.2705	0.2234	0.2543	0.4876	0.0266	0.4143	-0.8211	-0.5409	0.5683	-1.7877	-1.7609	0.1082
85	ACACB	0.2742	0.2409	0.2730	0.2119	0.2772	0.2384	0.2819	0.2025	-0.2359	-0.4913	0.4886	0.1170	-0.1781	-0.8257	-1.3324	-2.0322	1.4808
86	ACAD10	0.2778	0.2294	0.2671	0.2257	0.2704	0.2389	0.2663	0.2244	1.8693	-1.2761	0.7150	-1.1300	-0.2413	-0.0540	-2.0535	-2.5050	1.2641
87	ACAD11	0.2377	0.2863	0.2049	0.2711	0.2338	0.2923	0.2120	0.2620	-1.6564	1.3384	-1.2506	1.4538	-0.2383	1.1477	-1.2519	-1.8613	0.6681
88	ACAD8	0.2665	0.2335	0.2358	0.2642	0.2980	0.2265	0.2594	0.2161	-0.0387	0.4544	-0.5063	0.1568	-0.1345	1.1691	-2.3495	-1.9565	1.3843
89	ACAD9	0.2806	0.2479	0.2524	0.2192	0.2786	0.2528	0.2582	0.2104	-0.3007	-0.5483	0.6755	0.0246	-0.2110	0.2299	-0.9481	-0.2687	0.2879
90	ACADL	0.2155	0.3225	0.1928	0.2692	0.2519	0.3078	0.1884	0.2519	0.2830	-0.3209	-0.4418	0.5238	-0.0537	-0.2453	0.3782	0.2359	0.1303
91	ACADM	0.2079	0.3224	0.1513	0.3184	0.2502	0.3215	0.1591	0.2692	-1.1681	0.3765	-1.1670	1.8169	-0.2413	-1.1718	1.1305	1.5780	-1.4120
92	ACADS	0.3244	0.1850	0.3131	0.1775	0.3074	0.2015	0.3163	0.1748	0.2957	-1.1034	0.2916	0.4241	-0.2532	0.9758	0.1748	0.2642	-0.1953
93	ACADSB	0.2009	0.3140	0.1886	0.2965	0.2330	0.3210	0.1937	0.2523	-1.6451	0.0332	-0.2816	1.5896	-0.2836	0.6542	1.9985	2.8627	-1.3267
94	ACADVL	0.3141	0.2179	0.2637	0.2042	0.3206	0.2178	0.2585	0.2031	-0.7820	0.5905	-1.0327	1.1514	1.8201	3.0779	-2.8964	-3.7147	2.0362
95	ACAP1	0.3106	0.2031	0.3007	0.1856	0.3180	0.2117	0.2842	0.1860	1.5178	-1.4974	1.3654	-1.3169	-0.0758	-0.3500	0.0426	-0.0947	-0.5115
96	ACAP2	0.1967	0.3093	0.1751	0.3189	0.2369	0.3278	0.1838	0.2515	-0.2131	0.2363	-0.0482	0.0197	-0.3436	-0.7771	0.6625	1.1504	-0.5352
97	ACAP3	0.3282	0.1714	0.3277	0.1727	0.3409	0.1906	0.3034	0.1651	1.2744	-0.1735	-0.4068	-0.5038	-0.5409	-0.2798	-3.3825	-3.4843	1.6321
98	ACAT1	0.2440	0.3038	0.1841	0.2681	0.2607	0.3052	0.1811	0.2529	0.8128	-0.0480	-0.0264	-0.5892	-0.2928	-1.4241	-0.8731	-0.5356	-0.6979
99	ACAT2	0.2546	0.2888	0.2007	0.2559	0.2771	0.2712	0.2024	0.2494	-1.0568	1.1884	-0.9430	0.7922	-0.3281	-0.6778	-0.0257	0.3880	-1.1126
100	ACBD3	0.2321	0.2944	0.1861	0.2874	0.2961	0.2942	0.2216	0.1881	-0.5612	1.3273	-1.4222	0.7527	-0.4215	1.3543	0.0424	-0.8541	1.1214
101	ACBD4	0.3158	0.1970	0.3065	0.1806	0.3202	0.2109	0.2962	0.1727	0.8458	-1.1053	0.0720	0.1932	-0.3163	0.3914	-1.2496	-1.8000	1.9600
102	ACBD5	0.2191	0.3051	0.1811	0.2946	0.2692	0.3105	0.1873	0.2330	-0.2225	0.2343	-0.6645	0.6637	-0.1948	-0.9208	-0.5562	-0.2885	-0.9429
103	ACBD6	0.2923	0.2792	0.2289	0.1995	0.2719	0.2943	0.2187	0.2151	1.2694	0.2083	0.1152	-1.3257	-0.2619	-1.2595	-2.5101	-2.4031	1.8405
104	ACCS	0.2778	0.2090	0.2862	0.2270	0.2901	0.2109	0.2781	0.2209	-0.7420	1.2186	-1.3639	0.9413	-0.1589	2.4299	-1.5449	-1.5322	1.0222
105	ACD	0.2833	0.1880	0.3375	0.1913	0.2817	0.1827	0.3472	0.1885	0.2276	-0.5995	1.0737	-0.7667	-0.2413	-1.1718	-0.0828	0.2278	0.4409
106	ACER2	0.2290	0.2297	0.2380	0.3033	0.2545	0.1867	0.2679	0.2909	2.0150	-2.1482	1.7472	-1.5351	-0.0758	-0.3500	0.0471	-0.5502	-0.7711
107	ACER3	0.1882	0.3029	0.1953	0.3137	0.2197	0.2634	0.1960	0.3208	-0.4783	-0.1123	-0.0342	0.5222	-0.1094	-0.5026	1.0772	0.9218	-0.5812
108	ACHE	0.3186	0.1588	0.3389	0.1837	0.3295	0.1634	0.3203	0.1868	1.3404	-0.9979	0.7248	-0.9491	-0.0537	-0.2453	0.1704	-0.8193	1.6251
109	ACIN1	0.2729	0.2922	0.2583	0.1767	0.2840	0.3014	0.2523	0.1624	0.4712	-0.1112	-0.2815	-0.0312	1.5269	1.7094	-2.0189	-3.2090	1.6966
110	ACKR2	0.2221	0.2074	0.2803	0.2903	0.2509	0.1901	0.2830	0.2760	0.0435	-1.8566	2.1700	-0.6610	-0.0758	-0.3500	3.0110	2.4431	-1.5641
111	ACLY	0.2639	0.2448	0.2562	0.2350	0.2788	0.2380	0.2728	0.2104	-2.1297	1.3042	-1.1792	1.8116	-0.5772	-0.4935	-0.2187	-0.2608	-0.6510
112	ACO1	0.2324	0.2772	0.2236	0.2668	0.2467	0.2707	0.2280	0.2546	0.4678	-0.6996	1.0242	-0.8218	-0.2310	1.2508	-0.3489	-0.1826	0.5030
113	ACO2	0.2762	0.2363	0.2849	0.2026	0.2850	0.2393	0.2885	0.1872	-0.6078	0.8923	-0.7168	0.4554	-0.3436	0.1514	-0.9014	-0.4347	0.0235
114	ACOT1	0.3049	0.1945	0.2740	0.2266	0.3278	0.1829	0.2890	0.2003	1.6510	-2.3790	1.3032	-0.5730	-0.0929	-0.4323	0.0108	-0.2996	0.8732
115	ACOT13	0.2108	0.3217	0.2044	0.2631	0.2429	0.3381	0.2048	0.2143	-0.5842	0.4137	-0.0518	0.1576	-0.1589	0.8477	1.7848	0.7875	-0.3105
116	ACOT2	0.3002	0.1911	0.2781	0.2306	0.3154	0.1850	0.2878	0.2119	0.2198	0.3352	-0.9771	0.5502	-0.0929	-0.4323	-0.0967	-0.3814	0.2793
117	ACOT7	0.3040	0.1966	0.3261	0.1733	0.3108	0.2135	0.3090	0.1667	-1.4521	1.4358	-1.7023	1.6710	-0.2165	0.1543	-1.1350	-0.3513	0.8050
118	ACOT8	0.2946	0.2002	0.3042	0.2010	0.3009	0.1964	0.3072	0.1954	-0.5962	0.5173	-0.5921	0.6400	-0.1589	-0.7345	0.0404	-0.6565	0.8484
119	ACOT9	0.2494	0.2723	0.2117	0.2666	0.2537	0.2812	0.1994	0.2656	0.2359	0.2096	-0.3338	-0.0292	-0.2067	-0.9641	-1.1227	-1.3196	0.4578
120	ACOX1	0.2252	0.2668	0.2144	0.2936	0.2500	0.2636	0.2455	0.2409	-0.0591	-0.4928	0.8115	-0.3571	-0.2769	0.7347	-0.2113	0.1484	-1.5136
121	ACOX2	0.2616	0.2481	0.2821	0.2081	0.2604	0.2408	0.2878	0.2110	0.4249	-1.0428	-0.5878	1.1978	6.2916	2.4299	-2.0098	-2.8244	4.1518
122	ACOX3	0.2681	0.2194	0.2681	0.2444	0.2805	0.2114	0.2829	0.2252	0.3150	0.6796	-0.5223	-0.3119	-0.1345	-0.6247	-3.2962	-2.6529	1.9322
123	ACP1	0.2212	0.2985	0.1967	0.2836	0.2511	0.3059	0.2046	0.2384	-0.9844	0.0351	0.8993	-0.1635	-0.2532	0.9758	1.9549	1.9574	-1.4125
124	ACP2	0.2733	0.2117	0.2999	0.2151	0.2750	0.2049	0.3199	0.2002	0.4051	-0.9095	0.3113	0.1536	-0.1860	-0.8800	-0.1568	-0.5843	0.0747
125	ACP5	0.2802	0.2085	0.2991	0.2122	0.2759	0.2082	0.3067	0.2092	0.9755	-0.9451	1.0752	-1.0710	-0.0537	-0.2453	-0.0063	-0.2969	0.0456
126	ACP6	0.2054	0.2526	0.2503	0.2917	0.2664	0.2469	0.2632	0.2235	-0.4002	-0.1193	0.0399	0.3868	-0.2110	-1.0046	-1.5214	-2.6273	2.3606
127	ACRBP	0.2551	0.2315	0.3008	0.2126	0.2554	0.2431	0.2977	0.2038	1.3909	-0.4301	0.8206	-1.5986	-0.1094	-0.5026	0.6182	-0.5839	0.0127
128	ACSF2	0.2889	0.2366	0.2747	0.1998	0.2954	0.2396	0.2705	0.1946	-0.9318	0.2790	-0.8483	1.3825	-0.2532	-0.1216	-1.3477	-1.2096	0.7178
129	ACSF3	0.2862	0.2029	0.3175	0.1934	0.3189	0.2049	0.2911	0.1852	0.7969	0.5181	0.2203	-1.3150	-0.3163	1.3586	-1.5007	-1.7360	1.3230
130	ACSL1	0.2403	0.2810	0.2115	0.2672	0.2636	0.2760	0.2245	0.2359	-0.3180	-0.0001	0.0162	0.2391	-0.1679	0.7084	-0.1807	0.9104	-0.9849
131	ACSL3	0.2030	0.3143	0.1714	0.3113	0.2208	0.3190	0.1847	0.2755	-1.0006	1.5847	-0.7931	0.2756	-0.4774	-2.4719	1.3093	2.1050	-1.0446
132	ACSL4	0.2008	0.3208	0.1632	0.3153	0.2353	0.3214	0.1841	0.2592	0.4766	-0.6987	-0.0581	0.2482	2.0522	1.7399	1.0088	0.1459	0.5728
133	ACSL5	0.2244	0.2797	0.2201	0.2757	0.2469	0.2748	0.2260	0.2523	-0.5295	-0.2095	0.3332	0.2670	-0.2413	-0.0540	0.1812	-0.4247	0.8675
134	ACSM2A	0.2664	0.3120	0.2008	0.2208	0.2779	0.2600	0.2380	0.2241	1.5838	-1.5790	0.5120	-0.4022	-0.0929	-0.4323	-1.2861	-1.9052	1.1870
135	ACSM2B	0.2661	0.3155	0.1990	0.2194	0.2756	0.2629	0.2363	0.2253	0.3345	-0.3732	0.4889	-0.4501	-0.0758	-0.3500	-0.8004	-1.1190	1.5376
136	ACSM3	0.2033	0.3328	0.1883	0.2756	0.2258	0.3168	0.2065	0.2509	-0.4717	0.4067	0.5479	-0.5241	-0.3198	-0.6334	-0.4607	-1.0878	0.7201
137	ACSM5	0.2668	0.2682	0.2368	0.2282	0.2982	0.2326	0.2608	0.2084	1.1996	-2.7558	1.9524	-0.5539	-0.0537	-0.2453	-0.5340	0.0656	-0.2312
138	ACSS1	0.3056	0.2087	0.2588	0.2269	0.3246	0.2051	0.2821	0.1882	0.2276	-0.0259	-0.8722	0.7509	5.9545	0.7084	-1.1725	-2.7175	3.8166
139	ACSS2	0.2745	0.2291	0.2634	0.2329	0.2886	0.2292	0.2606	0.2216	0.4268	-0.2981	0.3018	-0.3959	-0.4970	-0.0180	-0.1752	-0.4726	0.4271
140	ACSS3	0.1939	0.3209	0.1697	0.3155	0.2609	0.2677	0.2196	0.2517	-0.8055	0.5455	-0.4224	0.6072	-0.2383	0.0047	-0.5063	-1.2157	1.1316
141	ACTA2	0.2446	0.2468	0.2735	0.2350	0.2573	0.2440	0.2741	0.2246	1.1851	-1.0335	0.2458	-0.2830	-0.0758	-0.3500	-0.3554	0.0195	-0.2069
142	ACTB	0.2528	0.2152	0.2991	0.2329	0.2747	0.2080	0.3316	0.1858	-1.1946	0.5578	-0.9712	1.4708	-0.3593	-1.7976	0.9893	1.9365	-1.0954
143	ACTG1	0.2673	0.2168	0.2793	0.2366	0.2836	0.2116	0.3271	0.1778	-1.1234	0.6901	0.3374	-0.0023	-0.4136	-0.3341	2.4442	2.8691	-2.8650
144	ACTL6A	0.2330	0.2826	0.1893	0.2950	0.2463	0.2953	0.1888	0.2696	-1.0946	1.7379	-1.5115	0.9248	-0.2928	-0.4167	-1.1134	-1.0642	0.5966
145	ACTN1	0.2714	0.2569	0.2786	0.1932	0.2896	0.2557	0.2848	0.1699	0.2799	-0.0596	-0.0652	-0.1126	-0.4296	0.4228	-1.2946	-1.0070	0.6480
146	ACTN4	0.2878	0.2359	0.2980	0.1784	0.2967	0.2481	0.3044	0.1508	-1.2140	0.2149	-0.4410	1.2398	1.4815	0.7481	0.1906	-0.9544	0.2103
147	ACTR10	0.2072	0.2782	0.1890	0.3256	0.2302	0.2942	0.1942	0.2814	-1.9306	1.5255	-2.1410	2.4314	-0.1781	-0.8257	1.3274	1.3504	-0.5354
148	ACTR1A	0.2724	0.2191	0.2781	0.2304	0.2571	0.2411	0.2686	0.2332	0.0736	0.4853	-0.9992	0.5443	-0.2619	-1.2595	0.0809	0.3285	-0.0705
149	ACTR1B	0.3022	0.2024	0.2877	0.2078	0.2979	0.2207	0.2810	0.2004	1.2662	-0.3809	-0.1990	-0.5078	2.4821	1.5291	-0.4242	-0.9876	1.3589
150	ACTR2	0.2117	0.2992	0.1628	0.3262	0.2394	0.3029	0.1878	0.2699	-0.0976	-0.0048	-0.1029	0.1857	2.4178	0.5459	1.2477	1.1628	-0.6766
151	ACTR3	0.1885	0.3082	0.1619	0.3413	0.2400	0.3022	0.1810	0.2767	-0.5193	0.3314	-0.6742	0.8164	-0.3820	-0.1296	1.1377	1.6582	-0.4436
152	ACTR3B	0.2616	0.2562	0.2241	0.2580	0.2687	0.2671	0.2257	0.2384	-1.2057	1.0029	-1.2642	1.4007	-0.1467	-0.6822	0.3563	0.0150	-0.2371
153	ACTR3C	0.2273	0.2887	0.2342	0.2498	0.2429	0.2810	0.2222	0.2540	-0.5327	-0.8160	0.9890	0.1154	-0.0758	-0.3500	0.4105	1.4024	-0.3838
154	ACTR5	0.2819	0.2422	0.2473	0.2285	0.2916	0.2339	0.2630	0.2114	-0.1802	0.3536	-1.3215	1.2069	-0.2067	0.3076	-1.7529	-2.8781	3.1765
155	ACTR6	0.2026	0.3264	0.1480	0.3230	0.2071	0.3333	0.1549	0.3047	-1.3231	0.6366	-1.7244	2.3000	-0.2067	-0.9641	0.3487	0.3084	-0.6220
156	ACTR8	0.2422	0.2883	0.1959	0.2735	0.2559	0.2842	0.2163	0.2436	1.3543	-1.0617	0.2932	-0.4534	-0.1467	0.9914	-1.7528	-1.9344	1.9267
157	ACVR1	0.2362	0.2425	0.2623	0.2590	0.2534	0.2678	0.2259	0.2528	1.0935	-0.7236	0.4171	-0.6764	-0.1860	-0.8800	-1.0352	-0.9199	0.3244
158	ACVR1B	0.2682	0.2181	0.2576	0.2562	0.2805	0.2224	0.2601	0.2370	0.6908	-0.4665	0.2530	-0.4119	-0.2619	0.8825	1.4452	1.3870	-1.6124
159	ACVR1C	0.1834	0.3123	0.1695	0.3347	0.2468	0.2799	0.2116	0.2617	0.8516	0.9994	-1.0101	-0.5179	-0.0537	-0.2453	-2.0370	-1.3120	0.3654
160	ACVR2A	0.1939	0.3082	0.1736	0.3243	0.2391	0.2950	0.1878	0.2781	0.3268	-0.0275	0.0541	-0.2952	-0.1345	-0.6247	0.2774	-0.0707	0.7811
161	ACVR2B	0.2420	0.2508	0.2143	0.2929	0.3073	0.2051	0.2878	0.1999	2.4003	-2.1990	1.9276	-2.0199	-0.5494	-2.0513	0.8402	1.3137	-1.1950
162	ACY1	0.2940	0.2110	0.2932	0.2018	0.2998	0.2042	0.2892	0.2067	1.1038	-1.3297	1.3682	-1.1402	-0.3013	-0.4713	-0.8395	-0.6508	0.8003
163	ACY3	0.2713	0.1933	0.3435	0.1918	0.2853	0.1797	0.3386	0.1964	-1.1435	1.6370	-1.5592	1.0962	-0.0537	-0.2453	-1.7163	-2.1748	2.1741
164	ACYP1	0.2500	0.3103	0.1621	0.2776	0.2593	0.3333	0.1852	0.2222	-1.6487	0.8739	-1.5371	2.1510	-0.2165	-1.0481	0.9923	1.7874	-0.6772
165	ACYP2	0.2052	0.3154	0.2100	0.2694	0.2229	0.2965	0.2093	0.2713	0.3967	0.9925	-1.3819	0.2507	-0.0758	-0.3500	-1.5407	-1.0412	0.5509
166	ADA	0.2814	0.2413	0.2914	0.1858	0.2874	0.2489	0.2856	0.1781	0.6637	-0.7308	1.9661	-1.9477	-0.1094	-0.5026	1.4789	1.0553	-0.1499
167	ADAL	0.2224	0.2997	0.1978	0.2802	0.2160	0.3211	0.2066	0.2563	0.2025	0.1510	-0.2618	-0.0251	-0.2067	1.5794	0.2297	-0.4167	0.8636
168	ADAM10	0.2011	0.3068	0.1740	0.3182	0.2264	0.3133	0.1903	0.2701	-0.6527	0.8653	0.0372	-0.2352	-0.4215	-1.2710	0.8744	0.6388	-1.1544
169	ADAM15	0.3001	0.1815	0.3246	0.1938	0.2947	0.1866	0.3241	0.1947	-0.4374	1.3271	-1.4611	0.6955	-0.3163	-0.5758	-0.5696	-0.6961	0.2181
170	ADAM17	0.2280	0.2967	0.1929	0.2824	0.2427	0.3026	0.2039	0.2508	-1.2361	0.7655	-1.4357	1.8006	-0.3281	1.2192	-1.1378	-1.7387	0.9418
171	ADAM19	0.2628	0.2234	0.2746	0.2392	0.2854	0.2320	0.2916	0.1910	2.3590	-2.0864	1.6966	-1.8134	-0.0758	-0.3500	0.1272	0.5663	-0.8708
172	ADAM20	0.2267	0.2881	0.1983	0.2870	0.2433	0.2746	0.1942	0.2879	1.6486	-0.6355	0.4734	-1.2534	-0.0758	-0.3500	-0.7789	-1.3335	-0.2170
173	ADAM22	0.2135	0.2942	0.1905	0.3019	0.2438	0.2939	0.1995	0.2628	-0.5765	1.1242	-1.0601	0.5735	-0.0929	-0.4323	-1.8756	-2.2026	2.4651
174	ADAM8	0.3133	0.1774	0.3265	0.1829	0.3240	0.1768	0.3345	0.1646	0.5582	-0.1014	-0.0801	-0.2751	-0.1345	1.1691	-0.0957	0.0670	-1.2805
175	ADAM9	0.2140	0.3091	0.1727	0.3042	0.2519	0.2804	0.1933	0.2743	-0.7798	0.8217	-1.5183	1.4570	-0.3763	0.8205	-0.4477	-0.4424	-0.4319
176	ADAMTS1	0.2620	0.2715	0.2244	0.2421	0.2892	0.2454	0.2568	0.2085	1.3643	-1.1331	0.7876	-0.9135	-0.0537	-0.2453	-0.8762	-0.2107	-0.4187
177	ADAMTS10	0.3187	0.1868	0.3333	0.1611	0.3119	0.1874	0.3339	0.1668	1.4444	-1.8924	1.6771	-1.2342	-0.0537	-0.2453	0.9438	-0.5651	-0.6681
178	ADAMTS13	0.3308	0.1723	0.3098	0.1871	0.3375	0.1695	0.3115	0.1816	0.2706	0.9703	-0.8359	-0.2061	-0.0929	-0.4323	-1.6500	-1.9905	1.2857
179	ADAMTS14	0.3092	0.1951	0.3164	0.1794	0.3107	0.1976	0.3173	0.1744	1.8811	-0.9310	0.6481	-1.3904	-0.4415	-0.4983	0.5426	-0.4056	-0.2310
180	ADAMTS15	0.3094	0.1935	0.2935	0.2036	0.3165	0.1828	0.3232	0.1775	-0.3776	0.6124	-0.4248	0.2030	-0.0537	-0.2453	-0.5554	-0.1916	0.1852
181	ADAMTS2	0.2837	0.2169	0.2915	0.2080	0.3036	0.2023	0.3281	0.1660	1.3643	-1.1331	0.7876	-0.9135	-0.0537	-0.2453	-0.8762	-0.2107	-0.4187
182	ADAMTS3	0.2199	0.2976	0.2013	0.2812	0.2434	0.2858	0.2219	0.2490	0.7295	0.3370	-0.6517	-0.2061	-0.1589	0.8477	0.0288	-0.6542	-0.3403
183	ADAMTS4	0.2641	0.2473	0.2502	0.2384	0.2987	0.1772	0.3262	0.1979	1.6799	-1.4763	1.3208	-1.4189	-0.0758	-0.3500	-0.6289	-0.3594	-0.2667
184	ADAMTS6	0.2207	0.2927	0.2047	0.2820	0.2471	0.2796	0.2107	0.2626	-0.6199	0.2052	-0.3339	0.6669	-0.1094	1.6844	0.4382	-1.1058	0.0179
185	ADAMTS7	0.3116	0.1730	0.3440	0.1714	0.3144	0.1732	0.3448	0.1677	0.8516	0.9994	-1.0101	-0.5179	-0.0537	-0.2453	-2.0370	-1.3120	0.3654
186	ADAMTS9	0.2554	0.2754	0.2286	0.2406	0.2651	0.2770	0.2332	0.2246	1.3643	-1.1331	0.7876	-0.9135	-0.0537	-0.2453	-0.8762	-0.2107	-0.4187
187	ADAMTSL2	0.3267	0.1866	0.3254	0.1613	0.3281	0.1980	0.3158	0.1581	1.8413	-0.3045	0.2934	-1.5198	-0.1094	-0.5026	-1.7048	-1.3039	-0.0374
188	ADAMTSL3	0.2515	0.2758	0.2206	0.2521	0.2639	0.2722	0.2419	0.2220	1.3643	-1.1331	0.7876	-0.9135	-0.0537	-0.2453	-0.8762	-0.2107	-0.4187
189	ADAMTSL4	0.2904	0.1835	0.3364	0.1897	0.2936	0.1763	0.3504	0.1797	-0.4196	0.3581	-0.6201	0.6527	-0.5073	-0.9172	0.2213	-0.0400	0.5074
190	ADAMTSL5	0.2635	0.1785	0.3459	0.2121	0.3128	0.1437	0.3737	0.1699	1.1515	0.0153	0.0916	-1.0352	-0.0758	-0.3500	-0.7834	-0.8780	0.0426
191	ADAP1	0.3342	0.1733	0.3299	0.1626	0.3111	0.2157	0.3075	0.1658	1.7757	-1.3117	0.6525	-0.9430	-0.1218	-0.5666	-0.0893	0.5213	-0.2088
192	ADAR	0.2467	0.2602	0.2536	0.2395	0.2501	0.2836	0.2616	0.2047	-2.2639	1.2498	-1.3109	2.0893	-0.6750	-1.0040	1.3682	0.9645	-0.8698
193	ADARB1	0.2793	0.2338	0.2521	0.2347	0.2687	0.2378	0.2820	0.2116	1.9455	-0.7010	1.2383	-2.2197	-0.3865	-0.1871	-2.4768	-1.0234	-0.0712
194	ADAT1	0.2437	0.2628	0.2348	0.2586	0.2729	0.2835	0.2390	0.2045	0.2684	-1.2506	0.8724	-0.0171	-0.1781	0.6020	-1.7606	-0.9213	0.8805
195	ADAT2	0.2050	0.2894	0.1874	0.3182	0.2757	0.2897	0.2059	0.2286	1.9294	-0.9154	0.1317	-0.9189	-0.3652	-0.0212	-0.9371	0.9881	-1.0157
196	ADAT3	0.3290	0.1263	0.3884	0.1563	0.3379	0.1208	0.3978	0.1435	-0.4412	0.6560	-0.2947	0.0831	-0.2067	0.3076	-0.0450	0.7603	-0.8428
197	ADCK1	0.2512	0.2041	0.2794	0.2653	0.2843	0.2186	0.2804	0.2167	1.4444	-1.8924	1.6771	-1.2342	-0.0537	-0.2453	0.9438	-0.5651	-0.6681
198	ADCK2	0.3151	0.1709	0.3011	0.2129	0.2982	0.1816	0.2987	0.2215	0.1150	-0.2300	0.6677	-0.5860	-0.1467	-0.6822	1.4526	0.9774	-0.3602
199	ADCK5	0.3388	0.1735	0.3112	0.1765	0.3316	0.1701	0.3155	0.1828	0.9513	-0.8106	0.0242	-0.0757	-0.1781	0.6020	-1.9877	-2.6899	2.1950
200	ADCY3	0.2915	0.1980	0.3051	0.2055	0.2835	0.2118	0.2984	0.2063	0.0556	0.9234	-0.3670	-0.4813	-0.1589	0.8477	-0.7981	-0.3367	-0.6978
201	ADCY6	0.3032	0.1953	0.2759	0.2255	0.3008	0.1915	0.2925	0.2152	-0.0170	-0.9176	0.7979	-0.0068	-0.2619	0.8825	1.4813	1.0914	-1.1193
202	ADCY7	0.2768	0.2248	0.2666	0.2317	0.2997	0.1929	0.3099	0.1975	0.0023	-0.1731	0.1454	-0.0006	-0.3361	1.1517	-0.3952	-0.5586	1.1866
203	ADCY9	0.2846	0.2074	0.2940	0.2140	0.2828	0.2198	0.2959	0.2015	-0.7417	0.4326	-0.4619	0.6980	-0.3013	-1.4603	1.1662	0.4091	-0.2697
204	ADD1	0.2710	0.2357	0.2705	0.2227	0.2674	0.2624	0.2582	0.2119	-1.3617	1.6384	-1.5441	1.2594	1.6894	2.0062	-0.2871	-1.5162	1.1227
205	ADD2	0.2523	0.2566	0.2403	0.2508	0.2920	0.2617	0.2819	0.1644	0.5341	0.0401	0.0959	-0.5644	-0.3163	-0.5758	0.5119	0.4684	-0.7923
206	ADD3	0.2037	0.3209	0.1910	0.2844	0.2210	0.3206	0.2139	0.2446	-0.3581	0.8892	-1.1190	0.6631	-0.3013	-0.4713	0.0054	0.0156	0.3469
207	ADGRA3	0.2491	0.2620	0.2349	0.2541	0.2448	0.2682	0.2314	0.2556	0.2670	-1.0555	0.8760	-0.1956	-0.2383	1.1477	-0.8046	-1.0115	0.5012
208	ADGRB2	0.3145	0.1687	0.3336	0.1833	0.3079	0.1727	0.3298	0.1897	0.8516	0.9994	-1.0101	-0.5179	-0.0537	-0.2453	-2.0370	-1.3120	0.3654
209	ADGRB3	0.2274	0.2903	0.2079	0.2744	0.2335	0.2987	0.2032	0.2646	-0.4648	1.6530	-1.3929	0.3578	-0.1218	-0.5666	-0.9959	-0.8414	0.1571
210	ADGRD1	0.2642	0.2152	0.2876	0.2330	0.2544	0.2109	0.3082	0.2265	-0.7610	0.6419	-0.3477	0.4119	-0.2532	-0.1216	-0.7537	-0.9920	0.1587
211	ADGRE2	0.2279	0.2539	0.2627	0.2555	0.2552	0.2191	0.3086	0.2171	-0.5027	0.6885	-0.8223	0.6522	-0.1467	-0.6822	0.4661	0.2943	-1.2979
212	ADGRE5	0.2734	0.2063	0.3094	0.2110	0.2739	0.2116	0.3086	0.2060	0.2976	0.1830	-0.1094	-0.2875	-0.2165	-1.0481	-0.1821	-0.7840	-0.2816
213	ADGRF3	0.2557	0.2290	0.2903	0.2249	0.2739	0.1939	0.3224	0.2098	-0.1858	0.0437	-0.2966	0.4235	-0.0758	2.7161	1.2285	0.9611	-0.5851
214	ADGRG1	0.2659	0.1990	0.3148	0.2203	0.2615	0.1863	0.3396	0.2125	1.3028	-2.2338	2.3652	-1.5352	-0.1467	-0.6822	2.5481	1.8060	-1.6319
215	ADGRG6	0.1992	0.2936	0.2042	0.3030	0.2013	0.2941	0.2144	0.2901	-1.6476	1.5951	-1.0171	1.0009	-0.3517	-0.8304	0.9100	0.9336	-0.7307
216	ADGRL1	0.2900	0.1948	0.3258	0.1894	0.2861	0.1924	0.3440	0.1774	0.3780	-0.1065	0.4783	-0.7027	-0.2836	-0.3652	1.4932	0.7358	-1.1996
217	ADGRL2	0.1950	0.3056	0.2021	0.2974	0.2138	0.2993	0.2199	0.2671	-0.5859	0.0700	-0.7153	1.1575	-0.1589	-0.7345	-1.0440	-0.5349	0.0707
218	ADGRV1	0.2305	0.2892	0.1944	0.2859	0.2305	0.2886	0.1952	0.2858	0.0463	0.9674	-0.9210	0.0656	3.3191	1.5067	-0.8933	-1.1059	2.1571
219	ADH1B	0.2238	0.3118	0.1807	0.2837	0.2711	0.2569	0.2231	0.2489	1.3643	-1.1331	0.7876	-0.9135	-0.0537	-0.2453	-0.8762	-0.2107	-0.4187
220	ADH4	0.2248	0.3152	0.1808	0.2792	0.2404	0.2851	0.2088	0.2658	-1.3570	0.8428	-1.6419	2.0652	-0.1094	-0.5026	-0.5301	0.0777	0.7903
221	ADH5	0.2198	0.2696	0.1949	0.3156	0.2727	0.2709	0.1863	0.2701	0.1636	0.5945	-1.0143	0.3805	-0.3652	-0.9277	1.1879	1.4774	-0.5866
222	ADH6	0.2074	0.2727	0.2295	0.2905	0.2569	0.2747	0.1973	0.2711	0.0185	-2.0125	1.6036	0.0976	-0.2067	0.3076	0.6084	0.2413	0.7394
223	ADI1	0.2357	0.2664	0.2095	0.2884	0.3073	0.2626	0.2514	0.1788	-0.9278	-0.2023	-0.2946	1.2286	-0.2619	-0.1885	1.8950	2.4419	-0.5288
224	ADIPOR1	0.2410	0.2310	0.2630	0.2649	0.2569	0.2080	0.2684	0.2667	-0.5336	0.4788	-0.1884	0.2099	-0.3071	-0.5235	1.3698	1.3082	-1.9318
225	ADIPOR2	0.2455	0.2528	0.2244	0.2773	0.2418	0.2254	0.2358	0.2971	1.1953	-1.1434	0.6992	-0.6937	-0.3163	-1.5429	2.1817	2.0199	-0.7381
226	ADK	0.1988	0.3343	0.1747	0.2922	0.2311	0.3158	0.1971	0.2560	0.4576	0.4945	-0.4119	-0.3770	-0.2413	-1.1718	-1.0748	-1.5538	0.4875
227	ADM	0.2842	0.2218	0.2694	0.2245	0.3063	0.1928	0.3315	0.1694	0.8889	-1.0520	0.8655	-0.6885	-0.2383	0.0047	0.0644	-0.3630	0.1425
228	ADM2	0.2931	0.1994	0.3347	0.1728	0.3086	0.1486	0.4054	0.1374	1.2691	-0.4760	0.8098	-1.4475	-0.2067	0.3076	0.6646	1.1635	-0.7678
229	ADM5	0.3020	0.1675	0.3528	0.1777	0.2767	0.1547	0.3813	0.1874	0.3780	-0.3200	0.3268	-0.3615	-0.1094	1.6844	0.1404	-0.8524	1.5535
230	ADNP	0.2193	0.2833	0.2322	0.2653	0.2172	0.3161	0.2211	0.2456	-1.9405	3.2491	-2.7514	1.5785	-0.5409	-1.1278	0.2605	1.1119	-0.3628
231	ADNP2	0.2373	0.2554	0.2342	0.2730	0.2434	0.2485	0.2608	0.2473	-0.2886	0.1640	0.0698	0.0246	-0.3820	0.7663	1.1511	0.8014	-0.5928
232	ADO	0.2457	0.2519	0.2391	0.2633	0.3173	0.1691	0.3741	0.1395	0.7469	-0.1541	0.6141	-1.1058	-0.1679	-0.7824	1.1410	0.8569	0.1030
233	ADORA2A	0.3037	0.1839	0.3017	0.2108	0.2888	0.1707	0.3252	0.2152	0.4616	-0.6900	0.2534	-0.0201	-0.1218	-0.5666	1.7034	2.5023	-1.2317
234	ADORA2B	0.2628	0.2162	0.2628	0.2582	0.2711	0.1898	0.2831	0.2560	-0.5914	0.7549	-1.1816	1.0460	-0.0758	2.7161	-0.0565	-0.0276	0.0796
235	ADPGK	0.2558	0.2358	0.2431	0.2653	0.2824	0.2153	0.2676	0.2347	0.7176	-0.4435	0.2724	-0.4732	-0.2769	0.7347	0.7851	0.5391	-1.3472
236	ADPRM	0.2164	0.2849	0.1988	0.2999	0.2183	0.2914	0.2076	0.2827	-0.2084	0.9800	-0.8761	0.2128	-0.0929	-0.4323	-1.3194	-1.0813	0.8355
237	ADRA1B	0.3099	0.1671	0.3367	0.1863	0.2814	0.1737	0.3538	0.1910	1.3643	-1.1331	0.7876	-0.9135	-0.0537	-0.2453	-0.8762	-0.2107	-0.4187
238	ADRA2C	0.3623	0.1443	0.3319	0.1615	0.3651	0.1183	0.3456	0.1710	0.6497	-0.4124	0.3113	-0.4849	-0.2532	-1.2189	-0.2928	-1.3906	0.3379
239	ADRM1	0.3140	0.2074	0.3183	0.1603	0.3178	0.2080	0.3186	0.1556	0.3104	-0.4793	0.4537	-0.3003	-0.3820	-1.0254	-0.8006	-0.1141	-0.6893
240	ADSL	0.2347	0.2709	0.2184	0.2760	0.2631	0.2548	0.2390	0.2431	1.2186	-1.4182	1.9558	-1.7588	-0.2619	-0.1885	-1.6093	-1.9493	1.6822
241	ADTRP	0.2116	0.2908	0.2051	0.2926	0.2101	0.2493	0.2623	0.2783	0.9755	-0.9451	1.0752	-1.0710	-0.0537	-0.2453	-0.0063	-0.2969	0.0456
242	AEBP2	0.2173	0.3060	0.1688	0.3079	0.3353	0.2618	0.2326	0.1703	0.0774	0.7505	-1.0257	0.3280	-0.4085	0.5870	-2.9360	-2.3394	1.6756
243	AEN	0.2861	0.2174	0.2712	0.2253	0.3138	0.2236	0.3097	0.1528	0.7378	-0.5400	0.2345	-0.3708	-0.3163	-0.5758	0.9369	1.0268	-1.0179
244	AFAP1	0.2596	0.2438	0.2606	0.2360	0.2883	0.2629	0.2645	0.1843	-1.1435	1.6370	-1.5592	1.0962	-0.0537	-0.2453	-1.7163	-2.1748	2.1741
245	AFDN	0.2503	0.2853	0.2232	0.2412	0.2620	0.2880	0.2412	0.2088	-0.1499	-0.5158	0.0016	0.5375	-0.6549	0.8426	-1.1243	-1.8264	1.5775
246	AFF1	0.2171	0.2807	0.2305	0.2716	0.2280	0.2937	0.2956	0.1828	0.1264	0.3667	-0.0355	-0.3754	-0.4296	-0.4483	-0.3071	0.5843	-0.5683
247	AFF4	0.2072	0.2998	0.2038	0.2892	0.2210	0.3296	0.2416	0.2078	-1.5728	1.3583	-1.2906	1.4149	-0.4774	0.0890	0.0064	0.2068	-0.4424
248	AFG1L	0.2086	0.3134	0.1870	0.2910	0.2377	0.3008	0.2086	0.2529	2.9915	-2.1263	1.6549	-2.2462	-0.1094	-0.5026	-0.5854	-1.0125	-0.9867
249	AFG3L2	0.2747	0.2639	0.2168	0.2446	0.2723	0.2819	0.2062	0.2396	-0.7232	0.1908	-0.5180	0.9448	-0.3652	0.8852	-0.5116	-1.5227	2.1919
250	AFMID	0.2622	0.2295	0.2687	0.2396	0.2948	0.2266	0.2706	0.2079	0.1933	-0.1620	-0.3298	0.3178	-0.3163	0.3914	-0.7412	-1.7248	1.5757
251	AFP	0.1995	0.3298	0.1900	0.2807	0.2167	0.3257	0.2036	0.2540	-1.7194	1.9727	-2.0164	1.7432	-0.3361	-0.7245	0.8315	1.1200	-0.3927
252	AFTPH	0.2245	0.3028	0.1859	0.2867	0.2233	0.3159	0.1934	0.2675	-0.2750	1.6126	-1.2874	0.1418	-0.3071	-0.5235	-0.2078	-0.5265	-1.0003
253	AGA	0.2126	0.2901	0.1885	0.3088	0.2457	0.2852	0.2187	0.2505	0.2198	0.3352	-0.9771	0.5502	-0.0929	-0.4323	-0.0967	-0.3814	0.2793
254	AGAP1	0.2704	0.2337	0.2714	0.2245	0.2859	0.2404	0.2964	0.1774	1.0301	-0.8313	1.1347	-1.2663	-0.4136	-1.2141	0.5567	-0.0783	-0.3239
255	AGAP2	0.3157	0.1814	0.3363	0.1667	0.3121	0.1910	0.3370	0.1600	0.4168	-1.0583	0.9766	-0.4159	-0.0537	-0.2453	-0.6108	0.3741	-0.8905
256	AGAP3	0.3214	0.1940	0.3214	0.1631	0.3187	0.1925	0.3246	0.1643	0.6900	0.0292	-0.0545	-0.5352	-0.6295	-1.6381	-1.0983	0.1553	-0.2400
257	AGAP5	0.2600	0.2670	0.2608	0.2122	0.2566	0.2663	0.2765	0.2007	0.8516	0.9994	-1.0101	-0.5179	-0.0537	-0.2453	-2.0370	-1.3120	0.3654
258	AGAP6	0.2575	0.2656	0.2608	0.2161	0.2566	0.2668	0.2731	0.2036	-0.1225	0.9829	-0.5853	-0.1612	-0.1860	0.4927	-2.1043	-1.9519	0.6874
259	AGBL2	0.2133	0.2948	0.2253	0.2666	0.2092	0.3097	0.2291	0.2520	0.2597	-0.6563	1.1547	-0.8364	-0.0537	4.0769	0.1366	0.0869	-0.1982
260	AGBL3	0.2027	0.3289	0.2080	0.2604	0.2058	0.3290	0.2080	0.2572	0.9108	-0.5781	-0.5646	0.3849	-0.0758	-0.3500	-2.2350	-1.9192	1.9304
261	AGBL5	0.2619	0.2287	0.2949	0.2146	0.2536	0.2257	0.3025	0.2182	0.0435	-0.3714	0.0442	0.2461	-0.2310	-1.0917	0.0366	0.2163	-0.8373
262	AGER	0.3007	0.2218	0.2915	0.1859	0.3234	0.2170	0.2838	0.1757	0.9644	-0.3233	0.2229	-0.7232	-0.1589	0.8477	-2.0274	-2.1295	1.8837
263	AGFG1	0.1899	0.2943	0.1847	0.3310	0.2147	0.2716	0.2604	0.2533	-0.5131	0.2910	-0.2146	0.3831	-0.3198	-0.6334	0.5183	0.8150	-0.3552
264	AGFG2	0.2889	0.1888	0.2986	0.2237	0.2827	0.1795	0.3416	0.1961	2.1731	-2.0397	2.2004	-2.2371	-0.4296	-0.4483	0.0410	0.3974	-0.7869
265	AGGF1	0.2154	0.3234	0.1846	0.2766	0.2288	0.3506	0.1895	0.2311	0.8100	-1.1117	0.3700	-0.0508	-0.1467	-0.6822	-0.3481	-0.2731	-0.0798
266	AGK	0.2114	0.2853	0.2158	0.2875	0.2496	0.2883	0.2322	0.2299	1.1998	-0.6168	0.7351	-1.1873	-0.1948	-0.9208	0.5014	0.1168	-1.6252
267	AGL	0.1967	0.3231	0.1678	0.3124	0.2176	0.3081	0.1834	0.2909	-1.1153	-0.0229	-0.3838	1.3152	-0.2532	-1.2189	1.1775	2.2310	-0.7515
268	AGMAT	0.2565	0.2468	0.2530	0.2436	0.3106	0.1884	0.2964	0.2045	0.6526	-0.6003	0.8096	-0.8388	-0.1860	-0.8800	0.0172	0.1431	-1.1499
269	AGO1	0.2453	0.2548	0.2184	0.2814	0.2684	0.2443	0.2789	0.2085	-0.7516	1.0727	-1.2033	0.9027	-0.4542	-1.4659	-0.5711	0.2673	-0.6489
270	AGO2	0.2347	0.2410	0.2317	0.2926	0.2751	0.2425	0.2922	0.1901	1.0926	-0.6488	0.8109	-1.1433	1.6894	-1.4102	1.0927	0.3074	-0.6655
271	AGO3	0.2013	0.3026	0.1874	0.3087	0.2341	0.2926	0.2217	0.2516	0.2818	-0.3764	-0.2841	0.3870	-0.2928	0.5908	-1.2890	-2.0264	2.4060
272	AGO4	0.2394	0.2693	0.2111	0.2803	0.2447	0.2834	0.2307	0.2412	0.2819	-0.2668	0.5878	-0.6011	-0.2310	0.0795	0.9968	0.5935	-0.0983
273	AGPAT1	0.2555	0.1885	0.3283	0.2277	0.2933	0.1720	0.3027	0.2320	-0.3798	0.1284	-0.4921	0.6967	-0.3198	-0.6334	1.9926	3.2647	-1.6503
274	AGPAT2	0.3325	0.1669	0.3279	0.1727	0.3082	0.1631	0.3309	0.1978	0.3460	0.9132	0.1442	-1.2374	-0.2067	0.3076	0.0596	0.1670	-0.5495
275	AGPAT3	0.2657	0.2219	0.2724	0.2401	0.3014	0.2030	0.2730	0.2225	0.0235	-0.0302	1.1639	-1.1421	-0.4474	1.1742	1.2634	0.9827	-1.6830
276	AGPAT4	0.2432	0.2624	0.2343	0.2601	0.2707	0.2213	0.2725	0.2354	-0.1547	-0.4978	0.6207	-0.0799	-0.1781	2.0297	1.0209	1.5716	-1.8250
277	AGPAT5	0.1974	0.3048	0.1722	0.3256	0.2408	0.2949	0.2097	0.2546	-0.8486	0.7623	-0.6395	0.6796	-0.3071	0.4565	0.2844	0.2802	-0.0190
278	AGPS	0.1939	0.3020	0.1703	0.3338	0.2543	0.2938	0.1900	0.2619	-0.2770	0.6311	-0.0521	-0.2645	-0.3361	-1.6626	0.0964	0.0990	-0.1769
279	AGRN	0.3373	0.1529	0.3385	0.1713	0.3460	0.1514	0.3394	0.1632	-0.7637	1.2027	-0.2176	-0.1059	-0.9109	-1.0674	0.0535	-0.3286	-0.9315
280	AGT	0.2656	0.2250	0.2812	0.2283	0.2766	0.2052	0.3102	0.2080	-0.1532	-0.1091	0.1636	0.0515	-0.3013	-1.4603	1.7047	1.3242	-1.3672
281	AGTPBP1	0.2115	0.3197	0.1821	0.2867	0.2102	0.3268	0.1794	0.2836	-0.5544	0.4542	-0.7676	0.8458	-0.1345	-0.6247	-1.1510	-0.8211	1.3714
282	AGTR1	0.2048	0.2818	0.2078	0.3055	0.1792	0.2702	0.2191	0.3315	1.8715	-2.5654	2.4231	-1.7578	-0.1094	-0.5026	0.5964	-0.1587	-1.1338
283	AGTRAP	0.2885	0.1646	0.3292	0.2177	0.2935	0.1614	0.3103	0.2348	1.9306	-1.6548	1.8781	-2.0487	-0.2532	-1.2189	0.4307	0.2288	0.0504
284	AGXT	0.2690	0.2038	0.2979	0.2293	0.3027	0.1956	0.3248	0.1769	0.7357	-1.1387	0.4997	-0.1112	-0.2110	-1.0046	-0.9121	-1.3113	0.3369
285	AHCTF1	0.2168	0.3156	0.1858	0.2818	0.2148	0.3230	0.1929	0.2693	-1.2301	1.5691	-2.5444	2.1990	2.2015	2.8358	-2.4231	-2.7773	2.6508
286	AHCY	0.2823	0.2270	0.2726	0.2181	0.3009	0.2215	0.2847	0.1929	0.4938	-0.5775	0.7585	-0.6731	-0.3593	-1.7976	-1.0438	-0.9605	-0.4933
287	AHCYL1	0.2450	0.2660	0.2229	0.2660	0.2736	0.2629	0.2346	0.2289	-0.1947	-0.5374	0.5978	0.0185	-0.5073	-0.9172	-0.5004	0.1594	-0.7368
288	AHCYL2	0.2268	0.2553	0.2343	0.2836	0.2842	0.2526	0.2471	0.2160	0.6236	-0.4535	1.0346	-1.1818	-0.1345	-0.6247	-0.1891	-0.4197	-0.1366
289	AHDC1	0.2923	0.1977	0.3471	0.1629	0.2965	0.1780	0.3697	0.1557	-0.2271	0.6375	-0.4936	0.1385	-0.4085	-1.1770	0.7885	1.4439	-1.8380
290	AHI1	0.2044	0.3381	0.1827	0.2748	0.2054	0.3514	0.1876	0.2556	-0.9761	0.8084	-0.9994	1.1119	-0.2532	0.9758	-1.2453	-2.1164	1.9469
291	AHNAK	0.2746	0.2902	0.2182	0.2170	0.2753	0.2937	0.2178	0.2132	1.3292	1.3957	-1.7501	-0.6560	0.8610	-0.7933	-0.4754	-1.2248	-0.9278
292	AHNAK2	0.3046	0.2412	0.2806	0.1735	0.3074	0.2408	0.2805	0.1712	1.3643	-1.1331	0.7876	-0.9135	-0.0537	-0.2453	-0.8762	-0.2107	-0.4187
293	AHR	0.1954	0.2987	0.2122	0.2936	0.1950	0.3149	0.2260	0.2642	-0.0860	-0.6464	0.3421	0.2794	-0.2928	-0.4167	1.0130	1.6681	-0.4019
294	AHRR	0.2862	0.2148	0.2925	0.2065	0.3123	0.1932	0.3262	0.1683	-0.9570	0.6514	-0.5489	0.7654	-0.0537	-0.2453	0.0656	0.1075	-0.3654
295	AHSA1	0.2827	0.2700	0.2296	0.2177	0.2771	0.2968	0.2179	0.2081	-1.1934	0.0384	-0.6674	1.6111	-0.3163	-0.5758	0.1349	-0.7816	0.5665
296	AHSG	0.2643	0.2325	0.2814	0.2217	0.2688	0.2280	0.2979	0.2053	-0.0003	-0.2151	0.5892	-0.4146	-0.2928	-0.4167	2.0303	1.0810	-1.4520
297	AHSP	0.2480	0.2439	0.2807	0.2275	0.2582	0.2451	0.2745	0.2222	-0.4151	0.2336	-0.2245	0.3616	-0.1218	-0.5666	0.0761	-0.4346	-0.3970
298	AIDA	0.2124	0.2965	0.1919	0.2992	0.2200	0.3388	0.1895	0.2516	-0.8846	0.6315	-0.8360	1.0259	-0.0929	-0.4323	-0.1987	-0.4047	0.8662
299	AIF1	0.2626	0.3237	0.2153	0.1985	0.2630	0.3288	0.2132	0.1950	-0.4672	0.6230	-0.2623	0.0951	-0.0929	-0.4323	0.1275	0.1829	0.7931
300	AIF1L	0.2664	0.2327	0.2605	0.2404	0.3022	0.2867	0.2222	0.1889	-0.5992	0.0349	-0.0738	0.5290	-0.1589	-0.7345	1.3712	1.3261	-0.4751
301	AIFM1	0.2849	0.2709	0.2115	0.2327	0.2833	0.2773	0.2115	0.2278	0.1997	-0.3731	0.4435	-0.2908	-0.3163	-0.5758	-1.3589	-0.9225	1.2449
302	AIFM2	0.2964	0.2138	0.2572	0.2326	0.3119	0.2145	0.2770	0.1966	0.5600	-1.1165	0.0762	0.4416	-0.2619	0.8825	-0.8029	0.1478	-0.5956
303	AIFM3	0.3282	0.2052	0.2849	0.1817	0.3421	0.2055	0.2683	0.1840	1.1752	-1.9545	1.3508	-0.6164	-0.1218	1.3967	-1.8153	-0.9366	0.6946
304	AIG1	0.2004	0.2851	0.2125	0.3020	0.2549	0.2395	0.2269	0.2787	0.2545	-0.8230	0.3425	0.1660	-0.2067	0.3076	2.0976	1.5588	-1.1910
305	AIMP1	0.1879	0.3437	0.1637	0.3047	0.2479	0.3515	0.1688	0.2318	0.0469	0.3116	-0.7903	0.4956	-0.3361	0.2136	-1.5324	-1.2591	1.5574
306	AIMP2	0.2596	0.2404	0.2521	0.2479	0.2615	0.2469	0.2677	0.2240	0.3250	-0.8933	0.4567	0.0525	-0.1860	0.4927	0.1735	0.7420	0.0874
307	AIP	0.3123	0.2241	0.2937	0.1699	0.3182	0.2303	0.2919	0.1596	0.1770	0.3604	-0.2521	-0.1984	-0.1948	0.3987	-0.1257	-0.0613	0.4327
308	AJAP1	0.2458	0.2442	0.2559	0.2541	0.2879	0.1938	0.3496	0.1687	-0.7194	0.3365	-0.4998	0.8040	-0.1094	-0.5026	0.7198	-0.0342	-1.3540
309	AJUBA	0.2759	0.2234	0.2500	0.2507	0.3321	0.1753	0.3073	0.1853	0.6692	-0.2913	0.7045	-1.0029	-0.3652	0.8852	0.1524	-0.6032	0.8510
310	AK1	0.2924	0.2194	0.2856	0.2026	0.3196	0.2474	0.2543	0.1787	1.1164	-0.7358	0.6203	-0.8946	-0.1589	-0.7345	-1.3253	-1.1270	1.0587
311	AK2	0.2276	0.2628	0.2246	0.2849	0.2650	0.2664	0.2608	0.2078	0.1721	-0.9318	0.1860	0.4515	-0.4474	0.3097	-0.7568	1.5360	-0.1233
312	AK3	0.2029	0.3032	0.1991	0.2949	0.2526	0.2746	0.2599	0.2129	-0.0105	-0.3849	-0.1226	0.4642	-0.3163	1.3586	1.0235	1.7922	-0.6529
313	AK4	0.2092	0.2695	0.2080	0.3132	0.2466	0.2750	0.2556	0.2227	0.2177	-0.6998	0.1502	0.2775	3.5266	-0.3652	4.4623	3.7839	-1.4389
314	AK6	0.1950	0.3260	0.1697	0.3093	0.2326	0.3430	0.1570	0.2674	-0.8670	0.2275	-0.0271	0.5242	-0.1218	-0.5666	0.7965	1.1224	-0.9667
315	AK9	0.2137	0.3611	0.1707	0.2546	0.2165	0.3639	0.1718	0.2479	0.2597	-0.6563	1.1547	-0.8364	-0.0537	4.0769	0.1366	0.0869	-0.1982
316	AKAP1	0.2704	0.2515	0.2543	0.2238	0.2920	0.2425	0.2702	0.1953	0.1720	-0.6084	0.3699	0.0007	-0.5221	-1.0230	-0.1615	-0.6668	0.4462
317	AKAP10	0.2127	0.2880	0.2117	0.2877	0.2210	0.2956	0.2271	0.2563	1.0204	-0.3808	0.4824	-0.9879	-0.2413	-0.0540	-1.0217	-1.3732	0.3616
318	AKAP11	0.1954	0.3104	0.1776	0.3166	0.2088	0.3256	0.1915	0.2741	-0.3468	0.5519	-0.7049	0.5183	-0.4415	-2.2302	-0.2246	1.8827	-0.7312
319	AKAP12	0.2558	0.3102	0.2068	0.2271	0.2909	0.3255	0.2213	0.1624	-0.7466	0.4747	-0.0742	0.2662	-0.2619	-1.2595	-2.2782	-2.3477	0.7115
320	AKAP13	0.2596	0.2667	0.2351	0.2386	0.2645	0.2928	0.2280	0.2147	-0.0406	-0.1884	-0.1702	0.3718	-0.2619	-1.2595	-1.2099	-0.9659	0.5536
321	AKAP17A	0.3242	0.2341	0.2791	0.1626	0.3477	0.2374	0.2950	0.1199	-0.5335	-0.2959	0.1828	0.4995	-0.3865	2.4862	-0.5772	-1.8721	2.1830
322	AKAP7	0.2197	0.3016	0.1927	0.2860	0.2395	0.3640	0.1580	0.2385	0.7825	-1.5206	0.9407	-0.2599	-0.0929	-0.4323	-1.5070	-0.9779	0.6142
323	AKAP8	0.2745	0.2619	0.2442	0.2194	0.3150	0.2548	0.2722	0.1580	0.7375	-0.9607	1.1720	-0.9620	-0.2836	-0.3652	-0.9223	-0.1484	0.8284
324	AKAP8L	0.3229	0.2454	0.2719	0.1598	0.3235	0.2482	0.2693	0.1589	0.4496	-0.0348	0.2557	-0.5886	2.2015	3.6961	-2.1560	-3.5508	3.4055
325	AKAP9	0.2196	0.3847	0.1622	0.2335	0.2205	0.3922	0.1594	0.2280	-0.9789	2.3763	-2.2637	1.0441	1.9153	1.5157	-2.7124	-2.9057	2.3763
326	AKIP1	0.2687	0.2286	0.2459	0.2569	0.2968	0.2571	0.2476	0.1984	1.1908	-1.2216	1.4660	-1.4077	-0.1218	-0.5666	1.2806	0.6546	-0.0324
327	AKIRIN1	0.2281	0.2734	0.2187	0.2798	0.2569	0.2569	0.2969	0.1892	-0.6914	-0.7490	-0.1831	1.3884	-0.3361	-0.7245	2.6764	2.9919	-1.4313
328	AKIRIN2	0.2397	0.2250	0.2666	0.2687	0.2365	0.2693	0.2775	0.2167	-0.3048	1.5217	-0.2749	-0.7682	-0.3820	-0.1296	0.4583	0.0383	-0.0586
329	AKNA	0.2774	0.2104	0.3146	0.1976	0.2900	0.2205	0.3356	0.1538	0.6371	0.6011	-0.4688	-0.5573	-0.3163	0.3914	-0.9247	-0.8610	0.3517
330	AKR1A1	0.2814	0.2146	0.2814	0.2225	0.2862	0.2267	0.2585	0.2287	-0.9024	-0.3698	-0.2928	1.3459	-0.3281	2.1677	-1.0316	-0.8521	1.0542
331	AKR1B1	0.2711	0.2366	0.2594	0.2329	0.2795	0.2426	0.2679	0.2099	-1.1892	0.4799	-1.2546	1.8396	-0.2110	0.2299	-0.6759	0.1284	0.6207
332	AKR1B10	0.2452	0.2860	0.2322	0.2366	0.2616	0.2743	0.2395	0.2247	-1.1532	0.5727	-1.5035	1.9957	-0.0929	-0.4323	0.0422	1.0355	-0.0050
333	AKR1C1	0.2137	0.3034	0.2088	0.2742	0.2497	0.2755	0.2270	0.2477	-0.3278	1.1290	-1.9218	1.2509	3.3191	-0.4713	-0.7060	-1.2082	1.6012
334	AKR1C2	0.2100	0.2995	0.2009	0.2896	0.2508	0.2776	0.2270	0.2446	-0.0820	-0.7867	0.2191	0.5365	-0.1467	-0.6822	-0.1150	0.4711	-0.1157
335	AKR1C3	0.2395	0.2875	0.2226	0.2504	0.2415	0.2869	0.2250	0.2466	-1.7464	1.2039	-1.6623	2.0757	-0.1589	-0.7345	1.1902	1.5882	-0.5345
336	AKR1E2	0.2579	0.2486	0.2579	0.2356	0.2531	0.2677	0.2437	0.2354	-0.8882	0.9575	-1.0392	0.9513	-0.0929	2.0903	-0.2522	-0.0222	-1.0541
337	AKR7A2	0.2978	0.1875	0.3125	0.2022	0.3157	0.1848	0.3240	0.1755	-1.0114	0.6124	-0.8931	1.1995	-0.2928	-0.4167	-0.1932	0.2984	-0.2099
338	AKT1	0.3132	0.1982	0.2986	0.1901	0.3042	0.2229	0.2931	0.1799	0.6758	-0.6654	0.4715	-0.4623	-0.5494	-0.3415	-0.0423	0.5320	0.4610
339	AKT1S1	0.2913	0.1735	0.3499	0.1854	0.3216	0.1810	0.3620	0.1354	0.0648	-0.7024	0.6800	-0.1398	-0.2769	-1.3436	0.8231	1.2799	-1.6239
340	AKT2	0.2970	0.1952	0.2830	0.2248	0.2876	0.2273	0.2973	0.1878	2.2857	-1.2461	0.8082	-1.6392	-0.7036	-0.2443	-0.3140	-0.0698	0.1363
341	AKT3	0.2137	0.2967	0.1968	0.2928	0.2296	0.3389	0.1726	0.2589	1.3643	-1.1331	0.7876	-0.9135	-0.0537	-0.2453	-0.8762	-0.2107	-0.4187
342	AKTIP	0.1959	0.3175	0.1829	0.3037	0.2180	0.2945	0.2249	0.2626	-1.5545	1.3712	-1.1860	1.2701	-0.0758	-0.3500	-0.7812	-1.0127	0.9580
343	ALAD	0.2758	0.2601	0.2461	0.2180	0.2980	0.2000	0.2970	0.2051	0.1584	-0.6240	0.0240	0.3988	-0.2067	0.3076	-0.7977	-0.9824	1.5676
344	ALAS1	0.2539	0.2514	0.2602	0.2345	0.2583	0.2578	0.2599	0.2240	0.7046	-0.5415	0.5967	-0.7090	-0.1781	0.6020	-0.5106	-0.3421	0.8343
345	ALAS2	0.2624	0.2186	0.2856	0.2335	0.2669	0.2169	0.2851	0.2311	0.6190	-0.8780	1.5924	-1.3617	-0.3361	-1.6626	0.0186	0.0421	0.1893
346	ALB	0.2127	0.3085	0.1956	0.2832	0.2304	0.3032	0.1998	0.2666	-1.5293	2.1885	-1.4313	0.8172	-0.3593	-0.8799	1.2301	0.7053	-0.6637
347	ALCAM	0.2036	0.3287	0.1921	0.2757	0.2127	0.3362	0.2104	0.2407	-0.3176	-0.1037	0.1004	0.2438	-0.2619	-1.2595	0.9432	1.0682	-1.8310
348	ALDH16A1	0.3379	0.1607	0.3117	0.1897	0.3645	0.1484	0.3163	0.1708	0.6710	-0.2779	-0.8621	0.5498	-0.3865	1.5951	-1.8956	-0.7934	1.4879
349	ALDH18A1	0.2592	0.2554	0.2330	0.2524	0.2679	0.2520	0.2432	0.2369	0.5707	-0.8871	0.7033	-0.4157	-0.3820	-0.1296	-0.5496	-0.1878	-0.1301
350	ALDH1A1	0.2304	0.3053	0.1894	0.2748	0.2595	0.2927	0.1949	0.2528	-1.2576	0.9530	-1.7333	1.9610	-0.2928	-0.4167	-0.0052	0.7331	-0.7066
351	ALDH1A2	0.2357	0.2664	0.2324	0.2655	0.2754	0.2683	0.2194	0.2368	0.2124	-0.2575	0.3989	-0.3553	-0.3198	-0.6334	1.9943	3.0077	-1.7838
352	ALDH1A3	0.2528	0.2658	0.2217	0.2597	0.2923	0.2552	0.2578	0.1947	1.3643	-1.1331	0.7876	-0.9135	-0.0537	-0.2453	-0.8762	-0.2107	-0.4187
353	ALDH1B1	0.2672	0.2437	0.2507	0.2384	0.3050	0.2179	0.2805	0.1966	0.3023	-1.1941	0.6091	0.1700	-0.2619	-1.2595	1.2998	1.2238	-0.2494
354	ALDH1L1	0.3052	0.2242	0.2706	0.2001	0.3097	0.2302	0.2591	0.2010	-0.6816	-0.4267	0.4359	0.4723	-0.1345	1.1691	-1.4747	-1.0991	0.6301
355	ALDH1L2	0.2065	0.2970	0.2084	0.2881	0.2564	0.2969	0.2022	0.2445	1.7311	-1.3102	1.3065	-1.5979	-0.2165	0.1543	0.1497	0.1952	0.0904
356	ALDH2	0.2543	0.2711	0.2218	0.2528	0.3101	0.2115	0.2785	0.1999	-0.4261	0.6370	-1.2455	1.0664	-0.2836	-0.3652	-1.8457	-1.1306	0.9146
357	ALDH3A2	0.2360	0.2790	0.2144	0.2706	0.2426	0.2832	0.2082	0.2660	-0.2782	-0.7807	-0.0710	0.9790	-0.2532	-0.1216	-0.6063	-0.3199	-0.3502
358	ALDH4A1	0.3017	0.1841	0.3055	0.2087	0.3150	0.2013	0.3025	0.1812	0.9469	-1.8643	1.7056	-0.8940	-0.3163	-1.5429	0.1484	-0.1226	0.2361
359	ALDH5A1	0.2405	0.2643	0.2325	0.2627	0.3003	0.2162	0.2654	0.2181	1.1639	-1.0004	0.9270	-1.0203	-0.2413	-1.1718	0.1907	0.0966	0.7108
360	ALDH6A1	0.2049	0.2765	0.2217	0.2970	0.2442	0.2679	0.2411	0.2467	0.6534	-0.4979	0.4122	-0.5153	-0.1589	-0.7345	0.9388	0.8772	-0.1178
361	ALDH7A1	0.2458	0.2638	0.2040	0.2865	0.2870	0.2703	0.2066	0.2362	-0.5421	0.2182	-1.5410	1.8522	-0.1679	-0.7824	-2.0791	-1.4937	2.1172
362	ALDH9A1	0.2418	0.2676	0.2121	0.2785	0.2722	0.2510	0.2220	0.2548	0.4650	-0.3792	-0.1218	0.0858	-0.2067	0.3076	1.0304	0.7817	-0.9164
363	ALDOA	0.2774	0.2037	0.3280	0.1909	0.2831	0.2209	0.3086	0.1874	-1.6702	1.8981	-1.5935	1.3424	-0.4029	-0.2411	-2.0281	-0.4501	-0.4028
364	ALDOC	0.2724	0.2245	0.2823	0.2208	0.2875	0.2280	0.2729	0.2115	-1.1562	1.4368	-0.5543	0.2831	-0.4296	-1.3194	-0.2564	0.4452	-1.7743
365	ALG1	0.2659	0.2244	0.2546	0.2551	0.3010	0.1904	0.2766	0.2320	2.3361	-2.8174	2.2114	-1.6955	-0.1860	0.4927	0.3062	-0.4835	-0.1479
366	ALG10	0.1840	0.2750	0.1854	0.3556	0.1832	0.2382	0.2051	0.3735	1.1749	-1.9014	2.2335	-1.5915	-0.1345	-0.6247	2.5700	1.6233	-1.5503
367	ALG10B	0.1722	0.3071	0.1564	0.3643	0.1846	0.2361	0.2044	0.3749	0.2369	1.1782	-1.2304	0.0520	-0.0758	2.7161	-1.4156	-0.8511	0.0421
368	ALG11	0.2266	0.3108	0.1897	0.2730	0.2270	0.2785	0.1768	0.3178	-0.5018	-0.3522	-0.0833	0.8087	-0.1218	-0.5666	-0.0189	-0.1509	-0.0793
369	ALG12	0.2340	0.2392	0.3229	0.2039	0.2862	0.1790	0.3142	0.2206	2.1945	-0.6374	1.1569	-2.4064	-0.2165	-1.0481	-1.5565	-0.8671	-0.1276
370	ALG13	0.2149	0.2784	0.2210	0.2857	0.2222	0.2759	0.2351	0.2668	-0.6065	0.9234	-1.4997	1.2238	-0.2836	-0.3652	-1.3478	-1.8862	2.0771
371	ALG14	0.2064	0.2803	0.2133	0.2999	0.2407	0.2315	0.2377	0.2901	0.3020	-0.7212	0.3610	0.0232	-0.1094	-0.5026	1.2783	0.1536	-0.5021
372	ALG2	0.2222	0.2632	0.2155	0.2991	0.2780	0.2284	0.2636	0.2300	0.9215	-0.8411	0.2906	-0.3013	-0.1781	-0.8257	0.0508	0.1136	-0.3898
373	ALG3	0.2564	0.1740	0.3267	0.2429	0.2557	0.1606	0.3371	0.2466	0.2814	-0.9450	1.5021	-0.9539	-0.2110	-1.0046	2.7352	2.4820	-1.1116
374	ALG5	0.2281	0.2986	0.1813	0.2920	0.2366	0.2973	0.1955	0.2706	1.4107	-0.5841	0.8254	-1.4818	-0.2110	0.2299	-1.0424	-1.6483	1.2487
375	ALG6	0.1795	0.3035	0.1717	0.3453	0.1900	0.2610	0.1847	0.3642	-0.4368	1.6913	-1.4950	0.4116	-0.0929	-0.4323	-2.2007	-1.7717	1.3072
376	ALG8	0.1991	0.2364	0.2285	0.3360	0.1926	0.2351	0.2313	0.3409	0.7009	-0.8035	1.0124	-0.9069	-0.2413	-0.0540	0.7287	-0.3147	0.7046
377	ALG9	0.2142	0.2601	0.2158	0.3098	0.2325	0.2325	0.2330	0.3020	-0.4113	0.3320	-0.7954	0.8642	-0.1781	-0.8257	0.3215	-0.2538	0.2301
378	ALK	0.2986	0.2212	0.2808	0.1995	0.2938	0.2224	0.2868	0.1969	-1.0850	0.7244	-0.8173	1.0854	-0.0537	-0.2453	-0.0343	0.0411	-0.7654
379	ALKBH1	0.2191	0.2615	0.2299	0.2896	0.2596	0.2519	0.2656	0.2228	0.5637	-0.1921	1.4145	-1.7697	-0.0537	-0.2453	0.3442	0.0096	1.2870
380	ALKBH2	0.2856	0.2458	0.2449	0.2237	0.3065	0.2554	0.2439	0.1941	0.6839	-0.1985	-0.0904	-0.2798	-0.1467	0.9914	-2.6469	-3.0918	2.3611
381	ALKBH3	0.2623	0.2727	0.2455	0.2196	0.2506	0.2960	0.2436	0.2098	1.4686	0.2386	-0.3680	-1.0122	-0.1218	-0.5666	-1.2284	-1.1079	0.8905
382	ALKBH4	0.3031	0.2204	0.2801	0.1965	0.3389	0.1623	0.3278	0.1711	0.8135	-0.8524	1.1068	-1.0558	-0.1094	-0.5026	0.7782	-0.2726	0.3404
383	ALKBH5	0.2862	0.1940	0.2896	0.2301	0.3113	0.2132	0.3223	0.1531	-1.5896	0.4722	0.1398	0.7486	-0.4085	-2.0590	1.8228	1.2999	-1.0459
384	ALKBH6	0.2913	0.1893	0.3302	0.1893	0.2885	0.1779	0.3641	0.1695	1.3783	-0.1940	-0.1269	-0.8133	-0.2769	1.7738	-2.4259	-1.6951	1.3357
385	ALKBH7	0.3206	0.1660	0.3278	0.1856	0.3394	0.1478	0.3454	0.1674	-0.3006	0.5837	-0.0973	-0.1726	-0.1781	-0.8257	-0.2448	-0.2976	0.1425
386	ALKBH8	0.2247	0.3184	0.1670	0.2899	0.2485	0.3017	0.1857	0.2641	0.7487	-0.9749	1.1382	-0.9278	-0.0537	-0.2453	0.9374	0.0753	-0.3008
387	ALMS1	0.2118	0.3085	0.2301	0.2495	0.2127	0.3091	0.2315	0.2467	-0.7221	0.6684	-0.0114	0.0131	-0.2769	-1.3436	-0.6932	-1.4034	0.0698
388	ALOX15	0.2688	0.2191	0.2770	0.2351	0.3026	0.2044	0.2784	0.2145	0.8516	0.9994	-1.0101	-0.5179	-0.0537	-0.2453	-2.0370	-1.3120	0.3654
389	ALOX5	0.2672	0.2338	0.2886	0.2104	0.2794	0.2305	0.2888	0.2013	1.3085	-0.6753	1.1324	-1.6371	-0.1467	-0.6822	-1.4685	-1.0943	0.5766
390	ALPK2	0.2415	0.3004	0.2346	0.2235	0.2462	0.3032	0.2327	0.2178	-2.7529	2.5130	-1.3025	1.3416	-0.1345	-0.6247	-0.0312	-0.4393	-0.4414
391	ALPK3	0.2875	0.2290	0.2795	0.2040	0.3263	0.2282	0.2895	0.1560	0.8516	0.9994	-1.0101	-0.5179	-0.0537	-0.2453	-2.0370	-1.3120	0.3654
392	ALS2	0.2454	0.2810	0.2066	0.2670	0.2573	0.2748	0.2138	0.2541	-0.4172	0.4778	0.0095	-0.0930	-0.2110	0.2299	-1.8060	-1.9395	1.5254
393	ALX4	0.2850	0.2153	0.2967	0.2031	0.3122	0.1995	0.3423	0.1460	0.7487	-0.9749	1.1382	-0.9278	-0.0537	-0.2453	0.9374	0.0753	-0.3008
394	ALYREF	0.3263	0.2160	0.2479	0.2097	0.3573	0.2109	0.2816	0.1503	-0.2328	0.4905	-1.6533	1.4402	-0.3593	0.0377	-0.1311	-0.1193	1.0193
395	AMACR	0.2300	0.2909	0.2052	0.2739	0.2941	0.2347	0.2312	0.2400	-0.0129	-0.2013	-0.2283	0.4308	-0.1094	-0.5026	0.0270	-0.2392	0.8683
396	AMBP	0.3003	0.2345	0.2655	0.1997	0.3002	0.2330	0.2661	0.2008	-0.1654	0.8393	-0.4836	-0.0997	-0.2836	-0.3652	-1.3629	-1.4430	-0.1350
397	AMBRA1	0.2741	0.2183	0.2949	0.2126	0.2676	0.2188	0.3061	0.2075	0.2847	0.2455	-0.0101	-0.4289	-0.3820	0.7663	-0.2157	-0.4671	-0.8969
398	AMD1	0.2010	0.2933	0.1776	0.3281	0.2305	0.2804	0.1976	0.2914	-0.7042	-0.4369	0.5333	0.4039	-0.3013	0.5177	0.3517	1.1712	-0.0306
399	AMDHD1	0.2354	0.2853	0.2093	0.2700	0.2825	0.2637	0.2324	0.2214	-0.4016	-0.2194	-0.8544	1.4049	5.6143	0.6020	-1.2301	-2.7397	3.8133
400	AMDHD2	0.3449	0.1636	0.2967	0.1948	0.3374	0.1589	0.3260	0.1777	2.0072	-0.3201	0.4182	-1.7827	-0.6441	0.0407	-1.0284	0.1957	-0.2096
401	AMER1	0.2555	0.2474	0.2565	0.2406	0.2778	0.2517	0.2781	0.1924	0.8636	-0.2664	0.3417	-0.8176	-0.2110	0.2299	0.3775	0.7043	-0.6260
402	AMFR	0.2650	0.2185	0.2578	0.2587	0.2659	0.2141	0.2810	0.2390	-0.2425	0.0473	0.1674	-0.0118	-0.3763	-0.9826	1.1116	1.7003	-1.7032
403	AMH	0.3449	0.1282	0.3853	0.1415	0.3536	0.1226	0.3810	0.1429	1.5502	-0.3551	0.4532	-1.4098	-0.2110	-1.0046	-0.1235	1.4389	-1.3859
404	AMHR2	0.2734	0.2009	0.3068	0.2189	0.2804	0.1960	0.3170	0.2065	0.9479	-0.4154	0.9484	-1.3839	-0.1948	-0.9208	1.7502	1.1469	-0.7284
405	AMIGO1	0.2612	0.2343	0.2608	0.2437	0.2576	0.2211	0.3036	0.2177	-0.7972	0.3701	-0.5482	0.8876	-0.0537	-0.2453	2.0766	1.3469	-0.8268
406	AMIGO3	0.2927	0.1810	0.3445	0.1817	0.2857	0.1614	0.3664	0.1865	2.3420	-1.9905	1.6520	-1.8388	-0.0758	-0.3500	0.8719	0.1334	0.5735
407	AMMECR1	0.1983	0.2884	0.1942	0.3191	0.2723	0.2242	0.2853	0.2182	-0.5684	-0.3422	0.7825	-0.0494	-0.2532	-0.1216	3.0441	2.0802	-0.9075
408	AMMECR1L	0.2442	0.2489	0.2295	0.2773	0.2355	0.2634	0.2742	0.2269	-0.3586	1.0061	-0.9594	0.3977	-0.2067	-0.9641	0.4980	0.3971	0.3161
409	AMN	0.3568	0.1200	0.3568	0.1665	0.3650	0.1163	0.3547	0.1641	0.8605	-1.8284	1.2035	-0.3315	-0.2310	0.0795	-0.3038	-1.1375	1.4846
410	AMN1	0.1798	0.2992	0.1839	0.3371	0.2119	0.2933	0.2054	0.2894	0.2085	-0.5420	0.8788	-0.6094	-0.0758	-0.3500	0.6689	2.4822	-1.4930
411	AMOTL1	0.2486	0.2616	0.2399	0.2500	0.2810	0.2699	0.2859	0.1632	1.1238	0.0735	0.3561	-1.3385	-0.2413	-0.0540	0.6063	0.3510	-0.7420
412	AMOTL2	0.2818	0.2274	0.2810	0.2097	0.3252	0.2201	0.3154	0.1393	1.5925	-2.1518	1.5671	-1.0063	-0.1345	-0.6247	0.4013	1.3525	-0.5103
413	AMPD2	0.3012	0.1899	0.3053	0.2036	0.2949	0.2113	0.3055	0.1883	0.4732	-0.6425	0.4683	-0.3106	-0.4675	0.1457	-0.7843	-0.7472	0.2931
414	AMPD3	0.2349	0.2550	0.2476	0.2626	0.2529	0.2525	0.2938	0.2008	0.4232	0.7726	-1.1412	0.1665	-0.1345	-0.6247	-1.0204	-0.4983	-0.9826
415	AMT	0.2969	0.2113	0.2624	0.2293	0.3275	0.2076	0.2572	0.2076	1.5150	-2.1483	1.2465	-0.6272	-0.2110	0.2299	-0.7897	-1.1873	1.0785
416	AMZ2	0.2495	0.2681	0.2360	0.2464	0.2046	0.3111	0.2222	0.2620	0.7312	-0.4547	0.3018	-0.5040	-0.2532	0.9758	-1.2271	-1.1782	0.3211
417	ANAPC1	0.2264	0.2727	0.2197	0.2812	0.2246	0.2695	0.2253	0.2805	-0.1061	-0.5460	0.4538	0.0952	-0.2836	-0.3652	0.1395	-0.6761	0.6418
418	ANAPC10	0.1766	0.3414	0.1620	0.3199	0.1982	0.3495	0.2036	0.2486	-0.3373	0.1299	-0.5733	0.7590	-0.1218	-0.5666	1.0376	0.0092	-0.2080
419	ANAPC11	0.3197	0.1959	0.2665	0.2179	0.3254	0.2103	0.2698	0.1944	1.2078	-0.5328	1.1693	-1.7123	-0.2769	-0.3045	1.3446	0.0848	-0.3770
420	ANAPC13	0.1966	0.2974	0.1940	0.3120	0.2568	0.3243	0.1982	0.2207	0.5958	-1.0370	1.0593	-0.6679	-0.2110	-1.0046	1.0201	1.2581	-1.0322
421	ANAPC15	0.2797	0.2634	0.2672	0.1898	0.3058	0.3030	0.2011	0.1901	0.2088	0.3080	-0.5393	0.1194	-0.1781	-0.8257	-0.4041	-0.3491	-0.8797
422	ANAPC16	0.2241	0.2801	0.2139	0.2820	0.2697	0.2303	0.2424	0.2576	-0.5537	0.0604	-0.0709	0.4662	-0.2383	0.0047	1.9159	2.1552	-1.4568
423	ANAPC2	0.3296	0.1879	0.3040	0.1785	0.3337	0.1898	0.2956	0.1809	0.9561	-0.5650	0.1693	-0.4626	-0.3436	1.0800	-1.3963	-0.8495	1.6305
424	ANAPC4	0.2266	0.3013	0.1753	0.2968	0.2191	0.3069	0.1737	0.3003	-0.7185	0.2494	-1.0387	1.4363	-0.2310	0.0795	-0.9977	-1.2895	1.0055
425	ANAPC5	0.2514	0.2552	0.2413	0.2521	0.2552	0.2618	0.2437	0.2393	-0.0923	1.1165	-0.9254	0.0558	-0.3763	0.8205	-1.4671	-1.4754	0.6618
426	ANAPC7	0.2531	0.2683	0.2249	0.2537	0.2555	0.2950	0.2147	0.2348	1.4248	-1.4046	0.2315	-0.2013	-0.3865	-0.1871	-1.7319	-2.1239	1.9117
427	ANG	0.2366	0.2567	0.2687	0.2380	0.2449	0.2562	0.2744	0.2245	-0.5625	0.6116	-0.2016	0.1226	-0.1860	-0.8800	1.9405	1.3992	-0.7365
428	ANGEL1	0.2587	0.2168	0.2654	0.2591	0.2801	0.2129	0.2831	0.2239	0.4597	-1.4828	1.6436	-0.7655	-0.3361	0.2136	0.8363	0.8659	-0.3329
429	ANGEL2	0.2077	0.2853	0.1836	0.3235	0.2230	0.2935	0.2047	0.2788	-0.8574	1.4554	-1.9643	1.4500	-0.1948	0.3987	-1.0481	-1.3312	0.7083
430	ANGPT1	0.1884	0.3496	0.1681	0.2939	0.2262	0.3407	0.1968	0.2363	1.0036	-1.0790	1.3787	-1.2872	-0.1781	0.6020	2.3940	1.5264	-1.0041
431	ANGPTL1	0.1784	0.3542	0.1849	0.2825	0.2335	0.3327	0.1962	0.2376	-1.2296	1.2845	-1.1260	1.0254	-0.0537	-0.2453	-1.1620	-1.5334	1.7254
432	ANGPTL2	0.2530	0.2448	0.2884	0.2138	0.2901	0.2387	0.3063	0.1650	-1.1161	1.4031	-0.1918	-0.1560	-0.1094	-0.5026	0.2367	-0.4119	0.3644
433	ANGPTL4	0.3168	0.1982	0.3162	0.1688	0.3153	0.1979	0.3284	0.1585	2.7712	-2.2800	2.1003	-2.4002	-0.1781	-0.8257	0.0837	-1.2671	0.3572
434	ANGPTL6	0.3322	0.1641	0.3199	0.1838	0.3574	0.1589	0.3220	0.1617	-0.3076	0.4026	-0.9413	0.8775	-0.0537	-0.2453	-0.1269	-0.1541	0.4186
435	ANGPTL8	0.3337	0.2202	0.2936	0.1525	0.3485	0.2088	0.2980	0.1448	0.5943	-0.5999	0.3207	-0.2863	-0.2532	-1.2189	-1.0731	-1.0723	0.7765
436	ANK1	0.2887	0.2341	0.2946	0.1826	0.2945	0.2422	0.2902	0.1730	0.6845	0.4356	-0.1075	-0.8112	-0.4474	-1.4193	-0.4726	-0.0617	-0.8852
437	ANK2	0.2322	0.3086	0.2292	0.2300	0.2394	0.3113	0.2350	0.2143	0.1042	0.1054	-0.2390	0.0743	-0.0758	-0.3500	-1.4513	-1.2390	0.9203
438	ANK3	0.2128	0.3226	0.2154	0.2491	0.2208	0.3266	0.2264	0.2263	1.2828	0.5382	-0.7018	-0.7825	-0.2165	0.1543	-1.0840	-0.7562	-0.0099
439	ANKAR	0.1935	0.3333	0.1873	0.2858	0.1906	0.3364	0.1818	0.2913	-1.6582	1.9257	-1.6416	1.3369	-0.0758	-0.3500	-0.6213	-0.9392	0.8210
440	ANKDD1A	0.2657	0.2667	0.2122	0.2554	0.3199	0.2063	0.2810	0.1928	1.3643	-1.1331	0.7876	-0.9135	-0.0537	-0.2453	-0.8762	-0.2107	-0.4187
441	ANKEF1	0.2162	0.3019	0.2019	0.2800	0.2410	0.3204	0.1903	0.2483	1.5864	-1.5102	0.8254	-0.7897	-0.0758	-0.3500	1.0198	0.8840	-0.4828
442	ANKFY1	0.2483	0.2543	0.2438	0.2535	0.2746	0.2504	0.2640	0.2110	1.2725	-1.6109	1.3238	-0.9848	-0.2532	0.9758	-1.0541	-0.7625	-0.2746
443	ANKH	0.2311	0.2657	0.2305	0.2726	0.2724	0.2195	0.2710	0.2371	-0.0718	-0.3887	-0.1234	0.5316	-0.1679	-0.7824	0.3388	0.9957	-0.7450
444	ANKHD1	0.2323	0.2925	0.2245	0.2506	0.2331	0.2933	0.2284	0.2451	-2.0447	0.6819	-0.4704	1.5734	1.5269	1.7094	0.0335	-0.6926	0.5480
445	ANKIB1	0.2210	0.2981	0.2062	0.2748	0.2296	0.3043	0.2198	0.2464	1.4000	-0.5573	0.6526	-1.3160	-0.3071	-1.5034	-0.7230	-1.4964	-0.0089
446	ANKLE1	0.3032	0.2130	0.2887	0.1951	0.3149	0.1821	0.3274	0.1756	0.0158	0.8051	-1.2476	0.5761	-0.1679	-0.7824	-0.7325	-0.0395	-0.6948
447	ANKLE2	0.2669	0.2588	0.2303	0.2440	0.2793	0.2640	0.2566	0.2001	1.4967	-1.2041	1.1880	-1.3839	2.3727	2.2294	-2.0229	-3.0899	3.1420
448	ANKMY1	0.3028	0.2153	0.2905	0.1915	0.3003	0.2207	0.2913	0.1877	-0.7524	1.0226	-0.3440	0.0689	-0.2532	0.9758	-1.6011	-1.2410	1.7947
449	ANKMY2	0.2262	0.3158	0.1920	0.2660	0.2396	0.3280	0.1897	0.2426	-0.9111	1.5878	-1.6575	1.0568	-0.1860	-0.8800	-0.7987	-0.4373	-0.0313
450	ANKRA2	0.2078	0.3003	0.1976	0.2943	0.2204	0.3088	0.1981	0.2726	-0.1737	0.9788	-1.4151	0.7461	-0.2067	0.3076	-1.8256	-1.2983	1.1397
451	ANKRD1	0.2363	0.3268	0.1844	0.2525	0.2654	0.3323	0.1954	0.2069	-1.2296	1.2845	-1.1260	1.0254	-0.0537	-0.2453	-1.1620	-1.5334	1.7254
452	ANKRD10	0.2453	0.2477	0.2317	0.2754	0.2865	0.2429	0.2635	0.2071	-1.4163	0.7114	-0.9597	1.5092	3.1268	1.2825	-0.3428	-1.2325	2.6731
453	ANKRD11	0.2951	0.2705	0.2851	0.1492	0.2953	0.2799	0.2821	0.1427	-0.5659	2.5685	-1.6814	-0.0135	-0.8137	-0.7004	-3.8400	-3.3517	1.4674
454	ANKRD12	0.1892	0.3738	0.1665	0.2705	0.1888	0.4016	0.1723	0.2373	-1.3569	2.7976	-2.2776	1.0121	-0.3820	-1.0254	-0.9748	-1.1603	-0.6300
455	ANKRD13A	0.2379	0.2688	0.2382	0.2551	0.2542	0.2938	0.2277	0.2243	-0.3191	0.9541	-0.8400	0.2904	-0.2769	-0.3045	-0.1268	-0.4076	-0.6443
456	ANKRD13B	0.3082	0.1792	0.3544	0.1583	0.3152	0.2077	0.3206	0.1565	0.7364	-0.2651	0.6162	-0.9994	-0.1781	-0.8257	0.7664	0.0693	-0.6319
457	ANKRD13C	0.2020	0.3121	0.1836	0.3022	0.2366	0.2927	0.2249	0.2458	1.5672	-1.7629	1.5104	-1.2788	-0.2067	0.3076	-1.4039	-1.4222	0.7842
458	ANKRD13D	0.3186	0.1960	0.3224	0.1631	0.3074	0.2033	0.3234	0.1658	0.1622	-0.6671	-0.3077	0.7552	3.1619	0.3914	-1.5197	-2.2390	3.2085
459	ANKRD16	0.2915	0.2377	0.2853	0.1854	0.3047	0.2244	0.2899	0.1810	0.3418	-0.9885	0.6090	-0.0329	-0.1467	-0.6822	-1.8861	-1.1648	0.6515
460	ANKRD17	0.2142	0.3005	0.2154	0.2698	0.2390	0.2926	0.2319	0.2365	-1.5252	1.6518	-1.1787	1.0337	-0.5772	0.3566	0.1539	-0.4601	-0.1367
461	ANKRD18A	0.2259	0.3523	0.1707	0.2511	0.2154	0.3858	0.1707	0.2282	0.0969	-1.0550	0.2674	0.5635	-0.2836	0.6542	-0.4409	-1.1506	1.3111
462	ANKRD18B	0.2178	0.3625	0.1687	0.2510	0.2132	0.3845	0.1713	0.2309	1.5819	-0.6066	1.1619	-1.9516	-0.0929	-0.4323	-0.0023	-0.2060	0.0008
463	ANKRD23	0.3057	0.2109	0.2961	0.1873	0.3257	0.2350	0.2776	0.1617	0.9248	-1.0279	1.1594	-1.0420	-0.2928	0.5908	-1.1199	0.1397	0.1118
464	ANKRD26	0.2069	0.3683	0.1612	0.2636	0.2158	0.3977	0.1598	0.2267	-1.2354	1.6096	-1.9549	1.6027	-0.2711	-0.2409	-2.2340	-2.4097	1.4420
465	ANKRD27	0.2493	0.2692	0.2421	0.2394	0.2603	0.2616	0.2597	0.2184	-0.7939	0.6324	-0.7529	0.8630	-0.3593	0.9554	-0.1326	-0.0846	0.1855
466	ANKRD28	0.2064	0.3042	0.1822	0.3072	0.2308	0.2964	0.2068	0.2659	0.4947	-1.0129	1.2390	-0.7920	-0.2532	-0.1216	-0.0626	-0.2320	-0.2904
467	ANKRD34A	0.2725	0.2149	0.3111	0.2016	0.2977	0.1815	0.3595	0.1613	-0.1981	-0.0902	0.0555	0.1819	-0.0537	-0.2453	0.5184	-0.0462	-0.3674
468	ANKRD36	0.2361	0.3538	0.1905	0.2195	0.2237	0.3741	0.1765	0.2258	0.3381	-1.1815	1.7480	-1.0431	-0.2532	0.9758	-1.6294	-2.1033	0.6586
469	ANKRD36B	0.2255	0.3730	0.1776	0.2239	0.2198	0.3821	0.1727	0.2254	0.2468	-0.7844	0.7915	-0.3304	-0.2110	0.2299	-1.5457	-1.2185	0.3062
470	ANKRD36C	0.2206	0.3604	0.1818	0.2372	0.2254	0.3763	0.1749	0.2234	-0.0763	-0.5163	1.2343	-0.7600	-0.2532	-0.1216	-2.2224	-1.3708	0.1166
471	ANKRD37	0.2474	0.2653	0.2232	0.2640	0.2722	0.2722	0.2342	0.2215	0.2155	0.2945	0.6770	-1.1505	-0.1218	-0.5666	0.1313	-0.8359	0.8489
472	ANKRD39	0.2881	0.2388	0.2859	0.1872	0.3188	0.2004	0.3188	0.1621	-0.2065	1.0913	-0.5484	-0.2316	-0.1345	-0.6247	-1.5767	-1.6275	0.9334
473	ANKRD40	0.2381	0.2585	0.2312	0.2722	0.2473	0.2772	0.2509	0.2246	-0.3175	-0.0999	0.7424	-0.4137	-0.2928	-0.4167	0.2235	0.9613	-0.2729
474	ANKRD42	0.2553	0.2934	0.2006	0.2508	0.2562	0.3087	0.1765	0.2587	-0.3076	0.4026	-0.9413	0.8775	-0.0537	-0.2453	-0.1269	-0.1541	0.4186
475	ANKRD46	0.1955	0.2892	0.1718	0.3435	0.2485	0.2573	0.2193	0.2749	0.0262	-0.2015	0.4488	-0.3100	-0.1948	0.3987	0.8935	0.2293	0.8952
476	ANKRD49	0.1908	0.3302	0.1850	0.2940	0.2301	0.3180	0.2106	0.2413	-0.7611	0.4441	-0.3375	0.5706	-0.1345	2.9629	-0.0667	-0.0060	0.2924
477	ANKRD50	0.2121	0.3067	0.1798	0.3014	0.2372	0.3009	0.1910	0.2708	0.2273	0.5139	-1.2365	0.6465	-0.1781	0.6020	-0.1716	0.2155	-1.4991
478	ANKRD52	0.2714	0.2002	0.2958	0.2326	0.2822	0.2144	0.2912	0.2122	0.7610	-0.8865	2.0079	-1.8210	-0.5970	-0.6053	0.5095	1.2270	-1.6139
479	ANKRD54	0.3023	0.2094	0.2966	0.1917	0.3400	0.1911	0.3111	0.1578	2.6781	-2.6347	2.5397	-2.4754	-0.1948	0.3987	1.1216	-0.6858	1.1979
480	ANKRD63	0.3085	0.1788	0.3068	0.2058	0.3693	0.1254	0.3711	0.1342	0.8516	0.9994	-1.0101	-0.5179	-0.0537	-0.2453	-2.0370	-1.3120	0.3654
481	ANKRD65	0.3562	0.1798	0.3048	0.1591	0.4219	0.1278	0.3275	0.1228	0.7814	-1.2910	0.7101	-0.2279	-0.1860	3.2382	-0.4607	-1.1633	1.8162
482	ANKRD9	0.2999	0.1891	0.2871	0.2239	0.3638	0.0978	0.3901	0.1483	-0.1267	0.2439	-0.0281	-0.0715	-0.4873	0.8882	-0.7687	-1.4298	0.4598
483	ANKS1A	0.2789	0.2304	0.2724	0.2183	0.2854	0.2434	0.2913	0.1799	1.0287	-0.0888	-0.1113	-0.6442	-0.3361	1.1517	-1.6658	-0.6467	-0.1487
484	ANKS3	0.3391	0.2027	0.2900	0.1681	0.3211	0.2144	0.2952	0.1692	0.1685	-0.1812	-0.5559	0.5953	-0.2532	-0.1216	-2.0336	-3.0617	1.7118
485	ANKS4B	0.2401	0.2785	0.2184	0.2630	0.2750	0.2870	0.2270	0.2110	0.6462	-1.3586	0.7651	-0.1162	-0.1860	-0.8800	-0.7617	-1.1048	1.6440
486	ANKS6	0.2784	0.2189	0.2708	0.2318	0.3104	0.2170	0.3027	0.1699	1.7310	-0.9861	0.5448	-1.1067	-0.3198	0.3245	0.7479	0.1905	0.3976
487	ANKZF1	0.2902	0.2378	0.2665	0.2055	0.2911	0.2378	0.2736	0.1974	1.5199	-1.1284	0.4068	-0.6841	-0.4085	3.2329	-3.0019	-4.5292	3.7905
488	ANLN	0.1997	0.3242	0.1981	0.2780	0.2085	0.3354	0.2132	0.2429	-0.9147	1.6206	-1.8806	1.2527	-0.3652	-0.9277	-1.1152	-1.6623	1.6440
489	ANO10	0.2479	0.2428	0.2507	0.2586	0.2313	0.2778	0.2015	0.2894	0.9053	-1.3459	0.7814	-0.3622	-0.2619	-0.1885	1.5109	1.1084	-0.4894
490	ANO6	0.2107	0.2901	0.2106	0.2886	0.2161	0.3044	0.2161	0.2634	-0.0267	-0.9410	0.8093	0.0095	-0.2928	-0.4167	1.8597	1.7036	-1.8501
491	ANO7	0.2803	0.1846	0.3160	0.2191	0.2965	0.1809	0.3246	0.1980	-0.3481	-0.1060	0.2483	0.1152	-0.1589	0.8477	0.9733	1.8064	-0.8951
492	ANO8	0.3281	0.1790	0.3301	0.1628	0.3401	0.1729	0.3295	0.1575	1.4361	-0.6966	1.2396	-1.8216	-0.3361	1.1517	-0.6394	-0.5676	-0.0309
493	ANO9	0.2912	0.1904	0.3198	0.1985	0.2911	0.1931	0.3146	0.2012	0.6948	-0.4318	-0.1648	-0.0161	3.8185	0.8825	-2.3236	-3.0866	4.1307
494	ANP32A	0.2484	0.2828	0.1889	0.2799	0.3066	0.3454	0.1740	0.1740	-2.0810	1.2274	-0.9367	1.5971	1.7836	0.4633	1.3823	-0.1735	1.2438
495	ANP32B	0.2535	0.3028	0.2003	0.2434	0.2961	0.3519	0.1448	0.2072	-2.4270	3.2187	-3.3866	2.6099	1.6752	-0.6053	-0.9655	-1.1745	0.8627
496	ANP32E	0.2193	0.3105	0.1400	0.3302	0.3035	0.3644	0.1219	0.2102	-2.3907	2.3603	-3.7165	3.6043	1.7688	1.2649	-0.5468	-0.6329	0.5064
497	ANPEP	0.2641	0.2242	0.3200	0.1917	0.2637	0.2372	0.3095	0.1896	-0.2747	-0.0053	-0.0567	0.2846	-0.3163	-0.5758	1.1864	1.0434	-1.3094
498	ANTXR1	0.2153	0.2873	0.2375	0.2600	0.2435	0.2447	0.2855	0.2264	0.5057	-0.9984	0.2318	0.2339	-0.1781	-0.8257	-0.5602	0.2463	0.2148
499	ANTXR2	0.2139	0.2971	0.1924	0.2966	0.2637	0.2678	0.2070	0.2616	0.9115	-0.4669	0.1454	-0.4808	-0.2711	0.8185	-0.3746	-0.0800	-0.0943
500	ANXA1	0.2134	0.3326	0.1949	0.2591	0.2389	0.3170	0.2081	0.2360	0.0895	0.0804	0.6133	-0.7643	-0.3163	-0.5758	0.3472	0.7894	-1.6315
501	ANXA11	0.2648	0.2450	0.2599	0.2303	0.2825	0.2277	0.3109	0.1789	0.1174	0.6379	-0.2017	-0.4340	-0.3820	-1.9213	-0.0188	0.8215	-1.1388
502	ANXA2	0.2490	0.2851	0.2246	0.2413	0.2625	0.2920	0.2193	0.2262	-1.2961	0.6904	-0.4233	0.8825	-0.2711	-0.2409	0.1479	0.7470	-0.7563
503	ANXA2R	0.2613	0.2034	0.2624	0.2729	0.3022	0.1883	0.2919	0.2176	1.1050	1.1016	-0.9918	-0.8347	-0.1094	1.6844	-2.1685	-1.7987	1.5020
504	ANXA3	0.2179	0.3247	0.1955	0.2619	0.2446	0.3261	0.1837	0.2456	-0.3076	0.4026	-0.9413	0.8775	-0.0537	-0.2453	-0.1269	-0.1541	0.4186
505	ANXA4	0.2161	0.3055	0.1928	0.2856	0.2835	0.2793	0.2181	0.2191	-1.6819	0.9035	-1.8909	2.5172	4.1439	2.1816	-0.5969	-0.9828	2.8072
506	ANXA5	0.2265	0.2747	0.2070	0.2918	0.2531	0.2948	0.1885	0.2635	-0.8778	0.4348	-0.5448	0.8897	-0.3652	-0.0212	0.7288	1.0022	-0.5901
507	ANXA6	0.2800	0.2482	0.2582	0.2136	0.2897	0.2610	0.2472	0.2021	0.6689	-0.9804	1.0436	-0.7596	-0.3436	1.0800	-0.3511	-0.9015	0.4779
508	ANXA7	0.2133	0.2788	0.2133	0.2947	0.2554	0.2604	0.2396	0.2446	-0.5316	0.4883	-0.1198	0.1407	-0.4136	-1.2141	0.3308	1.5712	-0.8754
509	ANXA9	0.2553	0.2353	0.2901	0.2192	0.2812	0.2386	0.2792	0.2010	-1.1435	1.6370	-1.5592	1.0962	-0.0537	-0.2453	-1.7163	-2.1748	2.1741
510	AOC2	0.2637	0.2103	0.2858	0.2402	0.2809	0.1953	0.2985	0.2253	0.6624	0.6225	-0.8787	-0.1687	-0.1467	-0.6822	-2.0736	-1.6266	2.0281
511	AOC3	0.2732	0.2022	0.2929	0.2316	0.2840	0.1887	0.3154	0.2119	-0.3005	-0.6788	0.6932	0.1210	-0.2769	-1.3436	1.8002	1.6654	-1.7733
512	AOX1	0.2350	0.2843	0.2185	0.2622	0.2504	0.2753	0.2222	0.2521	0.9253	-1.0164	0.7801	-0.6563	-0.0929	-0.4323	-0.6399	-1.3464	0.3620
513	AP1AR	0.2238	0.3172	0.1630	0.2960	0.2550	0.3521	0.1700	0.2230	-0.7097	-0.0687	-0.3519	1.0006	-0.2067	-0.9641	2.2556	2.3297	-1.2316
514	AP1B1	0.2888	0.2194	0.3013	0.1904	0.2831	0.2315	0.3000	0.1855	0.0797	0.1749	-0.3245	0.1142	-0.3198	-0.6334	-0.5226	0.0273	-0.1198
515	AP1G1	0.2152	0.2798	0.2028	0.3022	0.2198	0.2964	0.2210	0.2628	-0.3744	-0.1949	0.2534	0.2123	-0.3593	0.9554	0.0866	0.4156	0.9128
516	AP1G2	0.2733	0.2213	0.3079	0.1975	0.2730	0.2170	0.3079	0.2021	0.3255	0.1376	-1.3749	0.9997	2.6175	3.4539	-3.7949	-5.2333	4.4511
517	AP1M1	0.2454	0.2726	0.2411	0.2408	0.2884	0.2277	0.2908	0.1931	0.3603	-1.1339	1.1802	-0.5156	-0.2165	-1.0481	0.2030	-0.0647	0.4494
518	AP1M2	0.2740	0.2208	0.2843	0.2208	0.2750	0.2356	0.2758	0.2136	0.8648	-1.3972	1.3240	-0.8376	-0.1218	-0.5666	1.9212	1.2449	-1.3513
519	AP1S1	0.2969	0.2072	0.2561	0.2398	0.3059	0.2511	0.2236	0.2194	0.9728	-0.8787	0.5788	-0.6192	-0.3198	0.3245	0.5345	0.9183	-1.4846
520	AP1S2	0.1875	0.3064	0.1814	0.3247	0.2333	0.3146	0.1563	0.2958	-0.0134	-0.2230	0.2314	-0.0328	-0.1094	1.6844	1.0757	0.3018	-0.2918
521	AP1S3	0.2010	0.2863	0.1964	0.3164	0.2251	0.3225	0.1602	0.2922	0.2467	-0.9474	0.7623	-0.1529	-0.0758	-0.3500	1.6042	0.8592	-0.5597
522	AP2A1	0.2901	0.1930	0.3283	0.1886	0.2897	0.2021	0.3253	0.1829	-1.5371	1.2080	-0.8672	1.0926	-0.4029	-1.1261	0.8242	1.2366	-1.7012
523	AP2A2	0.2910	0.2021	0.2956	0.2112	0.2712	0.2315	0.2918	0.2055	1.2535	-0.5961	0.5761	-1.0884	-0.3517	0.0907	-2.1073	-1.8250	0.6099
524	AP2B1	0.2260	0.2691	0.2402	0.2647	0.2345	0.2825	0.2296	0.2534	-0.8138	0.1470	0.5324	0.0311	-0.5654	-1.2952	0.0937	0.6522	-1.3469
525	AP2M1	0.2812	0.2361	0.2740	0.2087	0.2782	0.2659	0.2452	0.2107	-1.4563	1.7773	-1.5072	1.1905	2.2352	-0.5548	-0.4227	-0.5216	0.6545
526	AP2S1	0.2953	0.1990	0.3029	0.2028	0.2629	0.2512	0.2512	0.2347	-0.2740	0.8978	-0.4855	-0.0635	-0.2413	-0.0540	0.6314	0.8946	-1.2847
527	AP3B1	0.2173	0.3151	0.1967	0.2709	0.2258	0.3254	0.1889	0.2599	-1.6963	1.6033	-2.0670	2.0944	-0.3281	-0.6778	-0.7228	-0.9107	1.2275
528	AP3B2	0.2725	0.2318	0.3005	0.1953	0.2831	0.2416	0.2867	0.1886	1.5914	-0.0969	-0.1568	-1.0250	-0.0758	-0.3500	-2.0739	-1.0814	-0.0408
529	AP3D1	0.2930	0.2272	0.2991	0.1807	0.2892	0.2475	0.2949	0.1684	-1.1207	0.2887	-0.8775	1.5196	-0.5970	1.1063	-1.5006	-1.6534	0.8488
530	AP3M1	0.1970	0.2888	0.2125	0.3017	0.2081	0.3078	0.2105	0.2735	-0.6142	-1.1136	0.8265	0.6155	-0.2769	-0.3045	2.7905	2.9519	-1.1467
531	AP3M2	0.2310	0.2690	0.2147	0.2853	0.2376	0.2648	0.2321	0.2656	1.4013	-1.9619	1.8505	-1.3183	-0.1467	0.9914	0.5185	0.0890	-1.0015
532	AP3S1	0.2069	0.3002	0.1857	0.3072	0.2142	0.3282	0.1693	0.2884	-1.9505	1.5247	-1.2671	1.5445	-0.1860	-0.8800	0.7473	1.1977	-0.9000
533	AP3S2	0.2448	0.2376	0.2529	0.2647	0.2522	0.2539	0.2193	0.2746	1.5627	-1.9483	2.5928	-2.2366	-0.2067	0.3076	2.1274	1.0553	-0.6280
534	AP4B1	0.2367	0.2569	0.2153	0.2912	0.2585	0.2535	0.2206	0.2675	0.1719	0.9302	-1.3452	0.4414	-0.1679	0.7084	-1.4339	-1.3111	-0.8535
535	AP4E1	0.2104	0.3006	0.1797	0.3092	0.2073	0.3087	0.1873	0.2967	-1.0134	1.3321	-1.7719	1.4870	-0.0929	-0.4323	-1.4292	-1.6845	1.5957
536	AP4M1	0.3144	0.2069	0.2721	0.2066	0.2767	0.1943	0.3046	0.2244	0.2667	0.5792	-0.4113	-0.2999	-0.1345	1.1691	0.4103	-0.1738	-0.5125
537	AP4S1	0.2241	0.2840	0.2182	0.2736	0.2106	0.3194	0.1481	0.3218	0.6113	-0.9925	0.7890	-0.4343	-0.1345	-0.6247	0.3026	-0.3105	-0.1528
538	AP5B1	0.2983	0.1947	0.2968	0.2102	0.3341	0.1355	0.3386	0.1917	1.6067	0.7239	-0.0288	-1.8999	-0.2711	-0.2409	-1.3241	-1.0879	-0.8760
539	AP5M1	0.1764	0.3161	0.1710	0.3364	0.1952	0.3000	0.2007	0.3041	-0.0404	-0.2711	0.4355	-0.1829	-0.0929	-0.4323	1.3634	0.7693	-0.9654
540	AP5S1	0.2595	0.2157	0.2682	0.2565	0.3000	0.1683	0.3283	0.2033	0.9961	-1.0822	0.5285	-0.4010	-0.2110	0.2299	-0.6080	-0.8822	1.6490
541	AP5Z1	0.3172	0.1713	0.3268	0.1847	0.3123	0.1640	0.3490	0.1747	1.3671	-0.3051	0.1957	-1.0410	-0.2310	0.0795	-0.8434	-1.8064	1.0704
542	APAF1	0.2247	0.2805	0.1936	0.3012	0.2252	0.2999	0.1854	0.2895	0.6136	-0.6694	0.5466	-0.4776	-0.3865	-1.0782	1.2860	0.3309	-0.3781
543	APBA2	0.2999	0.2256	0.2961	0.1784	0.3049	0.2443	0.2991	0.1518	-0.5537	0.1940	-0.1637	0.4472	-0.2928	-0.4167	0.5350	1.0027	-2.0234
544	APBA3	0.3166	0.1760	0.3387	0.1687	0.3125	0.1751	0.3507	0.1617	0.9834	0.2125	-0.6738	-0.2809	-0.1781	-0.8257	-2.1717	-2.5908	2.2709
545	APBB1	0.3035	0.2131	0.3046	0.1789	0.3009	0.2160	0.3047	0.1784	1.3643	-1.1331	0.7876	-0.9135	-0.0537	-0.2453	-0.8762	-0.2107	-0.4187
546	APBB2	0.2041	0.2915	0.2195	0.2850	0.2490	0.2877	0.2639	0.1994	-0.4123	0.2877	-0.4592	0.5578	-0.1218	-0.5666	-2.7317	-2.8771	2.7145
547	APBB3	0.3046	0.1844	0.2966	0.2145	0.3128	0.1934	0.2867	0.2071	-0.7339	1.2359	-1.5455	1.1092	-0.1589	0.8477	-1.6532	-1.7728	1.7999
548	APC	0.1985	0.3386	0.1975	0.2654	0.2047	0.3440	0.2078	0.2435	0.7246	1.1512	-0.8952	-0.6667	-0.2532	-0.1216	-0.7264	-0.3116	0.5326
549	APC2	0.3365	0.1634	0.3646	0.1356	0.3390	0.1604	0.3781	0.1226	0.8516	0.9994	-1.0101	-0.5179	-0.0537	-0.2453	-2.0370	-1.3120	0.3654
550	APCDD1	0.2679	0.2438	0.2732	0.2151	0.2691	0.2173	0.3294	0.1842	-0.3076	0.4026	-0.9413	0.8775	-0.0537	-0.2453	-0.1269	-0.1541	0.4186
551	APEH	0.2998	0.2042	0.2810	0.2150	0.3046	0.1990	0.2769	0.2195	0.7553	-0.9902	0.1840	0.0571	-0.3071	0.4565	-2.1950	-1.8235	1.4995
552	APEX1	0.2608	0.2643	0.2395	0.2354	0.2757	0.2631	0.2516	0.2096	-1.9406	2.3647	-3.1985	2.7672	-0.4029	-0.2411	-0.1256	0.0609	0.2114
553	APEX2	0.2701	0.2285	0.2652	0.2362	0.2806	0.2181	0.2954	0.2059	-0.3997	0.4901	-0.1259	0.0224	-0.2383	-1.1383	1.1462	0.9221	-0.7483
554	APH1A	0.2815	0.1682	0.2653	0.2850	0.2855	0.1472	0.2755	0.2918	-1.0841	-0.2276	0.4359	0.6332	-0.3763	-0.9826	3.3373	3.0228	-1.6413
555	APH1B	0.2199	0.2629	0.1999	0.3173	0.2270	0.2101	0.2503	0.3126	-0.7118	0.3277	-0.6432	0.9564	-0.1094	-0.5026	1.4768	0.8729	-0.5278
556	API5	0.2072	0.3076	0.1795	0.3057	0.2322	0.3225	0.1921	0.2532	-0.6577	0.4099	0.2343	-0.0546	-0.3593	0.0377	1.5442	1.4918	-0.9958
557	APIP	0.2223	0.3114	0.1734	0.2929	0.2576	0.3127	0.1791	0.2507	0.8755	0.1264	0.1243	-0.9476	-0.1345	-0.6247	-0.3771	-0.3976	0.3418
558	APLP1	0.3021	0.1958	0.3207	0.1814	0.3226	0.1946	0.3164	0.1664	-0.6349	-0.3401	0.0745	0.7366	-0.0758	-0.3500	1.2252	1.3663	-0.4159
559	APLP2	0.2635	0.2629	0.2267	0.2470	0.2898	0.2743	0.2277	0.2082	-2.1495	2.8509	-2.7895	2.0932	1.3233	-0.4705	-0.9667	-0.9862	0.8395
560	APMAP	0.2847	0.2203	0.2407	0.2543	0.2909	0.2244	0.2500	0.2348	1.5448	-2.0469	1.2104	-0.7274	-0.3517	0.0907	0.8001	1.0140	-0.4882
561	APOA1	0.3237	0.2280	0.3059	0.1424	0.3271	0.2297	0.3009	0.1423	0.1220	-0.1136	0.2702	-0.2778	-0.2165	-1.0481	-0.5009	-0.7293	-0.3931
562	APOA2	0.2447	0.2616	0.2890	0.2046	0.2767	0.2633	0.2500	0.2100	1.1393	-1.1380	1.5224	-1.4937	-0.2165	0.1543	1.1957	0.9183	-0.1187
563	APOA4	0.3161	0.2366	0.2944	0.1530	0.3316	0.2416	0.2896	0.1372	0.9073	-0.9001	0.4496	-0.3952	-0.0758	-0.3500	0.2637	-0.0418	0.1212
564	APOA5	0.3126	0.2095	0.2887	0.1893	0.3288	0.2058	0.3133	0.1521	1.4238	-1.1535	0.7236	-0.8836	-0.2383	-1.1383	0.0579	-0.5679	0.5060
565	APOB	0.2057	0.3094	0.2295	0.2554	0.2043	0.3103	0.2291	0.2563	-1.5287	1.5411	-0.9560	0.8887	-0.3763	-0.0811	0.2994	0.1905	-0.5134
566	APOBEC3B	0.2447	0.2616	0.2497	0.2440	0.2627	0.2251	0.2714	0.2408	0.0288	-0.3108	0.2764	-0.0354	-0.1094	-0.5026	0.4382	0.1270	0.4456
567	APOBEC3C	0.2243	0.2496	0.2716	0.2545	0.2491	0.2702	0.2491	0.2316	-0.1407	-0.3850	1.4881	-1.0707	-0.2928	-1.4241	2.5296	2.0465	-1.8080
568	APOBEC3D	0.2449	0.2354	0.2728	0.2469	0.2530	0.2539	0.2573	0.2358	1.0045	-0.8113	0.6230	-0.7364	-0.0758	2.7161	0.7855	0.7966	-0.7879
569	APOBEC3F	0.2284	0.2324	0.2714	0.2678	0.2449	0.2529	0.2663	0.2359	1.9259	-1.8052	1.6056	-1.6249	-0.0537	-0.2453	1.0564	1.0046	-0.8092
570	APOBEC3G	0.2379	0.2839	0.2449	0.2334	0.2500	0.2604	0.2604	0.2292	-0.7080	0.5125	-0.7458	0.8962	-0.0537	-0.2453	0.0428	0.4174	-0.5415
571	APOBR	0.3929	0.2413	0.2368	0.1290	0.4105	0.2407	0.2291	0.1197	1.8092	-0.5170	0.5866	-1.6133	-0.1860	0.4927	-1.1718	-0.5207	-0.5559
572	APOC1	0.2782	0.2471	0.2996	0.1751	0.2892	0.2490	0.2490	0.2129	-0.9906	0.0292	0.2779	0.4913	-0.2836	-1.3847	1.8146	1.4122	-1.2956
573	APOC2	0.2303	0.2682	0.2788	0.2227	0.2508	0.2607	0.2805	0.2079	-0.8009	-0.7504	0.4685	0.8250	-0.2310	-1.0917	2.1790	3.1498	-1.5530
574	APOC3	0.2636	0.1981	0.3271	0.2112	0.2963	0.1886	0.3098	0.2054	1.5878	-1.7665	1.3032	-1.0769	-0.2067	-0.9641	1.3260	0.5125	-0.0822
575	APOE	0.3705	0.1810	0.3199	0.1286	0.3954	0.1756	0.3049	0.1241	0.1935	0.0413	0.5685	-0.7580	-0.4029	-1.1261	-0.9993	0.1369	-1.7535
576	APOF	0.2543	0.2726	0.2343	0.2389	0.2761	0.2382	0.2566	0.2290	2.0812	-1.9530	1.9003	-1.9256	-0.0758	-0.3500	0.7463	0.5050	-0.5426
577	APOH	0.2104	0.2990	0.2189	0.2717	0.2174	0.2957	0.2203	0.2667	-1.1977	0.3318	0.2153	0.4569	-0.2769	-1.3436	2.6342	1.8135	-1.4356
578	APOL1	0.2837	0.2701	0.2318	0.2143	0.2822	0.2722	0.2328	0.2127	1.8782	-1.4806	1.4653	-1.7355	-0.3361	0.2136	0.1376	0.2150	-1.2072
579	APOL2	0.2857	0.2598	0.2400	0.2145	0.2948	0.2631	0.2374	0.2047	1.4520	-0.7394	-0.1644	-0.3643	-0.2836	0.6542	0.0893	-0.2129	1.4126
580	APOL4	0.2558	0.2779	0.2261	0.2401	0.2739	0.2759	0.2261	0.2241	-0.7972	0.3701	-0.5482	0.8876	-0.0537	-0.2453	2.0766	1.3469	-0.8268
581	APOL6	0.2084	0.3002	0.1944	0.2969	0.2945	0.2799	0.2264	0.1992	1.2603	-0.9950	1.4930	-1.6909	-0.1467	-0.6822	0.7902	0.5362	-0.6518
582	APOM	0.2470	0.2470	0.2733	0.2326	0.2411	0.2323	0.2855	0.2411	-0.6927	1.2392	-0.6873	0.1834	-0.2165	-1.0481	1.0019	0.0909	-1.1373
583	APOO	0.2308	0.2763	0.2415	0.2513	0.2441	0.2811	0.2172	0.2576	1.2606	-0.4274	0.7702	-1.4414	-0.1589	-0.7345	0.4082	0.3053	-0.0043
584	APOOL	0.1735	0.3034	0.2014	0.3218	0.2139	0.3234	0.2226	0.2400	0.3465	-1.8148	1.6283	-0.3738	-0.2532	-0.1216	3.6720	3.2766	-2.2512
585	APP	0.2604	0.2724	0.2247	0.2425	0.2810	0.2745	0.2420	0.2026	-1.1380	0.6444	-0.6595	1.0358	-0.3763	-0.9826	1.2177	-0.0217	0.1124
586	APPBP2	0.2059	0.2900	0.1815	0.3226	0.2222	0.2991	0.1880	0.2906	0.2287	-0.8375	0.2204	0.3265	-0.2067	-0.9641	1.7309	1.3845	-0.0174
587	APPL1	0.2043	0.3076	0.1750	0.3131	0.2247	0.3324	0.1899	0.2529	0.1379	-0.1882	-0.2299	0.2963	-0.1589	-0.7345	-0.3960	-1.3033	0.9023
588	APPL2	0.2293	0.2911	0.2280	0.2517	0.2374	0.3082	0.2289	0.2254	0.7358	-0.9231	0.7755	-0.5824	-0.1467	-0.6822	-1.9684	-1.7350	1.4416
589	APRT	0.3029	0.1815	0.3287	0.1869	0.3204	0.1630	0.3278	0.1889	0.9736	-0.9736	1.6575	-1.6386	-0.2836	0.6542	-0.1227	-0.0483	-0.6386
590	APTX	0.2575	0.2656	0.2074	0.2696	0.2710	0.2904	0.2173	0.2212	-0.5245	-0.3057	0.1451	0.5415	-0.1948	0.3987	0.9084	0.0495	0.0544
591	AQP1	0.2712	0.2124	0.2876	0.2288	0.2949	0.1797	0.3209	0.2045	0.6837	-0.6576	1.6060	-1.6349	-0.2383	0.0047	1.7166	1.1416	-0.9810
592	AQP10	0.3010	0.1902	0.2867	0.2222	0.2879	0.1683	0.3012	0.2425	0.1123	0.2606	-0.3733	0.0679	-0.1467	0.9914	0.3369	0.5117	-1.0265
593	AQP11	0.2147	0.2747	0.2338	0.2768	0.2681	0.1820	0.2915	0.2583	-0.6309	0.5478	-1.3453	1.4315	-0.0929	-0.4323	0.1475	0.3151	0.1253
594	AQP3	0.2877	0.1847	0.2762	0.2515	0.2831	0.1541	0.3231	0.2397	0.1645	-0.9094	0.8693	-0.2341	4.1966	0.0047	2.4909	1.0006	-0.5631
595	AQP7	0.3048	0.2245	0.2301	0.2405	0.2749	0.1959	0.2924	0.2368	-0.0380	-0.5748	0.5994	-0.0855	-0.0537	-0.2453	0.7649	-0.1223	-0.6987
596	AQR	0.2080	0.3026	0.1932	0.2962	0.2088	0.3071	0.2099	0.2743	-1.4025	1.4317	-1.6559	1.5864	-0.3436	-0.7771	-0.6335	0.5149	0.9127
597	ARAF	0.2683	0.2014	0.3217	0.2086	0.2750	0.2068	0.3196	0.1986	0.6317	-0.5857	0.4896	-0.5024	-0.2413	-1.1718	-0.9674	-0.9739	0.4174
598	ARAP1	0.3140	0.1951	0.3066	0.1843	0.3161	0.1961	0.3074	0.1805	-0.7049	0.5969	-0.7019	0.7640	-0.5654	0.4115	-1.6665	-1.3553	-0.1410
599	ARAP3	0.2904	0.2102	0.3013	0.1982	0.2915	0.2029	0.3109	0.1947	-0.5940	0.8044	-1.0741	0.8858	-0.2067	0.3076	-0.0858	-0.1614	0.2622
600	ARC	0.3095	0.1898	0.3590	0.1417	0.3586	0.1894	0.3283	0.1237	0.4750	0.6429	-0.6756	-0.2448	-0.0758	-0.3500	-1.0816	-0.9644	-0.0045
601	ARCN1	0.2153	0.2792	0.2188	0.2867	0.2472	0.3170	0.1977	0.2381	-1.6749	1.3796	-0.5121	0.7163	-0.4620	-1.5144	2.1666	2.7955	-2.2338
602	AREG	0.2318	0.3063	0.2212	0.2407	0.2421	0.3373	0.1958	0.2249	1.4310	-0.5213	0.1711	-0.8656	-0.0929	-0.4323	-0.7908	-0.9617	0.1299
603	AREL1	0.2422	0.2429	0.2415	0.2734	0.2386	0.2539	0.2471	0.2604	-1.0348	0.2723	-0.1353	0.7365	-0.2413	-0.0540	-0.3053	-0.2424	0.1565
604	ARF1	0.2582	0.2223	0.2821	0.2375	0.2910	0.2468	0.2855	0.1768	-0.9283	0.9041	-0.0506	0.0388	-0.4085	-1.1770	1.9005	2.1522	-2.5191
605	ARF3	0.2608	0.1970	0.2611	0.2811	0.2891	0.2670	0.2413	0.2026	0.1130	-0.0781	-0.0452	0.0131	-0.6441	-1.6894	1.7674	2.3189	-2.5040
606	ARF4	0.1967	0.2694	0.1986	0.3352	0.2389	0.2944	0.1870	0.2796	-0.2629	-0.7022	0.4584	0.3537	-0.2711	-1.3004	2.8659	3.1126	-1.6634
607	ARF5	0.2965	0.1841	0.2975	0.2219	0.2981	0.2352	0.2630	0.2037	-1.6555	0.4792	-0.5753	1.5128	-0.3198	-0.6334	2.5973	2.0264	-1.5595
608	ARF6	0.2369	0.2813	0.1915	0.2903	0.2857	0.2495	0.2762	0.1886	0.5853	-0.7087	0.5716	-0.4443	-0.3163	-1.5429	1.1236	2.1293	-0.2775
609	ARFGAP1	0.3249	0.1846	0.2978	0.1926	0.3251	0.2299	0.2652	0.1798	0.9970	0.8018	-0.8671	-0.6341	1.7325	1.2067	-1.6912	-3.5092	3.0726
610	ARFGAP2	0.2982	0.2128	0.2651	0.2239	0.3020	0.2450	0.2591	0.1939	0.6013	-1.2791	0.9774	-0.3818	-0.3763	0.8205	-0.3756	-0.9396	0.9076
611	ARFGAP3	0.2269	0.2936	0.2020	0.2775	0.2403	0.3030	0.2171	0.2397	0.3847	-0.3559	0.5011	-0.5139	-0.3198	-0.6334	1.1454	1.1317	-0.3998
612	ARFGEF1	0.2182	0.3094	0.1986	0.2738	0.2142	0.3297	0.1886	0.2675	-0.9593	0.7725	-0.9834	1.1104	-0.3198	1.2825	0.3234	-0.3748	0.7322
613	ARFGEF2	0.2292	0.2828	0.2126	0.2754	0.2469	0.2816	0.2331	0.2385	-0.6012	-0.2773	0.7772	-0.0504	-0.4136	-1.2141	-0.0977	0.2628	-0.7008
614	ARFGEF3	0.2313	0.2775	0.2263	0.2649	0.2796	0.2376	0.2761	0.2067	-0.4634	0.4218	0.1820	-0.1920	-0.1467	-0.6822	-1.9638	-2.2798	2.0924
615	ARFIP1	0.2041	0.3055	0.1697	0.3207	0.2109	0.3324	0.1948	0.2618	0.1173	-0.1516	-0.0442	0.0862	-0.1679	-0.7824	1.1753	0.2366	-0.5057
616	ARFIP2	0.2864	0.2354	0.2734	0.2048	0.2933	0.2590	0.2590	0.1887	1.4824	-0.9823	0.2988	-0.6587	-0.3198	1.2825	-2.2100	-2.1685	2.2669
617	ARFRP1	0.3554	0.1708	0.2776	0.1962	0.3250	0.2305	0.2521	0.1924	0.9579	0.9355	0.1750	-1.6816	1.1346	0.9477	0.3951	-0.0749	-0.5287
618	ARG1	0.2281	0.3220	0.1977	0.2522	0.2567	0.3033	0.2174	0.2226	-1.6877	2.0704	-1.9019	1.5058	-0.0758	-0.3500	-2.0491	-2.6360	2.7526
619	ARG2	0.2219	0.2779	0.2318	0.2684	0.2373	0.2712	0.2401	0.2514	-1.8376	0.0674	-0.5914	2.0342	-0.2711	-0.2409	1.5441	2.0563	-0.8642
620	ARGLU1	0.2138	0.3075	0.1665	0.3122	0.3077	0.3504	0.2271	0.1148	-1.9797	2.1614	-2.5390	2.3149	2.2651	0.3676	-1.8467	-4.3872	4.0379
621	ARHGAP1	0.2563	0.1965	0.3166	0.2306	0.2445	0.2399	0.3212	0.1944	0.3909	-1.5288	1.4205	-0.4449	-0.2532	-1.2189	1.7480	1.7884	-1.4110
622	ARHGAP11A	0.2258	0.3179	0.1722	0.2840	0.2102	0.3392	0.1831	0.2675	0.8621	-0.6478	0.3951	-0.5418	-0.3198	-0.6334	0.3668	0.4823	-0.3892
623	ARHGAP11B	0.3105	0.2741	0.1911	0.2243	0.2409	0.2896	0.1948	0.2747	-0.5214	0.8027	-0.6280	0.3648	-0.2067	0.3076	-3.2246	-2.2560	0.7320
624	ARHGAP12	0.2045	0.3152	0.1759	0.3043	0.2187	0.3444	0.1907	0.2463	0.6976	-0.6116	0.3623	-0.4056	-0.3013	1.5067	-0.0463	-0.6628	1.6122
625	ARHGAP15	0.2042	0.3467	0.1982	0.2509	0.2105	0.3481	0.2063	0.2351	1.4444	-1.8924	1.6771	-1.2342	-0.0537	-0.2453	0.9438	-0.5651	-0.6681
626	ARHGAP17	0.2452	0.2624	0.2876	0.2049	0.2448	0.2690	0.2974	0.1888	-0.9671	0.7360	-0.1311	0.2843	-0.3281	0.2707	0.2050	0.2074	-0.5761
627	ARHGAP18	0.1976	0.3326	0.1760	0.2938	0.2343	0.3389	0.2061	0.2207	-1.0629	0.4540	-0.7476	1.2269	-0.3593	-0.8799	0.9080	0.7763	-0.8043
628	ARHGAP19	0.2337	0.2624	0.2039	0.2999	0.2389	0.2955	0.2206	0.2449	1.3452	-1.0569	0.6921	-0.8862	-0.3763	-0.9826	1.3915	1.2606	-0.6091
629	ARHGAP21	0.2249	0.3115	0.2292	0.2344	0.2176	0.3298	0.2288	0.2239	0.8590	-0.1072	0.8400	-1.4629	-0.2769	-0.3045	-1.3089	-0.4764	-0.2845
630	ARHGAP22	0.3294	0.2169	0.2909	0.1627	0.3309	0.2082	0.3066	0.1543	1.6693	-0.4443	0.4266	-1.3945	-0.0929	-0.4323	-0.6425	-0.7257	-0.3275
631	ARHGAP23	0.3045	0.1841	0.3338	0.1776	0.3192	0.1813	0.3476	0.1518	1.5914	-0.0969	-0.1568	-1.0250	-0.0758	-0.3500	-2.0739	-1.0814	-0.0408
632	ARHGAP24	0.2294	0.2954	0.2175	0.2577	0.2585	0.3128	0.2224	0.2063	-0.7972	0.3701	-0.5482	0.8876	-0.0537	-0.2453	2.0766	1.3469	-0.8268
633	ARHGAP25	0.2644	0.2934	0.2354	0.2068	0.2740	0.2822	0.2472	0.1966	-1.0638	0.8563	-0.9211	1.0595	-0.0537	-0.2453	-0.0038	0.4526	-0.3202
634	ARHGAP26	0.2346	0.2741	0.2359	0.2555	0.2411	0.2986	0.2508	0.2095	-0.2365	-0.8430	0.9266	-0.0294	-0.1948	-0.9208	-1.3973	-1.9204	0.4675
635	ARHGAP27	0.3131	0.1822	0.3304	0.1742	0.3303	0.1796	0.3435	0.1466	0.1161	-1.3400	0.9371	0.1140	-0.1948	1.7182	-0.2845	-0.5586	1.3833
636	ARHGAP29	0.1930	0.3079	0.1853	0.3138	0.2020	0.3415	0.1972	0.2593	0.4722	-0.0787	-0.5307	0.2443	-0.1679	-0.7824	-0.9510	-0.4034	0.9912
637	ARHGAP32	0.2181	0.2806	0.2324	0.2689	0.2342	0.2708	0.2638	0.2312	-1.3294	-0.0857	-0.0209	1.1719	-0.1218	-0.5666	-0.5303	-0.4562	0.7240
638	ARHGAP33	0.2886	0.1638	0.3683	0.1792	0.2934	0.1606	0.3717	0.1743	-1.0018	0.1390	0.5533	0.1261	-0.3013	0.5177	0.5236	0.6981	-0.9850
639	ARHGAP35	0.2730	0.2447	0.2547	0.2277	0.2390	0.2851	0.2384	0.2375	-0.1965	0.9746	0.3228	-0.9510	-0.5301	0.6272	-0.4427	0.8412	-2.1675
640	ARHGAP39	0.3147	0.1859	0.3389	0.1605	0.3142	0.1987	0.3441	0.1430	0.6136	-0.6589	0.6940	-0.6347	-0.1589	-0.7345	0.6264	-0.0854	0.2688
641	ARHGAP4	0.3411	0.1878	0.3144	0.1567	0.3407	0.1956	0.3115	0.1522	0.4860	-0.3460	0.5865	-0.6903	-0.3436	-0.7771	-1.1485	-0.6850	0.2895
642	ARHGAP45	0.3378	0.1891	0.3207	0.1524	0.3357	0.1992	0.3213	0.1438	0.7440	-0.6691	0.3195	-0.3467	-0.2769	-0.3045	-1.9651	-0.7123	-0.8420
643	ARHGAP5	0.1811	0.3298	0.1605	0.3286	0.1946	0.3489	0.1793	0.2772	1.9173	-0.7747	1.0514	-1.9470	-0.5301	-0.2275	0.3592	2.5484	-0.6098
644	ARHGAP6	0.2627	0.2433	0.2822	0.2118	0.2820	0.2382	0.2981	0.1817	1.1083	-0.1734	0.8158	-1.5842	-0.2383	-1.1383	-0.3884	-0.6520	0.2208
645	ARHGDIA	0.2950	0.1791	0.3506	0.1753	0.3235	0.2467	0.2810	0.1487	-0.2383	0.0840	0.3587	-0.2362	-0.4085	-0.2950	0.9103	0.9791	-1.3508
646	ARHGDIB	0.2308	0.2845	0.2598	0.2249	0.2736	0.3051	0.2255	0.1957	1.0441	-1.0424	1.1350	-1.1020	-0.1589	-0.7345	0.9795	0.9348	-0.7449
647	ARHGDIG	0.3496	0.1473	0.3299	0.1732	0.3689	0.1704	0.2830	0.1778	0.8088	0.4779	-0.3604	-0.6978	-0.0758	-0.3500	-1.5014	-1.1063	-0.1960
648	ARHGEF1	0.3202	0.2007	0.3165	0.1626	0.3224	0.2039	0.3121	0.1615	-0.6602	-0.4624	0.2042	0.7183	-0.4474	0.3097	-1.0796	-1.7558	1.1478
649	ARHGEF10	0.2645	0.2665	0.2479	0.2211	0.2726	0.2656	0.2641	0.1977	1.2476	0.2209	0.1817	-1.3913	-0.1860	-0.8800	-1.6308	-1.3518	-0.4159
650	ARHGEF10L	0.3183	0.1970	0.3083	0.1764	0.3099	0.1981	0.3193	0.1728	0.3221	-0.2012	-0.1231	0.0365	2.9754	2.0899	-2.6858	-3.8174	4.3924
651	ARHGEF11	0.2650	0.2454	0.2739	0.2157	0.2727	0.2478	0.2966	0.1829	-0.3235	0.5406	-0.6355	0.4430	-0.3013	-0.4713	-0.8738	-0.7755	-0.4509
652	ARHGEF12	0.2293	0.2855	0.2070	0.2782	0.2394	0.3111	0.2122	0.2373	-0.8761	0.3179	-0.2501	0.6930	-0.4474	1.1742	0.9177	-0.5710	0.1144
653	ARHGEF16	0.3175	0.2066	0.3242	0.1517	0.3136	0.2116	0.3216	0.1533	1.5048	-2.0340	1.8157	-1.3094	-0.2711	1.8780	-1.3231	-1.8922	1.1050
654	ARHGEF17	0.3058	0.1901	0.3188	0.1853	0.3097	0.1887	0.3296	0.1719	0.4976	-0.5861	0.3590	-0.2624	-0.3013	-0.4713	-1.1570	-1.2069	0.5017
655	ARHGEF18	0.3092	0.2179	0.2950	0.1778	0.3142	0.2312	0.2988	0.1558	0.7136	-0.4434	1.1093	-1.3345	-0.2310	0.0795	-0.3507	-0.8850	0.9136
656	ARHGEF19	0.3098	0.1921	0.3058	0.1924	0.3217	0.1920	0.3171	0.1692	0.0694	0.2913	-0.5094	0.2178	-0.1679	0.7084	0.6897	0.4874	-0.9699
657	ARHGEF2	0.2823	0.2315	0.2871	0.1991	0.2985	0.2292	0.2948	0.1775	-1.0737	1.5659	-1.7281	1.2739	-0.4474	1.1742	-1.7348	-0.7475	0.6808
658	ARHGEF25	0.3015	0.2063	0.2909	0.2013	0.3086	0.2293	0.2598	0.2023	-0.0084	0.7183	-1.6339	1.0519	-0.2928	0.5908	-1.3156	-1.3796	0.0587
659	ARHGEF26	0.2305	0.2793	0.2298	0.2604	0.2579	0.2824	0.2499	0.2097	-0.3076	0.4026	-0.9413	0.8775	-0.0537	-0.2453	-0.1269	-0.1541	0.4186
660	ARHGEF28	0.2459	0.2784	0.2296	0.2461	0.2497	0.2843	0.2323	0.2338	-0.3665	-0.0566	-0.7713	1.1318	3.4154	3.6130	-2.9427	-4.3010	4.7994
661	ARHGEF3	0.2314	0.2881	0.2228	0.2577	0.2408	0.2833	0.2655	0.2104	0.5678	-0.8790	0.0964	0.2286	-0.1094	-0.5026	-1.1257	-1.5703	2.0134
662	ARHGEF39	0.2458	0.2349	0.2754	0.2439	0.2935	0.1970	0.3114	0.1980	0.4984	-0.5726	0.3965	-0.3067	-0.1467	-0.6822	0.0428	-0.5538	0.4161
663	ARHGEF40	0.3046	0.2119	0.2992	0.1843	0.3232	0.2021	0.3033	0.1714	0.5887	-1.6262	0.4350	0.4602	-0.3865	2.4862	-1.4452	-1.7998	1.4819
664	ARHGEF6	0.2144	0.2961	0.2136	0.2759	0.2268	0.3265	0.2010	0.2457	0.4448	-1.1608	1.6820	-1.0772	-0.2310	0.0795	0.9158	1.0111	-1.2454
665	ARHGEF7	0.2496	0.2522	0.2570	0.2413	0.2483	0.2885	0.2579	0.2053	-0.1433	-0.1750	0.1262	0.1383	-0.2769	0.7347	-0.6666	-1.2276	0.1899
666	ARID1A	0.2655	0.2362	0.3097	0.1886	0.2735	0.2328	0.3249	0.1688	-0.5463	1.1684	-0.1537	-0.3053	-1.0865	-0.5943	-0.0313	-0.5734	-0.3566
667	ARID1B	0.2600	0.2543	0.2760	0.2096	0.2930	0.2307	0.3166	0.1596	-1.4163	1.8490	-1.1539	0.7497	-0.5157	-0.1185	-1.0791	-0.8446	0.1760
668	ARID2	0.1971	0.3051	0.2080	0.2898	0.2107	0.3032	0.2300	0.2561	-0.4745	0.5997	-0.6872	0.5652	-0.3652	-1.8342	0.1078	-0.4688	-0.6680
669	ARID3A	0.3033	0.2051	0.2868	0.2048	0.3328	0.2108	0.3283	0.1282	0.1772	0.9432	-0.5259	-0.4070	-0.9109	-0.1077	-0.3305	-0.2374	0.0129
670	ARID3B	0.2699	0.2197	0.3032	0.2072	0.2792	0.2446	0.2970	0.1792	0.8344	-0.7808	1.0035	-1.0273	-0.1948	-0.9208	1.7618	1.8662	-1.8341
671	ARID4A	0.2127	0.3593	0.1567	0.2713	0.2296	0.3866	0.1559	0.2278	-0.7084	0.4625	-0.2014	0.3803	-0.3198	-0.6334	-0.3661	0.0067	-1.0851
672	ARID4B	0.2253	0.3491	0.1682	0.2574	0.2302	0.3849	0.1636	0.2213	-0.8246	1.4726	-2.1026	1.5023	1.8865	0.6272	-1.1728	-1.4547	1.5440
673	ARID5A	0.3118	0.2137	0.3297	0.1449	0.3053	0.2104	0.3395	0.1448	0.0178	-0.4870	0.2338	0.1761	-0.1094	-0.5026	0.2163	0.2705	-0.1152
674	ARID5B	0.2184	0.2934	0.2250	0.2632	0.2332	0.2963	0.2713	0.1992	0.9293	-0.4630	0.6130	-0.9774	-0.2711	-0.2409	-0.7631	-0.8146	0.4890
675	ARIH1	0.1974	0.2639	0.2037	0.3350	0.2861	0.2843	0.2017	0.2280	-0.8646	0.9880	-0.5604	0.4291	-0.4136	-1.2141	-0.2450	0.2510	-0.4649
676	ARIH2	0.2693	0.2445	0.2309	0.2553	0.2623	0.2819	0.2380	0.2177	0.8090	-0.3806	-0.7076	0.3625	2.2651	2.0994	-1.3706	-2.7871	3.9997
677	ARL1	0.2008	0.3069	0.1783	0.3140	0.2449	0.3297	0.1639	0.2615	1.1829	-1.3837	0.9751	-0.7514	-0.2532	-1.2189	1.1443	1.3418	-1.7001
678	ARL13B	0.1911	0.3359	0.1609	0.3120	0.2438	0.3567	0.1830	0.2165	-0.3076	0.4026	-0.9413	0.8775	-0.0537	-0.2453	-0.1269	-0.1541	0.4186
679	ARL14EP	0.2010	0.3321	0.1686	0.2984	0.2231	0.3308	0.1731	0.2731	2.4105	-1.5434	1.3361	-1.9668	-0.1781	0.6020	-0.2375	-1.2465	-0.0337
680	ARL15	0.1971	0.2852	0.1860	0.3317	0.2190	0.2974	0.2239	0.2598	0.5306	-0.1139	0.9856	-1.3227	-0.3820	-0.1296	1.7607	1.9393	-1.1528
681	ARL16	0.2999	0.2456	0.2521	0.2024	0.2890	0.2177	0.2909	0.2023	1.5006	-1.0418	1.2149	-1.5507	-0.1781	0.6020	-0.9554	-0.9540	0.2899
682	ARL2	0.2940	0.2028	0.3219	0.1813	0.2971	0.2246	0.2989	0.1793	-0.3879	-0.2870	0.2107	0.3463	-0.2532	-1.2189	1.6223	1.5521	-0.8730
683	ARL2BP	0.2148	0.2585	0.2224	0.3042	0.2229	0.2945	0.2065	0.2761	-0.3454	-0.4963	0.8160	-0.1324	-0.1860	-0.8800	1.4244	1.7797	-1.4212
684	ARL4A	0.2032	0.3143	0.1547	0.3278	0.2233	0.3317	0.1767	0.2683	0.1515	0.6765	-0.7312	0.0401	-0.2413	-0.0540	0.2599	1.1630	0.1040
685	ARL4D	0.2991	0.2060	0.2490	0.2459	0.3367	0.1990	0.2852	0.1791	0.9390	-0.3474	-0.0101	-0.4396	-0.1860	-0.8800	0.1949	0.7279	-0.0299
686	ARL5A	0.1848	0.3116	0.1664	0.3372	0.2197	0.3259	0.1639	0.2905	-2.4493	1.9084	-1.8894	2.2614	-0.3013	-0.4713	2.0070	2.8287	-1.8649
687	ARL5B	0.1742	0.3208	0.1580	0.3470	0.2272	0.3091	0.1881	0.2756	-0.6584	-0.4515	-0.1431	1.0670	-0.3163	-0.5758	2.6097	3.0035	-1.9436
688	ARL6IP1	0.2085	0.2678	0.1901	0.3336	0.2332	0.2808	0.2167	0.2693	-1.9859	-0.1052	-0.1880	1.8899	2.3727	-0.3959	4.4245	3.2090	-2.0684
689	ARL6IP4	0.3353	0.2219	0.2933	0.1496	0.3235	0.2630	0.2771	0.1364	-0.2449	0.2126	-0.7206	0.7358	-0.4296	1.2939	-1.3824	-1.6327	0.2256
690	ARL6IP5	0.2057	0.3041	0.1870	0.3032	0.2677	0.2358	0.2305	0.2660	-1.0581	0.7756	-1.2100	1.4270	-0.1679	-0.7824	1.3039	1.4796	-0.0775
691	ARL6IP6	0.1875	0.2841	0.1925	0.3359	0.2861	0.1740	0.2817	0.2581	-0.1282	-0.1949	-0.0189	0.2914	-0.3071	-0.5235	0.6795	0.8546	-0.2183
692	ARL8A	0.2638	0.2107	0.2990	0.2264	0.2796	0.2634	0.2527	0.2043	-0.2489	-0.3694	1.3234	-0.8408	-0.2165	-1.0481	2.7090	1.9458	-0.9813
693	ARL8B	0.2008	0.2820	0.1943	0.3229	0.2419	0.3118	0.1971	0.2491	0.9927	-1.1849	0.8265	-0.6274	-0.3517	-0.8304	1.4234	1.4173	-1.4980
694	ARMC1	0.1987	0.3100	0.1767	0.3147	0.2352	0.2991	0.2057	0.2600	-0.2583	-0.3016	-0.1203	0.6007	-0.2067	0.3076	0.7553	0.9218	-0.4962
695	ARMC10	0.2320	0.2729	0.2126	0.2826	0.2507	0.2731	0.2196	0.2566	0.1063	0.5075	-0.4386	-0.0774	-0.2413	-0.0540	0.3084	0.5733	-0.7559
696	ARMC2	0.2164	0.3088	0.2027	0.2721	0.2184	0.3060	0.2215	0.2541	-0.3076	0.4026	-0.9413	0.8775	-0.0537	-0.2453	-0.1269	-0.1541	0.4186
697	ARMC5	0.3343	0.1496	0.3378	0.1782	0.3326	0.1365	0.3501	0.1807	0.4078	-0.8185	0.7689	-0.4070	-0.2532	3.1705	-1.0499	-1.4728	1.4708
698	ARMC6	0.3104	0.1926	0.3072	0.1898	0.3047	0.2096	0.3034	0.1823	0.2673	0.4716	-0.4800	-0.1330	-0.2769	-0.3045	-0.5572	-0.4435	1.1926
699	ARMC7	0.2850	0.2152	0.3087	0.1911	0.2879	0.1919	0.3485	0.1717	1.5034	-1.2031	0.8767	-1.0557	-0.1094	-0.5026	0.8664	0.1978	0.2259
700	ARMC8	0.2104	0.2972	0.2031	0.2893	0.2169	0.3011	0.2080	0.2739	-0.3150	-0.0074	-0.0991	0.3643	-0.2067	1.5794	-1.4260	-1.0341	0.1942
701	ARMC9	0.2606	0.2601	0.2489	0.2305	0.2612	0.2624	0.2702	0.2062	1.0452	-1.1876	0.4890	-0.2955	-0.1345	-0.6247	-1.4921	-2.0043	0.9168
702	ARMCX3	0.2407	0.3011	0.1661	0.2921	0.2498	0.2885	0.1847	0.2770	0.5218	0.2442	-0.2264	-0.4010	-0.2769	0.7347	0.3524	0.6087	-0.2531
703	ARMCX4	0.3236	0.2509	0.2012	0.2243	0.3323	0.2479	0.2013	0.2185	0.8984	-0.2729	-0.0270	-0.4476	-0.0758	-0.3500	-1.4009	-0.0209	-0.6486
704	ARMCX5	0.2302	0.3059	0.2013	0.2626	0.2276	0.3268	0.2001	0.2455	0.0085	-0.2007	0.1245	0.0412	-0.1679	2.1992	-0.8400	-0.9842	0.5535
705	ARMCX6	0.2690	0.2473	0.2370	0.2467	0.2922	0.2567	0.2100	0.2411	-0.3076	0.4026	-0.9413	0.8775	-0.0537	-0.2453	-0.1269	-0.1541	0.4186
706	ARMT1	0.2003	0.3054	0.1623	0.3321	0.2094	0.3137	0.1723	0.3046	-0.7490	0.4907	-0.9250	1.1328	-0.1948	-0.9208	1.5044	0.8811	0.0309
707	ARNT	0.2338	0.2637	0.2285	0.2741	0.2455	0.2632	0.2649	0.2264	-1.0299	0.1668	-0.3771	1.0705	-0.3593	0.0377	1.5280	1.3142	-0.5374
708	ARNT2	0.2628	0.2347	0.2683	0.2342	0.2715	0.2524	0.2724	0.2036	-0.6262	3.0125	-1.3163	-0.8066	-0.0537	-0.2453	-1.2997	-0.8116	-0.0958
709	ARPC1A	0.2516	0.2541	0.2497	0.2446	0.2622	0.2532	0.2514	0.2333	-1.8165	1.5811	-1.4336	1.5628	-0.2532	-1.2189	0.5110	0.4825	-1.0838
710	ARPC1B	0.3031	0.2316	0.2747	0.1906	0.3109	0.2088	0.3029	0.1774	-0.7580	0.5693	-0.3119	0.4415	-0.3361	0.2136	-0.6369	-0.7252	0.5012
711	ARPC2	0.2348	0.2830	0.2270	0.2553	0.2422	0.2978	0.2322	0.2278	-0.6629	-0.1476	0.7152	-0.0617	-0.3198	-0.6334	1.5512	1.7783	-1.8016
712	ARPC3	0.2125	0.3192	0.2104	0.2579	0.2060	0.3371	0.2097	0.2472	-1.7141	1.8957	-1.5360	1.3110	-0.2532	-1.2189	-0.1302	-0.0686	-0.2636
713	ARPC4	0.2756	0.1919	0.2715	0.2610	0.2679	0.2619	0.2341	0.2361	-1.7835	1.3320	-1.2571	1.5792	-0.4415	1.2335	1.2818	1.6141	-1.3367
714	ARPC5	0.1956	0.2940	0.2000	0.3105	0.3002	0.2781	0.2119	0.2097	0.0987	0.2448	-0.4093	0.1249	-0.3163	0.3914	0.9116	0.1952	-0.6493
715	ARPC5L	0.2992	0.2298	0.2593	0.2118	0.3181	0.2636	0.2397	0.1786	-0.6595	0.8473	-1.3710	1.2012	-0.2711	-0.2409	1.1936	1.4673	-1.1025
716	ARPIN	0.2394	0.2508	0.2280	0.2818	0.3392	0.2389	0.2655	0.1563	1.2483	-1.9429	1.9935	-1.3634	-0.0929	-0.4323	2.0859	2.3155	-1.5890
717	ARPP19	0.1858	0.2840	0.1860	0.3442	0.2589	0.3304	0.2232	0.1875	0.3089	-1.5535	0.8591	0.2062	-0.3763	-1.8842	3.5153	2.8316	-2.2055
718	ARRB1	0.2704	0.2311	0.2724	0.2261	0.2791	0.2528	0.2799	0.1882	1.2544	-0.5713	0.2665	-0.7950	-0.3198	-1.5914	-1.7095	-0.9252	0.3600
719	ARRB2	0.2660	0.2323	0.3031	0.1985	0.2575	0.2323	0.3162	0.1940	0.1665	-0.8726	0.8744	-0.2706	-0.2310	0.0795	-0.1036	-0.1520	0.7625
720	ARRDC1	0.3027	0.1645	0.3380	0.1947	0.2987	0.1724	0.3372	0.1917	0.8205	-0.0645	0.3530	-0.9695	-0.2711	1.8780	-1.5450	-2.2821	0.7335
721	ARRDC2	0.3215	0.2047	0.2859	0.1879	0.3268	0.1646	0.3358	0.1728	0.4745	0.0647	-0.0999	-0.3354	-0.1589	-0.7345	-0.3634	0.0784	-0.1927
722	ARRDC3	0.1956	0.3057	0.1765	0.3222	0.2206	0.3027	0.2182	0.2585	0.1486	-1.2359	1.2161	-0.2923	-0.3013	-0.4713	0.8425	1.6008	-0.7854
723	ARRDC4	0.2292	0.2779	0.2046	0.2883	0.2648	0.2376	0.2608	0.2368	-0.8827	0.8260	-0.7166	0.7303	-0.2711	-1.3004	1.9456	1.2666	-1.3152
724	ARSA	0.2876	0.1863	0.3114	0.2147	0.2954	0.1493	0.3602	0.1952	0.2926	-0.3123	0.5808	-0.5643	-0.1948	-0.9208	0.3560	-0.3089	0.0100
725	ARSB	0.2249	0.2504	0.2471	0.2776	0.2527	0.2358	0.2933	0.2183	-0.6211	-1.4451	1.1070	0.6220	-0.3071	-0.5235	3.1058	2.4894	-0.6154
726	ARSD	0.2589	0.2476	0.2599	0.2336	0.2940	0.2080	0.2872	0.2108	0.9731	-0.9296	0.8462	-0.8417	-0.0929	-0.4323	0.9981	1.3688	-1.1950
727	ARSG	0.2659	0.2318	0.2670	0.2353	0.2832	0.2222	0.2692	0.2254	-1.3827	0.2673	-0.3840	1.2802	-0.1218	-0.5666	-0.3989	-0.4104	0.1744
728	ARSI	0.3106	0.1902	0.3084	0.1908	0.2923	0.1986	0.3245	0.1845	0.2175	-0.1528	-0.0435	0.0049	-0.1781	-0.8257	0.7702	0.4754	-0.1007
729	ARSK	0.1991	0.3010	0.1887	0.3111	0.2083	0.3060	0.2046	0.2811	-0.1100	0.1741	0.1514	-0.2244	-0.1467	-0.6822	0.0820	1.0642	-0.2784
730	ART4	0.2072	0.3271	0.1911	0.2746	0.2038	0.2824	0.2537	0.2601	0.7630	-0.5203	-0.1081	-0.0310	-0.0758	-0.3500	-0.7148	-0.2579	-0.0032
731	ARV1	0.1982	0.3193	0.1947	0.2878	0.2251	0.2743	0.2153	0.2854	0.4191	-0.0265	-0.0980	-0.2137	-0.2067	-0.9641	0.0008	0.1391	-0.1272
732	ARVCF	0.3506	0.1822	0.3094	0.1578	0.3475	0.1823	0.3136	0.1566	0.6549	0.7415	-0.1655	-0.9789	-0.6232	-0.7118	-1.5533	-0.2615	0.1273
733	AS3MT	0.2433	0.2963	0.2086	0.2518	0.2604	0.2960	0.1876	0.2560	0.8110	-1.5094	1.2281	-0.5927	-0.1218	-0.5666	0.0306	0.2392	-0.2829
734	ASAH1	0.2065	0.2994	0.1900	0.3041	0.2295	0.3038	0.2017	0.2650	-1.4021	1.2360	-0.3075	0.3943	-0.3517	-1.7515	0.9491	0.9204	-1.0693
735	ASAH2	0.2048	0.3009	0.2022	0.2920	0.2222	0.2893	0.2427	0.2457	0.6583	-1.2109	1.6301	-1.1597	-0.1094	-0.5026	1.6868	1.4117	-1.3310
736	ASAH2B	0.1955	0.3114	0.1740	0.3191	0.2312	0.2917	0.2167	0.2604	-0.1440	-0.5566	0.2638	0.3352	-0.1467	-0.6822	1.9775	2.1177	-1.7345
737	ASAP1	0.2050	0.2994	0.2387	0.2569	0.2223	0.3136	0.2580	0.2061	0.0753	0.3274	-0.4945	0.1607	-0.3013	-0.4713	-0.6099	-0.5211	-0.1862
738	ASAP2	0.2311	0.2770	0.2332	0.2588	0.2591	0.2800	0.2641	0.1968	-1.1650	1.4485	-1.0093	0.7142	-0.2413	1.0638	-1.6866	-1.5702	0.2474
739	ASAP3	0.2861	0.2256	0.2873	0.2009	0.3038	0.2289	0.2949	0.1724	0.8166	-1.3264	1.2205	-0.7607	-0.3281	-0.6778	-0.9980	-1.2129	0.7327
740	ASB1	0.2883	0.2077	0.2374	0.2666	0.3075	0.1990	0.2925	0.2010	1.0388	-0.6888	-0.3658	0.0890	-0.4620	-0.6531	0.2156	0.9043	-1.1654
741	ASB13	0.2889	0.2083	0.2731	0.2297	0.3141	0.1930	0.3070	0.1859	1.3210	-1.0111	0.8342	-1.0364	-0.1345	1.1691	1.1977	0.6657	-1.1338
742	ASB3	0.2188	0.2862	0.1914	0.3037	0.2259	0.2812	0.2008	0.2921	0.5757	0.1344	-0.4006	-0.1688	-0.2532	0.9758	-0.8279	-1.2649	0.1400
743	ASB5	0.1798	0.3200	0.1871	0.3131	0.2128	0.2857	0.2391	0.2624	-1.3369	0.7743	-0.9668	1.4000	-0.0758	-0.3500	1.4523	0.9890	-1.1282
744	ASB6	0.2813	0.2020	0.3013	0.2153	0.2858	0.1987	0.3215	0.1940	1.1322	-1.3470	0.7688	-0.5167	-0.1345	-0.6247	1.2312	0.1854	-0.1636
745	ASB7	0.2207	0.2730	0.2105	0.2958	0.2400	0.2830	0.2390	0.2379	0.6728	-1.7126	1.0549	-0.1208	-0.1345	-0.6247	0.3961	-0.3355	-0.1206
746	ASB8	0.2320	0.2782	0.2242	0.2656	0.2650	0.2523	0.2488	0.2338	0.5593	-1.3580	2.2647	-1.6102	-0.1467	-0.6822	1.4821	1.3974	-0.0977
747	ASCC1	0.2126	0.2610	0.2263	0.3001	0.2456	0.3072	0.1942	0.2530	0.1348	-0.5224	0.5400	-0.2087	-0.2619	-1.2595	0.8463	0.4157	-0.0310
748	ASCC2	0.2724	0.2520	0.2943	0.1814	0.2686	0.2567	0.2862	0.1885	0.8193	-0.5356	0.4806	-0.6894	-0.2619	-0.1885	-0.4724	-0.7947	-0.1803
749	ASCC3	0.2069	0.3167	0.1902	0.2862	0.2116	0.3194	0.1927	0.2763	0.7841	0.4214	-0.4176	-0.5707	-0.3436	0.1514	-2.3215	-2.4437	1.3557
750	ASCL2	0.3394	0.1522	0.3569	0.1515	0.3713	0.1278	0.3817	0.1192	-0.7972	0.3701	-0.5482	0.8876	-0.0537	-0.2453	2.0766	1.3469	-0.8268
751	ASF1A	0.1812	0.3287	0.1726	0.3176	0.2141	0.3170	0.1977	0.2712	0.3421	-0.3233	0.2653	-0.2652	-0.1218	-0.5666	1.2272	0.5213	0.4731
752	ASF1B	0.2558	0.2037	0.3073	0.2333	0.2723	0.2030	0.3218	0.2030	-0.4036	-0.0152	-0.1023	0.4444	-0.2413	-0.0540	2.5403	1.8811	-0.4127
753	ASGR1	0.2939	0.2191	0.3000	0.1870	0.3207	0.2165	0.3024	0.1604	0.1022	-0.8189	0.0620	0.5662	-0.2769	0.7347	-1.0698	-0.8170	0.8451
754	ASGR2	0.2714	0.2334	0.3032	0.1920	0.2930	0.2353	0.2832	0.1885	0.0481	-0.9490	0.4698	0.3038	-0.2836	-0.3652	0.5374	0.2124	0.1778
755	ASH1L	0.2221	0.3039	0.2209	0.2531	0.2188	0.3174	0.2213	0.2425	1.3764	0.8108	0.2271	-2.0042	-0.5772	-0.4935	-1.5851	-0.8869	-0.0766
756	ASH2L	0.2563	0.2687	0.2200	0.2550	0.2744	0.2818	0.2213	0.2224	-1.7459	1.5026	-1.2795	1.4228	-0.3593	0.0377	-0.8402	0.2696	0.0739
757	ASIC1	0.2710	0.2123	0.3103	0.2064	0.2885	0.2279	0.2879	0.1957	-0.5921	-0.8791	1.0453	0.1642	-0.0537	-0.2453	1.8501	2.0727	-1.0028
758	ASIC3	0.2718	0.1739	0.3609	0.1934	0.2881	0.1827	0.3478	0.1814	-0.2311	-1.0514	2.0041	-0.9737	-0.1467	2.6650	0.6377	1.0016	-0.6187
759	ASIC4	0.3190	0.1943	0.3113	0.1754	0.3036	0.1917	0.3253	0.1793	1.9160	-0.3871	0.5589	-1.7832	-0.3865	0.7040	0.1673	0.1913	-0.0535
760	ASL	0.3131	0.2304	0.2771	0.1794	0.3204	0.2091	0.2888	0.1818	0.9093	-0.3761	0.0580	-0.4699	-0.2928	0.5908	-3.2442	-3.8338	3.0395
761	ASMTL	0.3264	0.2107	0.2886	0.1743	0.3274	0.2099	0.2856	0.1771	0.1790	0.0104	-0.4205	0.2871	-0.1345	-0.6247	-0.3267	-0.7966	0.7276
762	ASNS	0.2256	0.2788	0.2017	0.2939	0.2329	0.2822	0.1985	0.2864	-1.1542	2.2851	-2.4811	1.4714	-0.5157	0.7317	-2.0815	-0.7165	0.1239
763	ASNSD1	0.2148	0.3131	0.1746	0.2974	0.2193	0.2976	0.1711	0.3121	-0.2742	0.9312	-1.0404	0.4811	-0.1679	0.7084	-0.8625	-0.4304	0.6541
764	ASPH	0.2224	0.3165	0.1866	0.2745	0.2674	0.3254	0.1992	0.2080	-0.5608	0.9824	-1.2918	0.9211	-0.3593	-0.8799	0.1586	0.5137	-0.8545
765	ASPHD1	0.3915	0.1944	0.2594	0.1547	0.3573	0.1547	0.3111	0.1769	0.3295	-1.2642	1.0832	-0.2788	-0.3013	1.5067	-0.0164	-1.2043	0.8323
766	ASPM	0.1944	0.3573	0.1761	0.2722	0.1935	0.3604	0.1755	0.2706	-0.1651	1.6360	-1.6615	0.4113	-0.3517	0.0907	-2.8180	-0.7857	0.7193
767	ASPRV1	0.2884	0.2132	0.2696	0.2288	0.3102	0.2291	0.2625	0.1982	0.4814	1.5068	-0.9428	-0.7445	-0.0537	-0.2453	-2.4287	-1.5134	1.2882
768	ASPSCR1	0.3316	0.1859	0.3197	0.1627	0.3357	0.1820	0.3189	0.1634	-0.6093	-0.8703	-0.1712	1.4218	3.3191	3.4847	-0.5366	-0.7729	1.7481
769	ASRGL1	0.2881	0.2498	0.2388	0.2233	0.3030	0.2652	0.2370	0.1948	0.0744	-0.9461	0.0250	0.7487	-0.1948	1.7182	-0.2307	-0.7271	1.0300
770	ASS1	0.2787	0.2409	0.2807	0.1997	0.2783	0.2492	0.2832	0.1893	0.5612	-0.3219	0.1407	-0.3123	-0.1345	1.1691	-0.2362	-0.3139	0.0059
771	ASTN2	0.2707	0.2393	0.2614	0.2286	0.2942	0.2141	0.2955	0.1962	-0.8836	2.2896	-2.1568	0.9321	-0.0929	-0.4323	-2.8818	-2.9305	2.4554
772	ASXL1	0.2639	0.2398	0.2703	0.2260	0.2730	0.2561	0.2654	0.2055	-1.2376	2.0680	-2.2656	1.4836	-0.7036	-0.2443	-1.9289	-1.5651	0.6188
773	ASXL2	0.2073	0.3021	0.2089	0.2817	0.2351	0.3013	0.2632	0.2005	-0.1555	0.7347	-0.7845	0.2905	-0.3361	0.2136	-0.8982	-1.0272	1.4476
774	ATAD1	0.1885	0.3023	0.1645	0.3447	0.2198	0.3149	0.1930	0.2724	-0.1371	-0.3933	0.1700	0.2787	-0.2532	-1.2189	0.6908	1.5368	-1.1042
775	ATAD2	0.2115	0.3258	0.1783	0.2845	0.2261	0.3317	0.1873	0.2549	-1.7777	1.8555	-3.0041	2.8162	1.6046	1.8600	-1.7007	-1.6321	2.0820
776	ATAD2B	0.2171	0.3008	0.1880	0.2941	0.2309	0.3278	0.1907	0.2506	1.7854	-1.4804	1.5417	-1.7391	-0.3013	0.5177	-0.9637	-1.1945	1.0094
777	ATAD3A	0.3503	0.1955	0.3027	0.1516	0.3453	0.2184	0.2952	0.1411	-0.8651	0.3723	-0.5219	0.9093	-0.3517	-1.7515	-0.3649	-0.0466	0.1795
778	ATAD3B	0.3253	0.1979	0.2972	0.1796	0.3395	0.2068	0.3030	0.1507	1.4156	-0.7599	-0.3521	-0.1489	2.6175	0.7663	-1.6537	-2.3388	2.5322
779	ATAD3C	0.2855	0.2329	0.2767	0.2050	0.3220	0.2198	0.2895	0.1687	1.4125	-1.6505	1.8270	-1.5828	-0.0758	-0.3500	1.6327	1.1170	-0.8432
780	ATAD5	0.1950	0.3522	0.1797	0.2731	0.1898	0.3805	0.1721	0.2576	-1.7519	2.5188	-2.6663	1.9579	-0.3163	0.3914	-1.0718	-1.3260	0.6841
781	ATAT1	0.2390	0.2452	0.3125	0.2033	0.2557	0.2328	0.3215	0.1900	-0.5457	-0.3954	0.1316	0.6567	-0.1218	1.3967	-1.2086	-2.1218	2.5314
782	ATE1	0.2022	0.2968	0.1914	0.3095	0.2394	0.2915	0.2188	0.2503	1.2515	-0.6675	0.0872	-0.5105	-0.1948	-0.9208	-1.3662	-0.8643	1.0362
783	ATF1	0.1978	0.3246	0.1658	0.3118	0.2091	0.3333	0.2337	0.2239	-0.3842	-0.1906	-0.2469	0.7346	-0.1948	0.3987	0.8044	1.4958	-1.7244
784	ATF2	0.1859	0.3086	0.1830	0.3225	0.2079	0.3036	0.2488	0.2396	-0.9894	1.0839	-1.5694	1.4618	2.9754	0.2136	1.0317	-0.2908	0.7737
785	ATF3	0.2588	0.2572	0.2454	0.2387	0.2744	0.2947	0.2394	0.1915	1.1117	-1.1221	1.9780	-1.9498	-0.2711	-0.2409	1.9277	2.0817	-1.5016
786	ATF4	0.2706	0.2523	0.2615	0.2156	0.2754	0.2659	0.2507	0.2080	-1.7827	0.8082	-0.1127	0.8720	-0.3820	-0.1296	2.7273	2.0142	-1.7272
787	ATF5	0.2740	0.1908	0.3229	0.2123	0.2778	0.1809	0.3783	0.1631	-0.1054	1.6595	-0.6284	-0.6652	-0.5301	-0.2275	-0.5798	0.1299	-0.4136
788	ATF6	0.2062	0.2960	0.2059	0.2920	0.2169	0.3040	0.2328	0.2463	-1.3772	0.3684	-0.3432	1.1476	-0.3281	-0.6778	1.6701	0.9108	-1.2253
789	ATF6B	0.2746	0.2068	0.3012	0.2174	0.2589	0.2105	0.3367	0.1939	-0.2558	-0.7024	0.2304	0.5642	-0.4873	-1.6667	0.5940	0.2527	0.2059
790	ATF7	0.2098	0.2402	0.2716	0.2784	0.2298	0.2560	0.3126	0.2015	1.0109	-1.2147	1.2187	-1.0133	-0.3436	-0.7771	0.8991	0.8947	-1.4928
791	ATF7IP	0.2002	0.2956	0.2011	0.3032	0.2071	0.3134	0.2357	0.2438	0.2610	0.3025	0.2354	-0.7057	-0.3517	-0.8304	1.7576	0.8179	-0.8692
792	ATF7IP2	0.2026	0.3098	0.1994	0.2882	0.1901	0.3592	0.1911	0.2595	0.6027	-0.7123	0.6758	-0.5609	-0.2532	-0.1216	-1.7813	-1.0270	1.6446
793	ATG10	0.2281	0.2826	0.2040	0.2852	0.2258	0.3091	0.1909	0.2742	0.1471	-0.6966	0.4746	0.0040	-0.1679	-0.7824	2.3062	1.8187	-1.3348
794	ATG101	0.3308	0.1779	0.2659	0.2254	0.3211	0.2156	0.2569	0.2064	-0.4150	1.5526	-1.4074	0.4243	-0.2310	1.2508	-0.1350	-0.9388	-0.1496
795	ATG12	0.1804	0.3218	0.1804	0.3173	0.2476	0.2690	0.2357	0.2476	0.9286	-1.2267	0.6969	-0.3996	-0.2836	-0.3652	1.9234	1.8385	-0.8515
796	ATG13	0.2532	0.2230	0.2746	0.2492	0.2388	0.2485	0.2588	0.2539	0.9538	-1.4620	1.5055	-1.0426	-0.3163	-1.5429	1.4914	0.7215	-0.9473
797	ATG14	0.2354	0.2772	0.2098	0.2776	0.2676	0.2873	0.2364	0.2087	0.3245	0.1747	-0.8880	0.5115	-0.1467	-0.6822	-1.1601	-0.9290	0.2613
798	ATG16L1	0.2653	0.2480	0.2365	0.2502	0.2751	0.2762	0.2273	0.2213	0.0202	-0.3175	0.3425	-0.0911	-0.2711	0.8185	-0.2362	-0.8156	0.7545
799	ATG16L2	0.3425	0.2023	0.2780	0.1771	0.3463	0.2025	0.2876	0.1637	-0.4303	-0.3291	0.0312	0.6060	-0.2310	0.0795	-1.7953	-1.3415	1.7854
800	ATG2A	0.3014	0.1789	0.3378	0.1820	0.2989	0.1809	0.3387	0.1815	-1.5381	1.3269	-1.7206	1.8427	2.5872	1.5951	-1.8213	-1.8750	1.4375
801	ATG2B	0.2149	0.2771	0.2142	0.2938	0.2196	0.2879	0.2153	0.2772	-0.2871	0.8625	-1.5785	1.1105	-0.2110	1.4644	-1.9147	-2.7321	1.8264
802	ATG3	0.2615	0.2889	0.2232	0.2264	0.2442	0.3471	0.1752	0.2335	1.1724	-0.6109	0.1695	-0.5871	4.3298	1.2508	-0.3605	-2.0643	3.0401
803	ATG4A	0.2200	0.3029	0.1995	0.2776	0.2278	0.2982	0.2035	0.2705	-0.4230	-0.1034	0.1233	0.3038	-0.1094	1.6844	0.9733	0.6180	-1.0195
804	ATG4B	0.3046	0.1945	0.2810	0.2199	0.2757	0.2222	0.2841	0.2180	1.5051	-1.0757	0.9148	-1.2242	-0.3436	1.0800	-0.5957	-1.6744	0.3690
805	ATG4C	0.1940	0.3257	0.1532	0.3271	0.2045	0.3290	0.1681	0.2984	0.3925	0.2828	-0.4790	-0.0664	-0.1679	-0.7824	-0.1543	-0.2256	0.8732
806	ATG4D	0.3158	0.1686	0.3321	0.1834	0.3108	0.1709	0.3368	0.1814	0.2206	-0.0208	0.1305	-0.2943	-0.2619	0.8825	-0.0106	-0.6013	1.0572
807	ATG5	0.2019	0.3039	0.1827	0.3115	0.2109	0.3297	0.1794	0.2800	0.8214	-0.6225	0.2181	-0.3422	-0.2110	-1.0046	0.4099	0.3047	0.5703
808	ATG7	0.2541	0.2539	0.2490	0.2430	0.2541	0.2489	0.2323	0.2646	1.0588	-0.2822	-0.1259	-0.4759	-0.2067	-0.9641	-1.2814	-1.9767	0.4479
809	ATG9A	0.2788	0.1907	0.3106	0.2199	0.2658	0.1967	0.3127	0.2249	-1.1156	0.6708	-0.1869	0.5289	-0.4136	-1.2141	1.2322	1.5660	-1.2453
810	ATG9B	0.2936	0.1709	0.3392	0.1963	0.2828	0.1530	0.3705	0.1937	-0.5313	0.6644	-0.7274	0.5985	-0.0537	4.0769	0.0489	0.1131	-0.3015
811	ATIC	0.2429	0.2693	0.2312	0.2566	0.2472	0.2742	0.2230	0.2556	-0.9874	1.4924	-1.2227	0.7607	-0.3865	-0.1871	-1.1022	-0.6409	0.2683
812	ATL2	0.2105	0.2907	0.1782	0.3206	0.2379	0.3110	0.1818	0.2693	-0.5592	0.2916	-0.4365	0.6430	-0.3763	-0.0811	-0.6076	-0.7020	1.1018
813	ATL3	0.2051	0.2806	0.1845	0.3298	0.2483	0.2760	0.2064	0.2693	0.7970	-0.6749	-0.0459	-0.0144	-0.3013	-0.4713	-0.0465	0.3068	-0.4308
814	ATM	0.2050	0.3142	0.1812	0.2996	0.2093	0.3255	0.1786	0.2866	-0.6298	0.8459	-1.1112	0.9054	2.4482	0.5870	0.0341	-1.0175	-0.0971
815	ATMIN	0.2153	0.2862	0.2262	0.2723	0.2301	0.2726	0.2629	0.2345	-0.5870	1.2225	-1.1504	0.5897	-0.2067	0.3076	1.3801	1.9689	-0.3319
816	ATN1	0.2763	0.1920	0.3643	0.1674	0.2518	0.1950	0.3812	0.1720	0.4912	1.1648	-0.1402	-1.1964	-0.7987	0.2788	-1.9954	-1.8351	-0.4876
817	ATOX1	0.2675	0.2208	0.2994	0.2123	0.2647	0.2598	0.2353	0.2402	0.5607	-0.6931	0.5399	-0.4006	-0.1589	0.8477	1.1828	0.0881	-0.6944
818	ATP10A	0.2843	0.2257	0.2802	0.2097	0.2840	0.2168	0.2942	0.2050	0.1140	0.2023	-0.1808	-0.0822	-0.0758	-0.3500	-1.0570	-1.1362	1.4864
819	ATP10D	0.2188	0.2858	0.2044	0.2909	0.2338	0.2747	0.2237	0.2679	1.3643	-1.1331	0.7876	-0.9135	-0.0537	-0.2453	-0.8762	-0.2107	-0.4187
820	ATP11A	0.2492	0.2452	0.2694	0.2362	0.2637	0.2540	0.2510	0.2313	0.2809	-0.2698	0.7549	-0.7358	-0.5772	-0.4935	1.2094	1.4573	-0.4777
821	ATP11B	0.2004	0.3092	0.1813	0.3091	0.2070	0.3110	0.1841	0.2979	-1.2784	1.0157	-1.3777	1.5609	-0.3071	-0.5235	0.4473	0.8083	0.3507
822	ATP11C	0.2242	0.2953	0.1953	0.2851	0.2043	0.3168	0.1901	0.2888	0.8311	0.8489	0.2612	-1.6579	-0.3436	0.1514	-0.6461	0.2489	-0.7890
823	ATP13A1	0.2941	0.1889	0.3302	0.1868	0.2957	0.1852	0.3295	0.1896	1.0052	-1.4196	0.9464	-0.5586	-0.3652	-0.9277	-1.1371	-0.9324	0.8938
824	ATP13A2	0.3043	0.1742	0.3383	0.1832	0.3071	0.1766	0.3274	0.1890	-0.1292	0.5744	-0.1263	-0.2661	-0.2619	-1.2595	-0.5772	0.0066	-0.3497
825	ATP13A3	0.2071	0.2838	0.1852	0.3240	0.2160	0.2877	0.1892	0.3071	-0.4838	0.0983	0.0881	0.2257	-0.4774	-1.6183	1.6177	1.4048	-0.8606
826	ATP1A1	0.2646	0.2460	0.2496	0.2398	0.2571	0.2542	0.2395	0.2493	-1.2194	2.3545	-1.0455	0.0730	1.8488	-0.2798	0.8531	0.5429	-0.5431
827	ATP1A3	0.2754	0.2028	0.3233	0.1985	0.2853	0.2139	0.3044	0.1964	1.4444	-1.8924	1.6771	-1.2342	-0.0537	-0.2453	0.9438	-0.5651	-0.6681
828	ATP1B1	0.2225	0.2829	0.1972	0.2974	0.2519	0.2959	0.2101	0.2420	-0.4864	-0.1069	0.2011	0.2836	-0.3652	-0.9277	2.0849	1.3706	-0.8013
829	ATP1B2	0.2200	0.1949	0.3212	0.2640	0.2471	0.2540	0.2920	0.2069	0.1880	-0.1413	0.6109	-0.6645	-0.1589	-0.7345	1.1231	1.0405	-1.1532
830	ATP1B3	0.2182	0.2848	0.1982	0.2989	0.2210	0.2963	0.2031	0.2796	-0.8041	0.3480	-0.3191	0.6784	-0.4136	-1.2141	0.7208	-0.5466	1.3793
831	ATP23	0.2326	0.2990	0.2377	0.2307	0.2344	0.2751	0.2317	0.2588	0.6027	-0.9727	0.7423	-0.3961	-0.0929	-0.4323	0.6002	-0.4911	0.3461
832	ATP2A1	0.2874	0.2141	0.2980	0.2004	0.2928	0.2089	0.2948	0.2036	-0.1158	-0.7536	0.7042	0.0270	3.3191	0.5177	-0.6171	-1.8079	2.0209
833	ATP2A2	0.2504	0.2456	0.2397	0.2644	0.2534	0.2575	0.2329	0.2562	-0.5751	0.8801	-0.9555	0.6664	-0.6441	0.0407	0.1946	0.9620	-1.4991
834	ATP2A3	0.3118	0.1800	0.3206	0.1876	0.3180	0.1859	0.3150	0.1812	-0.3158	1.0231	-0.4630	-0.1428	-0.4296	-0.4483	-0.4687	-0.6404	-0.4527
835	ATP2B1	0.2056	0.3127	0.1742	0.3076	0.2262	0.3235	0.1746	0.2757	-0.7950	0.3754	-0.6507	0.9775	-0.4136	1.4259	0.1673	2.0999	-0.6894
836	ATP2B2	0.2491	0.2405	0.2711	0.2393	0.2939	0.2376	0.2877	0.1807	0.9005	-2.3859	2.1268	-0.8244	-0.1094	-0.5026	0.6838	-0.1120	0.0058
837	ATP2B4	0.2320	0.2622	0.2347	0.2711	0.2611	0.2609	0.2479	0.2302	-0.3849	0.0770	0.2334	0.0088	-0.3281	-0.6778	1.0291	0.4254	-1.0396
838	ATP2C1	0.2193	0.2793	0.1854	0.3160	0.2379	0.2927	0.1806	0.2887	-1.7071	2.0867	-1.6558	1.2659	-0.3071	1.4364	-0.7207	-0.7822	-0.7766
839	ATP6AP1	0.2790	0.1801	0.3009	0.2400	0.2752	0.1830	0.3227	0.2191	-1.1534	0.8425	0.0870	0.1508	-0.4542	-0.6056	2.1573	1.4915	-1.6243
840	ATP6AP2	0.2136	0.2756	0.1806	0.3301	0.2410	0.2486	0.2076	0.3029	-1.5551	1.8570	-1.9518	1.6438	-0.2413	-1.1718	1.5124	1.6532	-1.6923
841	ATP6V0A1	0.2521	0.2143	0.2616	0.2720	0.2425	0.2493	0.2274	0.2808	-0.3371	1.0064	-0.9546	0.3785	2.2352	-0.5548	-0.0886	-1.3676	1.0325
842	ATP6V0A2	0.2258	0.2656	0.2084	0.3003	0.2469	0.2574	0.2290	0.2667	1.5385	-0.8416	0.4931	-1.0147	-0.2532	-0.1216	-0.7590	-1.0590	0.2304
843	ATP6V0B	0.2908	0.1560	0.2908	0.2624	0.2878	0.1707	0.2813	0.2602	1.4969	-1.2827	1.8415	-1.9602	-0.4675	0.1457	0.1246	0.3598	-0.0244
844	ATP6V0C	0.2708	0.1528	0.3586	0.2177	0.2968	0.1548	0.3398	0.2086	-1.5163	1.5284	-0.5257	0.4701	-0.4136	-0.3341	0.0497	1.1897	-1.4980
845	ATP6V0D1	0.2732	0.1993	0.3013	0.2262	0.2631	0.2260	0.2925	0.2184	0.4401	-0.5557	0.1209	0.0054	3.9501	-0.1216	2.1660	0.8820	-0.1947
846	ATP6V0E1	0.2297	0.2643	0.2079	0.2981	0.2387	0.1811	0.2510	0.3292	-0.0504	-0.5167	0.3082	0.1748	-0.2413	-0.0540	1.4822	1.3043	-0.7413
847	ATP6V0E2	0.2890	0.1706	0.3239	0.2165	0.2757	0.1481	0.3580	0.2181	-0.3961	-0.2719	0.8072	-0.2723	-0.2619	-0.1885	3.2312	2.4412	-2.3027
848	ATP6V1A	0.2122	0.2793	0.1923	0.3161	0.2458	0.2771	0.2064	0.2707	0.2750	0.2041	-0.8483	0.4609	-0.3593	-0.8799	-0.5771	-0.6706	0.8927
849	ATP6V1B2	0.2402	0.2504	0.2146	0.2948	0.2538	0.2655	0.2270	0.2538	0.8041	-0.3805	-0.5020	0.1751	-0.3820	-0.1296	0.9201	1.1613	-0.1038
850	ATP6V1C1	0.2108	0.2871	0.1865	0.3155	0.2251	0.3333	0.1693	0.2723	0.9571	-1.1089	0.5707	-0.3866	-0.1948	-0.9208	-0.0941	0.8833	0.3448
851	ATP6V1D	0.2264	0.2958	0.1889	0.2889	0.2497	0.3387	0.1727	0.2389	0.1139	0.3618	-0.7884	0.4094	-0.1860	0.4927	-1.2394	-0.8633	0.2822
852	ATP6V1E1	0.2401	0.2851	0.2198	0.2551	0.2522	0.3481	0.1903	0.2094	1.3398	-0.6978	1.2125	-1.7187	-0.2836	-1.3847	1.0454	0.9391	-0.9685
853	ATP6V1E2	0.2658	0.2802	0.2452	0.2089	0.2802	0.3112	0.2065	0.2021	-0.3076	0.4026	-0.9413	0.8775	-0.0537	-0.2453	-0.1269	-0.1541	0.4186
854	ATP6V1F	0.2552	0.2021	0.2994	0.2434	0.2857	0.2409	0.2941	0.1793	0.1027	-0.2036	0.1991	-0.1103	-0.2769	-0.3045	0.8047	0.5533	-0.4208
855	ATP6V1G1	0.2079	0.2911	0.1958	0.3052	0.3079	0.3051	0.2288	0.1582	0.0138	-0.5624	0.2739	0.1975	3.9501	-0.1216	2.5978	1.2994	-0.0753
856	ATP6V1H	0.2354	0.2802	0.2099	0.2745	0.2491	0.2961	0.1939	0.2609	-0.3328	1.3227	-1.5933	0.7538	-0.2619	-0.1885	-0.5746	-1.0695	1.6563
857	ATP7A	0.2010	0.2972	0.1876	0.3142	0.2253	0.3002	0.1942	0.2802	-1.1320	1.6569	-2.1649	1.7024	-0.2110	0.2299	-0.7212	-1.0962	0.8335
858	ATP7B	0.2633	0.2322	0.2561	0.2484	0.2739	0.2405	0.2587	0.2268	-0.8033	0.4646	-0.7855	1.0387	-0.5157	-0.1185	-0.5900	-1.2889	-0.8331
859	ATP8A1	0.2021	0.2970	0.1868	0.3141	0.2251	0.2975	0.1993	0.2781	-1.0904	1.1947	-1.4641	1.3500	-0.0758	-0.3500	-0.9181	-1.1987	1.5120
860	ATP8B1	0.2285	0.2886	0.2128	0.2701	0.2313	0.2894	0.2230	0.2563	0.7630	-0.5203	-0.1081	-0.0310	-0.0758	-0.3500	-0.7148	-0.2579	-0.0032
861	ATP8B2	0.2705	0.2213	0.2650	0.2432	0.2644	0.2277	0.2793	0.2286	-0.2691	-0.1334	0.8587	-0.5207	-0.4415	0.3676	0.6068	0.7655	-0.7759
862	ATP8B3	0.2805	0.2188	0.3076	0.1931	0.2905	0.2146	0.3033	0.1915	0.3572	0.2297	0.0347	-0.5270	-0.1781	0.6020	-2.6292	-2.2030	0.6744
863	ATP9A	0.2516	0.2386	0.2347	0.2751	0.2770	0.2213	0.2776	0.2241	-2.3075	1.4398	-0.9905	1.6273	-0.2769	-1.3436	0.4918	1.0841	-1.3111
864	ATP9B	0.2623	0.2431	0.2559	0.2387	0.2691	0.2479	0.2430	0.2400	0.6875	-0.8536	0.7357	-0.5657	-0.1860	-0.8800	-0.7895	-1.5476	0.0552
865	ATPAF1	0.2262	0.2640	0.2153	0.2945	0.2846	0.2571	0.2429	0.2154	-0.5402	-0.9290	0.4678	0.7718	-0.2310	-1.0917	1.1372	1.0356	-0.3927
866	ATPAF2	0.2775	0.2176	0.2853	0.2196	0.2849	0.2434	0.2930	0.1788	0.0458	-0.0462	0.1330	-0.1359	-0.0758	2.7161	-0.7226	-0.7902	0.3034
867	ATR	0.2099	0.3084	0.1869	0.2948	0.2117	0.3072	0.1882	0.2929	0.1451	0.9150	-0.5872	-0.3123	-0.2165	-1.0481	-2.3835	-1.9023	0.0992
868	ATRAID	0.2804	0.2315	0.2738	0.2143	0.2416	0.2314	0.2780	0.2489	0.0713	0.0810	0.7986	-0.9327	-0.3436	1.0800	-0.6833	-0.2326	-0.6741
869	ATRIP	0.2909	0.2163	0.2955	0.1973	0.2735	0.2398	0.2760	0.2107	-0.5718	0.8374	-0.6139	0.3557	-0.0758	-0.3500	-1.2591	-0.9628	0.5726
870	ATRN	0.2427	0.2612	0.2326	0.2634	0.2608	0.2470	0.2391	0.2531	0.4484	-0.3162	0.9490	-1.0342	-0.4675	-1.5707	1.4322	0.5486	-1.1607
871	ATRNL1	0.2123	0.2975	0.1928	0.2974	0.2272	0.2920	0.1972	0.2835	1.3643	-1.1331	0.7876	-0.9135	-0.0537	-0.2453	-0.8762	-0.2107	-0.4187
872	ATRX	0.2078	0.3498	0.1608	0.2816	0.2255	0.3729	0.1566	0.2449	-1.0923	1.6762	-1.4674	0.9371	-0.4542	1.1151	-1.0981	-1.3922	1.6243
873	ATXN1	0.2290	0.2586	0.2368	0.2756	0.2740	0.2196	0.3493	0.1571	-0.4168	-0.2717	0.0712	0.5006	-0.2413	-1.1718	0.6764	0.1075	0.0680
874	ATXN10	0.2192	0.2690	0.2231	0.2887	0.2400	0.2751	0.2232	0.2618	0.0601	-0.6258	0.8731	-0.4009	-0.2769	-0.3045	0.4396	0.2726	-0.1976
875	ATXN1L	0.2562	0.2299	0.2516	0.2623	0.2700	0.2192	0.3014	0.2095	-0.8334	0.7743	-1.1311	1.1538	-0.3652	-0.0212	0.7691	1.3330	-1.7155
876	ATXN2	0.2156	0.2777	0.2841	0.2227	0.2176	0.2811	0.2874	0.2139	-1.1995	0.4428	0.2705	0.3329	-0.4215	-1.2710	-0.3368	0.5875	-0.3033
877	ATXN2L	0.2619	0.2044	0.3454	0.1883	0.2667	0.2174	0.3371	0.1789	0.4160	-0.6488	0.8208	-0.5896	-0.7231	-0.3498	0.8665	1.2129	-0.5774
878	ATXN3	0.1997	0.2981	0.1774	0.3248	0.2419	0.3370	0.1801	0.2410	1.1119	-2.0096	1.8368	-1.0270	-0.1094	1.6844	-0.2546	-0.1937	0.2403
879	ATXN7	0.2219	0.2754	0.2301	0.2726	0.2351	0.2545	0.3046	0.2059	0.4772	-1.0344	0.6324	-0.1349	-0.2769	-1.3436	0.4149	-0.4180	-0.3960
880	ATXN7L1	0.2152	0.2840	0.2502	0.2506	0.2137	0.2729	0.3105	0.2029	-1.3011	1.1248	-0.8900	0.9773	-0.0929	2.0903	-0.8405	-0.7899	0.3702
881	ATXN7L2	0.2864	0.2157	0.3280	0.1699	0.2874	0.2166	0.3294	0.1667	0.6044	1.0387	-0.9860	-0.3780	-0.0929	-0.4323	-1.9661	-2.4010	1.0861
882	ATXN7L3	0.3060	0.1972	0.2852	0.2116	0.2622	0.2776	0.2565	0.2037	0.1331	-0.4599	1.0745	-0.7578	-0.6295	-0.7737	-0.0350	-0.6350	-0.6548
883	ATXN7L3B	0.2012	0.3112	0.1855	0.3021	0.2955	0.2234	0.2440	0.2371	-0.2613	-0.5828	0.4947	0.2099	-0.3865	-1.0782	4.2643	4.0154	-2.3419
884	AUH	0.2541	0.3024	0.1944	0.2490	0.3058	0.2586	0.2203	0.2153	-0.9760	1.2793	-1.6051	1.3276	-0.1860	0.4927	-1.4838	-1.2897	0.5472
885	AUNIP	0.2374	0.2670	0.2388	0.2568	0.2297	0.3053	0.2474	0.2176	0.9409	-1.4928	1.0963	-0.5777	-0.1679	-0.7824	1.5248	0.8740	-0.1105
886	AUP1	0.2778	0.2030	0.3032	0.2160	0.2683	0.1951	0.3081	0.2285	0.8440	-1.7227	1.4682	-0.6951	-0.4085	1.4689	-1.1974	-1.5566	1.3292
887	AURKA	0.2282	0.2917	0.2159	0.2641	0.2200	0.3110	0.2217	0.2473	0.3524	-0.1595	-0.4533	0.3007	-0.3865	0.7040	1.7664	2.4188	-1.0679
888	AURKAIP1	0.3386	0.1952	0.3134	0.1527	0.3467	0.2010	0.3065	0.1457	0.9258	-1.0150	1.0691	-0.9623	-0.3820	-0.1296	-1.7408	-1.8907	0.5919
889	AURKB	0.2719	0.2204	0.2848	0.2228	0.2762	0.2316	0.2936	0.1986	-0.3186	0.1781	-0.0933	0.2006	-0.3517	1.9328	-1.1265	-2.1556	2.1338
890	AURKC	0.2789	0.2370	0.2673	0.2168	0.2859	0.2481	0.2578	0.2082	1.4107	-1.2161	1.3029	-1.4177	-0.0929	-0.4323	0.5283	0.1730	-1.2287
891	AVEN	0.3074	0.2456	0.2443	0.2027	0.3343	0.2587	0.2256	0.1814	0.0481	-0.7957	0.2794	0.3809	-0.0758	-0.3500	-1.6022	-1.4986	1.3699
892	AVIL	0.2575	0.2854	0.2332	0.2238	0.2788	0.2723	0.2426	0.2063	-0.5313	0.6644	-0.7274	0.5985	-0.0537	4.0769	0.0489	0.1131	-0.3015
893	AVL9	0.2207	0.2726	0.2052	0.3014	0.2305	0.2834	0.2289	0.2572	0.0645	-0.7448	0.8373	-0.2616	-0.3361	-1.6626	1.3915	1.2188	-0.1535
894	AVPI1	0.2873	0.2225	0.3069	0.1833	0.2925	0.2358	0.3424	0.1293	1.1261	0.1426	-0.0465	-0.9855	-0.1589	-0.7345	-1.0912	-1.7182	2.1548
895	AVPR1A	0.2080	0.2864	0.2027	0.3030	0.2799	0.1970	0.3094	0.2137	1.3643	-1.1331	0.7876	-0.9135	-0.0537	-0.2453	-0.8762	-0.2107	-0.4187
896	AXIN1	0.3248	0.2002	0.3102	0.1648	0.3233	0.2235	0.2981	0.1551	1.2760	-0.2947	0.3490	-1.1351	-0.4415	-1.3642	-1.5220	-1.5580	0.3831
897	AXIN2	0.2725	0.2448	0.2585	0.2242	0.2930	0.2388	0.2926	0.1756	-0.5631	0.8741	-1.7649	1.4757	-0.4296	1.2939	-1.1847	-1.0554	1.3830
898	AXL	0.2620	0.2241	0.2767	0.2372	0.3016	0.2077	0.3020	0.1887	0.2844	-1.0224	0.7158	-0.0694	-0.1589	-0.7345	0.5998	0.9685	-0.2497
899	AZGP1	0.2794	0.2650	0.2591	0.1964	0.2841	0.2584	0.2617	0.1957	0.1265	-0.3903	0.1646	0.0690	-0.2532	-1.2189	0.2712	-0.1323	-0.6718
900	AZI2	0.1862	0.3411	0.1715	0.3012	0.2041	0.3656	0.1905	0.2398	0.1441	-0.4705	-0.1074	0.4145	-0.1467	-0.6822	-0.0085	-0.3716	0.0878
901	AZIN1	0.2054	0.2865	0.1747	0.3334	0.2292	0.3021	0.1667	0.3021	-0.5190	-1.1717	1.2722	0.1378	-0.3763	-0.9826	3.6400	3.0132	-2.1040
902	AZIN2	0.2630	0.2185	0.2677	0.2508	0.3058	0.2072	0.2659	0.2210	0.4265	0.1356	-0.5108	0.0719	-0.1094	-0.5026	-1.1788	-0.5623	-0.3308
903	AZU1	0.3087	0.1533	0.3660	0.1720	0.3214	0.1580	0.3413	0.1793	-1.7124	1.8444	-1.9150	1.7423	-0.0929	2.0903	-0.7277	-0.6974	1.1727
904	B2M	0.2089	0.2821	0.1824	0.3266	0.2297	0.2549	0.2297	0.2857	-1.4362	0.9357	-0.8757	1.2453	-0.2619	-1.2595	2.4876	2.5272	-1.6485
905	B3GALNT2	0.2246	0.2791	0.2053	0.2910	0.2740	0.2507	0.2147	0.2607	0.2975	0.0172	0.2115	-0.4748	-0.2310	1.2508	-1.3152	-1.0737	0.6810
906	B3GALT4	0.3194	0.1773	0.3241	0.1791	0.3228	0.1693	0.3175	0.1905	-0.1731	0.0286	-0.0043	0.1183	-0.0929	-0.4323	-0.4576	0.6247	-0.4818
907	B3GALT6	0.3316	0.1601	0.3105	0.1979	0.3850	0.1155	0.3698	0.1297	-0.2630	0.6415	-0.2889	-0.0488	-0.2711	-0.2409	2.1124	1.1689	-0.7430
908	B3GAT3	0.3202	0.1763	0.3182	0.1853	0.3224	0.1771	0.3144	0.1861	0.5572	-0.9673	1.0308	-0.6671	-0.2769	-0.3045	2.0216	0.6941	0.2417
909	B3GLCT	0.2116	0.2864	0.1903	0.3117	0.2316	0.2858	0.2216	0.2610	0.4111	0.2991	-0.7176	0.1544	-0.1345	-0.6247	-0.3726	-0.4092	-0.0913
910	B3GNT2	0.2227	0.2825	0.1912	0.3035	0.2351	0.2897	0.2301	0.2452	0.5503	-1.0401	1.0091	-0.5750	-0.3163	0.3914	0.9380	1.1347	-0.9145
911	B3GNT3	0.2678	0.2132	0.2964	0.2225	0.2616	0.1729	0.3602	0.2052	2.0812	-1.9530	1.9003	-1.9256	-0.0758	-0.3500	0.7463	0.5050	-0.5426
912	B3GNT4	0.2615	0.2148	0.2947	0.2290	0.2892	0.1764	0.3201	0.2143	0.8516	0.9994	-1.0101	-0.5179	-0.0537	-0.2453	-2.0370	-1.3120	0.3654
913	B3GNT5	0.1887	0.3245	0.1687	0.3182	0.1984	0.3034	0.2002	0.2981	0.0502	-0.2775	0.9038	-0.7382	-0.1679	-0.7824	1.7333	1.5172	-0.8759
914	B3GNT8	0.3014	0.1601	0.3532	0.1854	0.2863	0.1579	0.3686	0.1872	0.8516	0.9994	-1.0101	-0.5179	-0.0537	-0.2453	-2.0370	-1.3120	0.3654
915	B3GNT9	0.3013	0.1899	0.3209	0.1880	0.3308	0.1343	0.3524	0.1824	-0.3076	0.4026	-0.9413	0.8775	-0.0537	-0.2453	-0.1269	-0.1541	0.4186
916	B3GNTL1	0.2680	0.2285	0.3045	0.1990	0.2852	0.2081	0.3035	0.2033	-0.1996	0.3135	-0.2477	0.1410	-0.1781	2.0297	-1.6173	-2.1473	1.6370
917	B4GALNT1	0.2619	0.2172	0.3184	0.2025	0.2933	0.1826	0.3346	0.1895	-0.2741	-0.2888	0.4490	0.0079	-0.1218	1.3967	0.0229	0.3545	-0.8290
918	B4GALNT3	0.3264	0.2106	0.2845	0.1784	0.3016	0.2238	0.2896	0.1850	1.3643	-1.1331	0.7876	-0.9135	-0.0537	-0.2453	-0.8762	-0.2107	-0.4187
919	B4GALNT4	0.3528	0.1616	0.3299	0.1557	0.3433	0.1700	0.3321	0.1546	0.3638	-0.4282	-0.2113	0.2612	-0.5221	1.5157	-2.4067	-2.0697	1.2336
920	B4GALT1	0.2428	0.2124	0.2646	0.2802	0.2613	0.2119	0.3015	0.2253	1.1865	-1.9407	2.1903	-1.5153	-0.3361	-0.7245	2.8045	2.4322	-1.7862
921	B4GALT2	0.3165	0.1651	0.3306	0.1879	0.2715	0.1909	0.3405	0.1971	0.1651	-0.3636	0.8644	-0.7018	-0.3013	-1.4603	0.9838	0.6566	-0.9565
922	B4GALT3	0.2690	0.1930	0.2985	0.2395	0.2731	0.2002	0.3062	0.2205	-0.3756	0.8914	-0.5069	0.0478	-0.2619	-0.1885	0.9511	0.4615	-0.5326
923	B4GALT4	0.2489	0.2927	0.1956	0.2628	0.2481	0.2810	0.2219	0.2490	1.4517	-1.7320	1.3357	-1.0265	-0.1679	0.7084	0.8434	0.5852	-0.3676
924	B4GALT5	0.2444	0.2340	0.2359	0.2857	0.2388	0.2534	0.2560	0.2517	0.8491	-1.7165	1.7651	-1.0015	-0.3763	-1.8842	3.0806	2.8601	-1.7107
925	B4GALT6	0.1802	0.3099	0.1642	0.3457	0.2112	0.2958	0.2094	0.2836	0.2149	-0.4310	0.5149	-0.3285	-0.1094	-0.5026	1.3081	2.3087	-1.3497
926	B4GALT7	0.3027	0.1896	0.3157	0.1920	0.2946	0.1804	0.3394	0.1855	1.1696	-0.2953	0.3071	-0.9999	-0.1679	0.7084	-0.5129	-1.0023	-0.0309
927	B4GAT1	0.2980	0.2083	0.2720	0.2217	0.3133	0.1863	0.3116	0.1888	0.3401	-0.5635	0.2429	-0.0338	-0.2769	-1.3436	1.5151	1.0679	-1.2322
928	B9D1	0.2946	0.2059	0.2968	0.2026	0.2941	0.2141	0.2843	0.2075	1.3643	-1.1331	0.7876	-0.9135	-0.0537	-0.2453	-0.8762	-0.2107	-0.4187
929	B9D2	0.3168	0.2016	0.2979	0.1837	0.3314	0.1714	0.3105	0.1867	0.8203	-1.0589	0.5222	-0.2594	-0.0758	-0.3500	0.5803	-0.5099	-0.1794
930	BAAT	0.1998	0.2946	0.2124	0.2932	0.2464	0.2552	0.2376	0.2608	-1.2296	1.2845	-1.1260	1.0254	-0.0537	-0.2453	-1.1620	-1.5334	1.7254
931	BABAM1	0.2883	0.2280	0.2731	0.2106	0.2928	0.2330	0.2847	0.1895	0.4284	-0.4586	-0.5251	0.5851	-0.3071	-0.5235	-0.5400	-1.1092	1.6993
932	BABAM2	0.2223	0.2503	0.2628	0.2646	0.2106	0.2698	0.2489	0.2707	1.1638	-0.3303	0.1339	-0.7861	-0.2383	0.0047	-2.1696	-2.8563	2.3109
933	BACE1	0.2408	0.2571	0.2602	0.2420	0.2868	0.2029	0.2981	0.2122	-0.6349	-0.3401	0.0745	0.7366	-0.0758	-0.3500	1.2252	1.3663	-0.4159
934	BACH1	0.2006	0.3060	0.1817	0.3117	0.2341	0.3066	0.2056	0.2536	-1.7461	1.6872	-1.6764	1.6633	-0.3763	-0.9826	1.2719	1.3631	-0.5976
935	BAD	0.3229	0.1808	0.3348	0.1615	0.3452	0.1944	0.3274	0.1329	1.3896	-0.7591	1.1315	-1.6284	-0.1589	-0.7345	1.4573	0.7532	-0.2720
936	BAG1	0.2461	0.2565	0.2411	0.2563	0.3275	0.2638	0.2454	0.1633	0.5428	-0.2505	0.4095	-0.6410	-0.2383	0.0047	-0.0982	0.2540	-0.3028
937	BAG2	0.1855	0.3141	0.1846	0.3157	0.2464	0.3239	0.2085	0.2212	-0.0985	-0.4564	0.4387	0.0262	-0.2413	-0.0540	1.0534	0.9709	-0.0453
938	BAG3	0.2542	0.2421	0.3143	0.1894	0.2661	0.2371	0.3432	0.1536	0.4012	-0.3716	0.6948	-0.7144	-0.2619	-1.2595	0.1634	0.0892	-0.4472
939	BAG4	0.1944	0.2971	0.1904	0.3181	0.2414	0.2611	0.2794	0.2181	-0.6219	0.0562	0.2599	0.1894	-0.3071	-0.5235	2.9260	3.3675	-1.5695
940	BAG5	0.2231	0.2820	0.1917	0.3032	0.2521	0.3296	0.1954	0.2230	-0.0900	1.2416	-1.3306	0.3570	-0.1781	0.6020	-0.3656	-0.9260	-0.1548
941	BAG6	0.2808	0.1967	0.3201	0.2024	0.2806	0.1991	0.3204	0.1999	-0.5916	1.1472	-0.7888	0.3045	-0.5919	-0.5561	-1.9151	-1.0602	-0.2864
942	BAHCC1	0.3151	0.1915	0.3409	0.1525	0.3272	0.1872	0.3557	0.1299	-0.1379	1.3710	-0.8639	-0.1844	-0.3820	-1.0254	-0.6898	-0.2979	-1.3263
943	BAHD1	0.2992	0.1952	0.3057	0.1998	0.2893	0.1962	0.3440	0.1705	1.6793	-0.0237	0.2842	-1.6234	-0.4085	-0.2950	-0.1920	-0.3413	-0.8915
944	BAIAP2	0.2945	0.2046	0.3235	0.1774	0.2965	0.2291	0.3190	0.1554	0.2527	-1.1013	1.1335	-0.4109	-0.2532	-0.1216	0.7634	-0.3486	0.0727
945	BAIAP2L1	0.2557	0.2595	0.2609	0.2239	0.2420	0.3053	0.2492	0.2035	-0.2812	0.5240	-0.1625	-0.0655	-0.2310	1.2508	-0.9476	-1.3360	0.5036
946	BAIAP2L2	0.2904	0.1894	0.3583	0.1619	0.2962	0.1890	0.3585	0.1563	0.3735	-1.1307	1.0094	-0.3519	-0.1589	0.8477	-0.2369	-1.2634	1.6135
947	BAIAP3	0.3178	0.1841	0.3222	0.1759	0.3220	0.1866	0.3160	0.1753	1.1355	0.1777	-0.4630	-0.5887	-0.1467	0.9914	-1.2860	-1.9192	1.0399
948	BAK1	0.2940	0.1899	0.2922	0.2240	0.3096	0.1880	0.2844	0.2180	1.0040	-0.9277	0.9687	-0.9963	-0.1467	-0.6822	1.3004	0.6545	-1.1045
949	BAMBI	0.2626	0.2401	0.2496	0.2478	0.2590	0.2449	0.2615	0.2346	0.1860	-0.0631	-0.4052	0.3271	-0.1948	-0.9208	0.0841	0.1099	-0.6203
950	BANF1	0.2627	0.2052	0.2695	0.2627	0.3333	0.2322	0.2322	0.2022	0.1831	-1.0387	1.1009	-0.3728	-0.2711	-0.2409	1.2210	1.0176	-1.2442
951	BANP	0.2840	0.2281	0.3036	0.1843	0.2887	0.2371	0.3176	0.1566	1.0113	-0.8176	1.0368	-1.1693	-0.1781	-0.8257	-0.8774	-0.9154	-0.0778
952	BAP1	0.2992	0.2156	0.2883	0.1969	0.2977	0.2359	0.2872	0.1792	0.7333	-1.9371	1.4298	-0.3784	-0.3163	0.3914	0.5161	0.1394	0.1703
953	BARD1	0.1986	0.2939	0.1800	0.3275	0.2347	0.3072	0.2046	0.2535	0.3391	-0.0307	-0.2895	0.0533	-0.2110	0.2299	-1.5691	-2.2948	2.5912
954	BATF2	0.2638	0.2159	0.3195	0.2009	0.2689	0.1776	0.3747	0.1788	-1.0638	0.8563	-0.9211	1.0595	-0.0537	-0.2453	-0.0038	0.4526	-0.3202
955	BATF3	0.3098	0.2249	0.2955	0.1699	0.3360	0.2572	0.2835	0.1234	-0.7972	0.3701	-0.5482	0.8876	-0.0537	-0.2453	2.0766	1.3469	-0.8268
956	BAX	0.3472	0.1836	0.2604	0.2088	0.3316	0.1962	0.2795	0.1927	-1.3614	0.3294	-0.5337	1.3605	-0.3652	0.8852	1.0301	0.1649	-0.2835
957	BAZ1A	0.2252	0.3367	0.1826	0.2555	0.2228	0.3496	0.1853	0.2423	-1.4723	0.9961	-1.5514	1.9053	-0.3820	2.5580	-1.3018	-1.1621	1.4301
958	BAZ1B	0.2608	0.2960	0.2188	0.2244	0.2641	0.3223	0.2034	0.2102	-0.0884	0.7620	-1.3510	0.7248	1.3514	0.4929	-2.0379	-2.1708	1.7927
959	BAZ2A	0.2560	0.2363	0.2709	0.2369	0.2664	0.2472	0.2780	0.2084	-1.1778	0.9973	-1.1880	1.2760	1.2290	0.2226	-0.1799	0.3850	-0.0019
960	BAZ2B	0.2131	0.3462	0.1870	0.2537	0.2231	0.3515	0.1928	0.2326	0.1508	-0.1040	-0.0248	-0.0068	-0.3013	-0.4713	-0.2941	-0.3341	0.3966
961	BBC3	0.3440	0.1549	0.3527	0.1484	0.3420	0.1244	0.4231	0.1105	1.4920	-0.0091	0.9168	-2.1168	-0.4136	0.5459	0.4645	0.3455	-1.4081
962	BBIP1	0.1728	0.3274	0.1832	0.3165	0.1920	0.3986	0.2101	0.1993	-0.5313	0.6644	-0.7274	0.5985	-0.0537	4.0769	0.0489	0.1131	-0.3015
963	BBS1	0.2583	0.2369	0.2928	0.2120	0.2754	0.2164	0.3120	0.1962	0.7007	0.2155	-0.0113	-0.7443	-0.1345	2.9629	-1.0980	-1.0657	0.2429
964	BBS10	0.1853	0.3086	0.1749	0.3313	0.2052	0.3117	0.1886	0.2946	0.5923	-0.9985	0.4453	-0.0510	-0.1094	-0.5026	0.6705	0.0541	-0.6646
965	BBS12	0.2140	0.3042	0.2011	0.2807	0.2108	0.3146	0.1901	0.2845	-1.0638	0.8563	-0.9211	1.0595	-0.0537	-0.2453	-0.0038	0.4526	-0.3202
966	BBS2	0.2437	0.2663	0.2141	0.2759	0.2464	0.2700	0.2173	0.2663	-1.2581	0.8329	-1.8825	2.2396	-0.1679	-0.7824	-1.2512	-0.9874	1.1348
967	BBS4	0.2310	0.3064	0.2193	0.2432	0.2306	0.2987	0.2344	0.2364	-0.2912	0.9585	-1.0707	0.5027	-0.2110	-1.0046	-1.4999	-1.5467	0.1821
968	BBS5	0.2735	0.2362	0.2523	0.2381	0.2131	0.3255	0.1632	0.2981	0.1070	-0.1549	0.0748	-0.0261	-0.1218	1.3967	0.4238	0.0344	-0.1094
969	BBS7	0.1992	0.3232	0.1716	0.3060	0.2103	0.3287	0.1907	0.2704	0.4848	0.2078	-0.4058	-0.1507	-0.1218	-0.5666	-1.1334	-1.7436	0.5404
970	BBS9	0.2242	0.2843	0.2007	0.2908	0.2180	0.2912	0.2067	0.2841	-2.1422	2.2612	-2.0292	1.8344	-0.1094	-0.5026	-1.2551	-1.8896	1.9498
971	BBX	0.2009	0.3177	0.1913	0.2902	0.2341	0.3514	0.2058	0.2086	-0.6902	1.1990	-1.0418	0.5844	-0.2928	-0.4167	-0.2525	-0.5675	-0.2581
972	BCAM	0.3076	0.1789	0.3516	0.1619	0.3222	0.1842	0.3381	0.1555	-0.3552	0.9739	-0.0783	-0.4710	-0.3198	-0.6334	-0.3952	0.3334	-0.8346
973	BCAP29	0.1776	0.3459	0.1608	0.3157	0.1936	0.3541	0.1757	0.2766	0.0344	-1.3868	1.2750	-0.1290	-0.2165	-1.0481	2.3750	2.4691	-1.1630
974	BCAP31	0.2905	0.2025	0.2547	0.2523	0.2954	0.2439	0.2290	0.2317	-1.2481	0.7773	-0.1381	0.4865	-0.3436	0.1514	1.1159	0.7503	-2.3006
975	BCAR1	0.3229	0.1841	0.3317	0.1613	0.3096	0.1824	0.3544	0.1536	0.5041	-0.6840	0.1525	0.0147	2.3727	-1.2710	0.0176	-0.2735	0.5953
976	BCAR3	0.2645	0.2583	0.2722	0.2050	0.2711	0.2521	0.2909	0.1859	-0.7612	0.7982	-1.4348	1.4068	-0.0929	-0.4323	0.4710	-0.0014	0.1224
977	BCAS2	0.2141	0.3427	0.1694	0.2737	0.2444	0.3378	0.1867	0.2311	-0.2016	-0.0712	-0.3061	0.5452	-0.1679	-0.7824	0.7932	0.5499	-1.4836
978	BCAS3	0.2491	0.2405	0.2647	0.2457	0.2428	0.2530	0.2567	0.2475	-1.4199	1.5976	-1.7577	1.5609	-0.1345	-0.6247	-1.8458	-1.6934	0.8542
979	BCAS4	0.2980	0.1885	0.2774	0.2361	0.3160	0.1985	0.3083	0.1773	1.6486	-0.6355	0.4734	-1.2534	-0.0758	-0.3500	-0.7789	-1.3335	-0.2170
980	BCAT1	0.1972	0.3103	0.1738	0.3187	0.2582	0.2824	0.2012	0.2582	-1.6839	1.7447	-1.6395	1.5294	-0.4970	-0.8710	-0.1996	1.2570	-0.2658
981	BCAT2	0.2905	0.1926	0.3135	0.2035	0.3070	0.1905	0.3061	0.1964	0.6869	-0.4220	0.5819	-0.7865	-0.2310	-1.0917	1.0512	1.2097	-0.8386
982	BCCIP	0.2293	0.3387	0.1734	0.2585	0.2495	0.3323	0.1815	0.2367	-0.4272	0.2263	-0.9546	1.1313	-0.2413	1.0638	-2.0684	-1.9340	3.3494
983	BCKDHA	0.2910	0.2101	0.3157	0.1831	0.2966	0.2157	0.3094	0.1783	0.3814	-0.2933	0.6207	-0.6914	-0.2413	-1.1718	0.2511	0.9436	-1.0816
984	BCKDHB	0.2053	0.2811	0.1952	0.3184	0.2619	0.2457	0.2202	0.2721	-1.4673	1.5073	-1.3887	1.2924	-0.1094	-0.5026	-0.4440	-1.3283	1.2270
985	BCKDK	0.2819	0.1901	0.3237	0.2043	0.2751	0.2063	0.3220	0.1966	0.8763	-1.4003	1.9239	-1.4651	-0.2619	0.8825	0.0195	0.3222	-0.1762
986	BCL10	0.1821	0.2954	0.1991	0.3233	0.1989	0.3376	0.2217	0.2418	-0.5990	0.4259	-0.3365	0.4559	-0.1781	-0.8257	2.0670	1.9782	-1.6890
987	BCL11B	0.2542	0.2417	0.2496	0.2545	0.3292	0.1797	0.3594	0.1316	1.3643	-1.1331	0.7876	-0.9135	-0.0537	-0.2453	-0.8762	-0.2107	-0.4187
988	BCL2L1	0.2731	0.2078	0.2929	0.2261	0.3190	0.2346	0.2504	0.1960	-0.4079	-0.0158	0.5976	-0.2370	2.0119	-0.8710	2.4608	2.2363	-0.8958
989	BCL2L11	0.2191	0.2521	0.2360	0.2929	0.2441	0.2441	0.2929	0.2189	-0.5027	-0.6064	0.6547	0.2612	-0.2165	0.1543	2.3122	1.6885	-0.4180
990	BCL2L12	0.2951	0.1795	0.3167	0.2086	0.3067	0.1640	0.3467	0.1827	-1.5696	0.8468	-0.7855	1.3387	-0.2711	0.8185	0.0219	-0.2609	-0.0388
991	BCL2L13	0.2365	0.2527	0.2351	0.2757	0.2646	0.2694	0.2460	0.2199	-0.7247	0.8205	-0.2114	0.0900	-0.2711	-1.3004	0.4248	0.2392	-0.3239
992	BCL2L2	0.2904	0.2289	0.2289	0.2518	0.3592	0.1813	0.2677	0.1917	2.0965	-1.7900	1.1407	-1.3376	-0.4474	2.0387	-0.7228	0.9335	-0.1187
993	BCL3	0.2696	0.1652	0.3942	0.1710	0.2790	0.1520	0.4104	0.1586	-0.1769	0.0076	0.7702	-0.6639	-0.1781	0.6020	1.2914	1.2826	-0.9188
994	BCL6	0.2338	0.2659	0.2659	0.2344	0.2436	0.2351	0.3263	0.1950	-0.6425	1.2255	-1.2496	0.7340	-0.3652	1.7917	0.2265	-0.3766	-0.8525
995	BCL6B	0.2674	0.2186	0.2676	0.2464	0.2644	0.2081	0.3500	0.1775	-0.7972	0.3701	-0.5482	0.8876	-0.0537	-0.2453	2.0766	1.3469	-0.8268
996	BCL7A	0.2636	0.2278	0.2738	0.2348	0.2984	0.3000	0.2492	0.1524	0.5655	0.2279	0.4991	-1.1630	3.2563	0.4565	0.5445	-0.1402	-0.3297
997	BCL7B	0.2706	0.2213	0.2940	0.2141	0.2772	0.2574	0.2987	0.1667	2.7195	-2.2678	2.8192	-3.1250	-0.2067	-0.9641	0.9957	0.6958	0.5225
998	BCL7C	0.3454	0.1949	0.3232	0.1365	0.3379	0.2104	0.3103	0.1413	-1.3799	1.7693	-1.2232	0.8182	-0.1679	-0.7824	-0.1137	-0.7359	-0.0717
999	BCL9	0.2440	0.2399	0.2860	0.2301	0.2489	0.2415	0.3165	0.1931	-0.3401	-0.3698	0.1588	0.4369	-0.1345	1.1691	1.6867	1.1115	-0.0975
1000	BCL9L	0.2914	0.1918	0.3455	0.1714	0.2971	0.1995	0.3589	0.1445	-1.5003	0.4606	-0.0260	0.8573	-0.4215	-1.2710	2.1085	2.6370	-1.3125
1001	BCLAF1	0.1983	0.3276	0.1664	0.3077	0.2297	0.3500	0.1957	0.2246	-0.2542	-0.5698	0.4255	0.2609	-0.3436	1.0800	0.2653	0.9865	0.4585
1002	BCLAF3	0.2079	0.3299	0.1795	0.2828	0.2175	0.3718	0.1857	0.2250	0.3690	-0.7233	0.5214	-0.1988	-0.1345	-0.6247	-0.4471	-0.7124	-0.3540
1003	BCO2	0.2312	0.3022	0.1975	0.2691	0.2464	0.2735	0.2021	0.2781	1.5914	-0.0969	-0.1568	-1.0250	-0.0758	-0.3500	-2.0739	-1.0814	-0.0408
1004	BCOR	0.2557	0.2586	0.2786	0.2071	0.2560	0.2636	0.2840	0.1964	-1.2253	1.6439	-0.9177	0.5535	-0.7176	-2.0702	-0.4897	1.0799	-0.6268
1005	BCORL1	0.2600	0.2146	0.3061	0.2193	0.2635	0.2217	0.3234	0.1914	1.2299	-0.9004	1.6138	-1.8566	-0.3593	-0.8799	-0.3238	0.3387	-0.0324
1006	BCR	0.3040	0.2068	0.2994	0.1897	0.3089	0.2221	0.3058	0.1631	-3.0106	3.4935	-2.9306	2.4226	-0.4675	-0.7125	-2.5937	-2.5850	1.1405
1007	BCS1L	0.2803	0.2151	0.2782	0.2263	0.2824	0.2148	0.2761	0.2267	0.6455	-0.4244	0.0330	-0.1825	-0.2110	0.2299	-1.3559	-1.0466	0.7008
1008	BDH1	0.2770	0.2169	0.2838	0.2223	0.2809	0.2264	0.2925	0.2002	-0.9742	0.8094	-1.1306	1.2454	-0.2310	-1.0917	-1.5039	-0.8199	1.4773
1009	BDH2	0.2048	0.3199	0.1743	0.3010	0.2531	0.2857	0.2082	0.2531	0.5194	-0.4807	0.4657	-0.4778	-0.0929	-0.4323	-0.6437	-0.9722	0.5740
1010	BDP1	0.2184	0.3524	0.1702	0.2589	0.2309	0.3718	0.1770	0.2203	-1.1973	1.5836	-0.9169	0.5499	-0.4029	0.6440	-0.7854	-1.0529	-0.1508
1011	BECN1	0.2523	0.2802	0.2091	0.2584	0.2748	0.2859	0.2230	0.2163	0.7808	-1.2153	0.8619	-0.4588	-0.2836	0.6542	-2.5175	-1.8953	1.6900
1012	BEND3	0.2609	0.2301	0.2774	0.2316	0.2947	0.2186	0.3188	0.1679	1.1510	-1.6419	1.6906	-1.2347	-0.1218	-0.5666	-0.6067	-0.9094	1.1037
1013	BEND7	0.2553	0.2607	0.2696	0.2145	0.2429	0.3132	0.2333	0.2107	-0.1244	0.0341	-0.1487	0.2253	-0.1467	-0.6822	0.0699	-0.6970	0.4041
1014	BET1	0.1924	0.2937	0.1648	0.3491	0.2288	0.3192	0.1554	0.2966	-0.4291	0.3012	-0.5929	0.6975	-0.1467	-0.6822	0.0782	0.4205	0.0641
1015	BET1L	0.2672	0.1895	0.2976	0.2457	0.3033	0.2312	0.2673	0.1982	1.2620	-1.5106	2.2259	-1.9636	-0.4474	-0.5548	1.3393	2.0512	-0.6870
1016	BEX1	0.2755	0.2730	0.2176	0.2340	0.3013	0.3120	0.1947	0.1920	-1.6689	2.2743	-2.1139	1.5303	-0.1094	-0.5026	-1.3051	-1.7812	1.7253
1017	BEX2	0.2871	0.2669	0.2017	0.2444	0.2995	0.3151	0.1849	0.2005	0.9474	-0.4460	-0.3798	0.0353	-0.1094	-0.5026	-0.5581	-0.2139	-0.4333
1018	BEX3	0.2543	0.2753	0.2074	0.2630	0.3069	0.2838	0.1914	0.2178	-1.3400	0.2734	-1.3090	2.1994	-0.2110	-1.0046	0.7937	2.1109	-1.0143
1019	BEX4	0.2416	0.2896	0.1951	0.2736	0.2889	0.3333	0.2028	0.1750	-0.4732	0.8271	-0.9713	0.6589	-0.2836	-0.3652	0.7777	1.0655	-0.7477
1020	BEX5	0.2638	0.2883	0.1828	0.2651	0.3063	0.2823	0.1772	0.2342	0.7487	-0.9749	1.1382	-0.9278	-0.0537	-0.2453	0.9374	0.0753	-0.3008
1021	BFAR	0.2387	0.2673	0.2291	0.2649	0.2437	0.2511	0.2444	0.2607	0.6130	-0.8174	1.3942	-1.2158	-0.2769	-0.3045	1.7656	0.7375	-1.3574
1022	BGLAP	0.2826	0.1858	0.3439	0.1877	0.3200	0.1900	0.3100	0.1800	0.1199	-1.3172	1.5479	-0.5494	-0.0758	-0.3500	1.9825	1.5295	-0.9242
1023	BGN	0.2495	0.1870	0.3595	0.2040	0.2582	0.2219	0.3361	0.1839	1.9544	-2.7193	2.2117	-1.4680	-0.1467	-0.6822	1.7761	0.8829	-1.3671
1024	BHLHE40	0.2440	0.2529	0.2563	0.2468	0.2516	0.2589	0.3042	0.1853	-1.2463	0.4110	0.2153	0.4812	1.6046	-2.4264	2.1400	1.7685	-1.5818
1025	BHMT2	0.2574	0.2866	0.2121	0.2439	0.3113	0.2562	0.2112	0.2213	0.2478	0.1892	-0.8753	0.5512	-0.1094	-0.5026	-2.9339	-2.7588	2.8232
1026	BICC1	0.2214	0.2909	0.2123	0.2754	0.2290	0.2919	0.2471	0.2320	-0.6688	0.1927	-1.0699	1.4914	-0.0537	4.0769	-0.8896	-1.3844	3.3089
1027	BICD1	0.2113	0.3123	0.1926	0.2838	0.2646	0.3118	0.2369	0.1867	0.4966	-0.7412	0.9760	-0.7614	-0.1948	0.3987	-0.4036	0.2240	-0.4247
1028	BICD2	0.2813	0.2444	0.2601	0.2142	0.3306	0.2355	0.2947	0.1392	0.3889	-0.7480	0.6737	-0.3558	-0.3361	1.1517	0.0083	-0.4081	0.1347
1029	BICDL1	0.3205	0.2101	0.3098	0.1597	0.3269	0.2491	0.2662	0.1578	-0.7760	0.6099	-1.1668	1.3087	-0.0758	-0.3500	0.4729	0.5137	-0.1199
1030	BICRA	0.2789	0.1635	0.4051	0.1525	0.2806	0.1592	0.4278	0.1325	-0.4440	-0.9453	1.7119	-0.5800	-0.2165	-1.0481	1.5265	2.1372	-1.1913
1031	BICRAL	0.2035	0.2786	0.2340	0.2840	0.2203	0.2836	0.2610	0.2351	0.6217	-1.2584	1.4355	-0.8824	-0.2067	-0.9641	2.0055	1.9949	-1.0473
1032	BID	0.2425	0.2912	0.2379	0.2283	0.2991	0.2393	0.2855	0.1761	0.0415	-0.0438	0.0596	-0.0566	-0.1781	0.6020	0.6420	0.2133	0.2504
1033	BIK	0.2860	0.1956	0.2734	0.2450	0.3104	0.1875	0.2854	0.2167	0.3944	0.4922	-0.2901	-0.4530	-0.0537	-0.2453	-0.4200	-0.7394	-0.0535
1034	BIN1	0.3104	0.2139	0.3076	0.1681	0.3075	0.2327	0.3080	0.1518	1.3643	-1.1331	0.7876	-0.9135	-0.0537	-0.2453	-0.8762	-0.2107	-0.4187
1035	BIN3	0.2870	0.2391	0.2734	0.2004	0.3004	0.2701	0.2569	0.1726	1.1330	-0.1106	0.9575	-1.8137	-0.1860	0.4927	-0.3256	-1.3948	1.8387
1036	BIRC2	0.2072	0.3103	0.1671	0.3154	0.2157	0.3074	0.1855	0.2913	0.1209	0.2582	-0.5773	0.2676	-0.2928	1.5982	-1.5520	-0.6667	1.7098
1037	BIRC3	0.1928	0.3288	0.1656	0.3128	0.2114	0.3190	0.1882	0.2815	-1.0638	0.8563	-0.9211	1.0595	-0.0537	-0.2453	-0.0038	0.4526	-0.3202
1038	BIRC5	0.2646	0.2214	0.2479	0.2661	0.2676	0.2676	0.2629	0.2019	-0.7447	0.7072	-1.0664	1.0702	-0.3865	-1.0782	0.9997	0.4712	-0.3785
1039	BIRC6	0.2178	0.2866	0.2132	0.2824	0.2209	0.2866	0.2152	0.2773	-1.2863	1.1505	-1.1677	1.2309	1.4815	0.7481	0.1823	-0.3772	-0.0234
1040	BIRC7	0.3373	0.1612	0.3126	0.1889	0.3456	0.1622	0.3221	0.1700	-0.6398	0.5533	0.1445	-0.1270	-0.1679	2.1992	-1.1941	-1.5790	0.7117
1041	BIVM	0.2127	0.3067	0.1979	0.2827	0.2087	0.3280	0.2068	0.2565	1.3853	-1.1490	0.9631	-1.1011	-0.1679	0.7084	-0.7380	-1.4957	1.3115
1042	BLCAP	0.2602	0.1888	0.2631	0.2879	0.2222	0.1418	0.3563	0.2797	0.6877	-0.1211	0.0319	-0.4849	-0.3436	-0.7771	2.4326	2.7147	-2.3256
1043	BLM	0.2132	0.3265	0.1990	0.2613	0.2044	0.3322	0.1945	0.2689	0.8552	-0.7462	1.1016	-1.1747	-0.2310	0.0795	0.7293	0.2520	-0.5264
1044	BLMH	0.2627	0.2735	0.2085	0.2553	0.2630	0.2850	0.2044	0.2476	0.0060	0.4810	-0.4571	0.0455	-0.3361	0.2136	-1.2129	-0.3322	0.1124
1045	BLOC1S1	0.2954	0.2491	0.2989	0.1566	0.3137	0.2527	0.2810	0.1525	-0.3218	-0.7563	1.4089	-0.5387	-0.1948	0.3987	2.1133	1.4076	-0.6588
1046	BLOC1S2	0.2073	0.2791	0.2085	0.3051	0.2723	0.3169	0.2183	0.1925	-1.6761	1.1680	-1.7133	2.1023	-0.1467	-0.6822	0.7478	1.2180	-0.5909
1047	BLOC1S3	0.2761	0.1589	0.3186	0.2464	0.4274	0.1205	0.3399	0.1122	0.1933	-0.9417	1.4253	-0.8097	-0.1345	-0.6247	1.1825	0.9711	-0.5736
1048	BLOC1S4	0.2864	0.2227	0.2408	0.2502	0.3748	0.1582	0.3226	0.1444	0.5327	-0.1153	0.1997	-0.5353	-0.1948	0.3987	0.1364	-0.2581	0.3341
1049	BLOC1S5	0.2193	0.3140	0.1850	0.2817	0.2638	0.3351	0.1979	0.2032	-0.1341	-0.2013	-0.1936	0.4871	-0.1781	-0.8257	0.6785	0.5520	-1.1261
1050	BLOC1S6	0.2080	0.3086	0.1646	0.3187	0.2539	0.3450	0.1919	0.2093	0.5013	-0.0113	-0.1105	-0.2817	-0.2619	-1.2595	0.9316	0.2989	-0.2365
1051	BLVRA	0.2933	0.2626	0.2114	0.2328	0.2917	0.2579	0.2106	0.2399	-0.2907	-0.7114	0.4230	0.4245	-0.2310	-1.0917	-0.8584	-1.3075	0.1909
1052	BLVRB	0.3066	0.2115	0.3041	0.1777	0.3123	0.2055	0.3139	0.1683	-0.7684	1.1046	-0.3259	-0.0006	-0.3071	-1.5034	-1.5724	-1.5796	0.4229
1053	BLZF1	0.1945	0.3487	0.1767	0.2801	0.2092	0.3467	0.2017	0.2425	0.0967	0.8383	-0.9939	0.2160	-0.1094	-0.5026	-0.4842	-1.1813	1.4574
1054	BMF	0.2724	0.2204	0.2749	0.2323	0.2699	0.2120	0.3170	0.2011	-0.4982	-0.1913	0.0111	0.5590	-0.1679	0.7084	1.4983	1.2523	-1.4050
1055	BMI1	0.2079	0.2977	0.1932	0.3011	0.2076	0.3303	0.2025	0.2597	-0.1200	0.9336	-0.2843	-0.4106	-0.3436	-1.7057	0.3134	0.5741	-1.4402
1056	BMP1	0.2928	0.2115	0.3100	0.1856	0.2934	0.2140	0.3080	0.1846	1.3674	-0.8847	0.9446	-1.3014	-0.1781	-0.8257	-1.6025	-1.2214	0.0738
1057	BMP2K	0.1992	0.3090	0.1977	0.2941	0.2239	0.3018	0.2389	0.2354	-1.0513	2.2220	-2.3831	1.3562	-0.4415	0.3676	-1.5405	-1.6943	1.8131
1058	BMP4	0.2651	0.2486	0.2745	0.2118	0.2884	0.2255	0.2827	0.2034	0.7780	-0.6252	1.0805	-1.1849	-0.3652	0.8852	-1.1395	-0.4255	0.4789
1059	BMPR1A	0.2041	0.2990	0.1900	0.3068	0.2287	0.2926	0.2143	0.2644	-0.4053	0.5756	-0.3023	0.1319	-0.1781	0.6020	0.6892	0.3728	0.3052
1060	BMPR2	0.1893	0.3010	0.2013	0.3084	0.2254	0.3083	0.2290	0.2373	0.3928	0.0349	-0.2844	-0.0530	-0.2110	-1.0046	-0.3673	-0.0090	0.3420
1061	BMS1	0.2409	0.3043	0.1825	0.2723	0.2665	0.3188	0.1934	0.2213	-1.5621	2.7273	-2.4774	1.4386	-0.4296	2.1650	-1.3489	-1.7248	0.6733
1062	BMT2	0.1901	0.2982	0.1774	0.3343	0.2222	0.2922	0.2091	0.2765	-1.1866	1.4412	-1.1640	0.8905	-0.0929	-0.4323	-1.7170	-1.6854	1.4597
1063	BMX	0.2257	0.3232	0.2072	0.2438	0.2316	0.3200	0.2148	0.2336	-1.3543	1.1155	-1.4077	1.5723	-0.0929	-0.4323	-0.0360	0.2401	-0.1608
1064	BNIP1	0.2491	0.2748	0.2483	0.2277	0.2383	0.3070	0.2398	0.2149	1.4734	-0.9676	1.2331	-1.6153	-0.1467	-0.6822	0.8010	-0.2026	0.6979
1065	BNIP2	0.2026	0.3052	0.1664	0.3258	0.2314	0.3514	0.1592	0.2580	0.9162	-0.9212	0.6226	-0.5812	-0.3163	-0.5758	0.2542	0.1389	-0.1954
1066	BNIP3	0.2095	0.2983	0.2095	0.2827	0.2577	0.2921	0.2423	0.2079	-0.5907	0.3095	-0.3894	0.6074	-0.3071	-1.5034	1.5058	2.0391	-0.4550
1067	BNIP3L	0.1915	0.3068	0.1822	0.3195	0.2542	0.2831	0.2511	0.2116	-0.4505	0.4287	-0.2791	0.2810	-0.3517	-1.7515	0.4991	0.9787	-1.5180
1068	BOD1	0.2603	0.2441	0.2493	0.2462	0.3099	0.2324	0.2901	0.1676	1.2597	-1.5486	0.7817	-0.4620	-0.1948	-0.9208	0.6776	0.3316	-0.2104
1069	BOD1L1	0.2397	0.3491	0.1922	0.2190	0.2496	0.3613	0.1927	0.1963	-0.8680	2.6401	-2.4819	0.9444	-0.4774	-0.7646	-1.8660	-1.0648	0.4938
1070	BOK	0.3222	0.1683	0.3382	0.1714	0.3601	0.1258	0.3255	0.1887	0.6900	-0.6033	0.3838	-0.4271	-0.2711	0.8185	0.6980	0.1739	-0.1502
1071	BOLA2	0.3258	0.2231	0.2782	0.1729	0.3140	0.2442	0.2868	0.1550	-0.7972	0.3701	-0.5482	0.8876	-0.0537	-0.2453	2.0766	1.3469	-0.8268
1072	BOLA3	0.2324	0.3009	0.2234	0.2432	0.2586	0.2991	0.2336	0.2087	0.4818	-0.5723	1.0250	-0.9513	-0.1589	-0.7345	0.6683	0.2708	-0.2527
1073	BOP1	0.3353	0.1726	0.3204	0.1717	0.3338	0.1774	0.3199	0.1689	-0.7194	0.7203	-0.7159	0.6907	-0.3593	1.8730	-2.0386	-1.2844	0.9105
1074	BORA	0.2076	0.3141	0.1844	0.2938	0.2039	0.3131	0.1998	0.2832	-0.6161	0.7722	-0.4037	0.2292	-0.1094	1.6844	0.1722	0.0363	0.5198
1075	BORCS5	0.2421	0.2421	0.2370	0.2787	0.2653	0.2585	0.2806	0.1956	2.0003	-1.2172	0.8231	-1.3872	-0.1094	-0.5026	0.1011	0.5043	-0.6382
1076	BORCS6	0.3491	0.1688	0.3066	0.1754	0.3716	0.1606	0.3315	0.1363	-0.3533	0.2196	-0.6269	0.7492	-0.0758	-0.3500	0.2776	-0.1408	0.0331
1077	BORCS7	0.2049	0.3328	0.1618	0.3005	0.2673	0.2956	0.2327	0.2044	2.4084	-3.0079	2.8399	-2.2337	-0.1345	-0.6247	1.4067	2.3759	-1.3569
1078	BORCS8	0.2863	0.2077	0.3065	0.1996	0.3137	0.2269	0.3193	0.1401	-0.0317	0.8592	-1.4696	0.7995	-0.1345	1.1691	-0.9584	-0.8114	1.0952
1079	BPGM	0.2361	0.2928	0.1946	0.2764	0.2548	0.2999	0.2098	0.2355	1.5972	-0.6782	0.6324	-1.3459	-0.1589	0.8477	0.7682	0.1926	-0.2817
1080	BPHL	0.2425	0.2761	0.2232	0.2583	0.2818	0.2383	0.2520	0.2279	-1.0092	0.7773	-0.9240	1.0876	-0.1679	2.1992	-0.4348	-0.8147	0.9672
1081	BPIFB1	0.2541	0.2273	0.3004	0.2182	0.2445	0.2287	0.3058	0.2211	-0.3076	0.4026	-0.9413	0.8775	-0.0537	-0.2453	-0.1269	-0.1541	0.4186
1082	BPIFB2	0.2640	0.1745	0.3277	0.2338	0.2729	0.1725	0.3210	0.2336	-0.3106	-0.2148	-0.0651	0.5025	3.1619	1.3586	-1.2823	-1.7598	1.7843
1083	BPNT1	0.2229	0.2829	0.1958	0.2983	0.2608	0.2868	0.1926	0.2597	1.3428	-1.5104	1.0495	-0.8441	-0.2165	0.1543	0.1765	-0.3875	0.0650
1084	BPTF	0.2225	0.3247	0.2186	0.2342	0.2328	0.3340	0.2239	0.2094	-1.1971	1.7954	-1.7115	1.1548	1.5887	0.9552	-1.9956	-1.5997	2.0113
1085	BRAF	0.1979	0.2812	0.2129	0.3081	0.2285	0.2868	0.2332	0.2515	1.3810	-1.3020	1.1531	-1.1650	-0.2413	-0.0540	-0.3627	-0.3465	-0.1216
1086	BRAP	0.2352	0.2940	0.2105	0.2603	0.2523	0.3125	0.2224	0.2128	1.5520	-1.1767	0.9389	-1.1925	-0.2110	0.2299	-0.1713	-0.4889	-0.7040
1087	BRAT1	0.3159	0.1630	0.3361	0.1850	0.3195	0.1498	0.3484	0.1823	1.0905	-0.6649	-0.5063	0.2179	-0.2619	-1.2595	-1.3163	-1.6175	1.2630
1088	BRCA1	0.2236	0.3341	0.1941	0.2482	0.2219	0.3453	0.1904	0.2424	0.0570	1.8766	-1.5535	-0.0751	-0.3436	0.1514	-2.2025	-1.5073	0.6489
1089	BRCA2	0.1855	0.3564	0.1763	0.2818	0.1835	0.3674	0.1739	0.2752	-1.9678	1.5167	-1.8146	2.1351	-0.1948	0.3987	0.9514	0.7465	-1.0136
1090	BRCC3	0.2221	0.3453	0.1831	0.2495	0.2566	0.2818	0.2199	0.2417	1.2274	-0.4691	1.2121	-1.8452	-0.1218	1.3967	-0.2022	-0.0481	0.1210
1091	BRD1	0.2918	0.2315	0.2755	0.2012	0.3017	0.2403	0.2820	0.1761	-0.4425	1.2004	-1.4885	0.8329	2.6574	-0.0811	-0.5889	-1.2505	1.7417
1092	BRD2	0.2742	0.2357	0.2768	0.2133	0.2451	0.2859	0.2676	0.2014	0.4804	-0.9068	0.7171	-0.3426	1.3514	0.4929	-0.8344	-2.0881	1.7433
1093	BRD3	0.2696	0.2454	0.2530	0.2321	0.2888	0.2681	0.3003	0.1428	-1.9592	1.6682	-2.1047	2.2737	-0.4620	-1.5144	0.9916	0.5583	-0.0599
1094	BRD4	0.2460	0.2332	0.3271	0.1937	0.2482	0.2562	0.3595	0.1361	-0.3285	0.5512	-0.2772	0.0894	-0.7231	-1.2384	-0.0898	-0.0288	0.2310
1095	BRD7	0.2212	0.3096	0.2137	0.2555	0.2458	0.3451	0.2002	0.2089	-1.6453	1.4937	-1.5716	1.6424	-0.3071	0.4565	0.2600	-1.3618	1.4454
1096	BRD8	0.2602	0.2887	0.2224	0.2286	0.2680	0.2874	0.2235	0.2211	-0.7198	1.2868	-1.5726	1.0740	-0.3593	0.0377	-1.8229	-3.2606	1.6569
1097	BRD9	0.2998	0.2454	0.2555	0.1992	0.2903	0.2803	0.2473	0.1820	0.7788	0.2883	-0.9785	0.0973	2.3727	3.1044	-2.0349	-3.4894	3.9129
1098	BRF1	0.3394	0.1937	0.3056	0.1613	0.3363	0.2285	0.2802	0.1551	2.0198	-1.2450	1.1039	-1.6871	-0.3281	3.1162	-2.0746	-1.8802	1.1280
1099	BRF2	0.2859	0.2172	0.2449	0.2520	0.2959	0.2148	0.2729	0.2164	0.6633	-0.8143	-0.0155	0.1998	-0.1948	0.3987	1.2495	0.3623	0.0481
1100	BRI3	0.2747	0.1797	0.3316	0.2139	0.2667	0.1547	0.3840	0.1947	-1.9970	1.7080	-0.9850	1.1293	-0.2383	0.0047	3.0306	2.7801	-2.1259
1101	BRI3BP	0.2427	0.2506	0.2195	0.2872	0.3280	0.1474	0.3240	0.2005	1.2680	-0.8271	0.5709	-0.8932	-0.2928	-0.4167	1.5485	1.1842	-1.4960
1102	BRICD5	0.3184	0.1780	0.3366	0.1671	0.3202	0.1740	0.3333	0.1725	-0.6168	0.9302	-0.7495	0.4519	-0.0758	-0.3500	-1.2733	-1.7200	1.0822
1103	BRIP1	0.1964	0.3164	0.1838	0.3033	0.2028	0.3437	0.1841	0.2693	1.0152	0.3026	-0.0016	-1.0824	-0.2619	-1.2595	-1.9014	-2.9314	1.8379
1104	BRIX1	0.2106	0.3432	0.1716	0.2747	0.2210	0.3503	0.1870	0.2417	-1.1050	1.5228	-1.8774	1.4960	-0.2413	-1.1718	1.7006	1.7196	-0.7753
1105	BRK1	0.2278	0.2452	0.2330	0.2939	0.2667	0.3156	0.2222	0.1956	-1.7724	0.7351	-0.7911	1.6052	-0.2928	-1.4241	1.0007	1.2703	-1.3866
1106	BRMS1	0.3223	0.2219	0.2774	0.1784	0.3509	0.2642	0.2209	0.1640	0.1094	0.8338	-0.5706	-0.2322	-0.1589	-0.7345	-0.8054	-1.5666	1.9407
1107	BRMS1L	0.2150	0.3197	0.1619	0.3034	0.2436	0.3674	0.1620	0.2270	1.0669	-1.8563	1.0000	-0.2566	-0.1589	0.8477	-0.5036	0.0717	1.0381
1108	BROX	0.1871	0.3065	0.1874	0.3190	0.1955	0.3447	0.2003	0.2595	-0.7255	-0.1380	-0.5419	1.2632	-0.2619	-1.2595	0.5788	0.1228	-0.4982
1109	BRPF1	0.2901	0.2429	0.2903	0.1767	0.2883	0.2552	0.2863	0.1702	0.8142	-0.5385	0.3873	-0.5865	-0.2769	-0.3045	0.5856	0.6555	-0.8538
1110	BRPF3	0.2621	0.2313	0.2842	0.2224	0.2849	0.2473	0.2791	0.1887	-0.8287	0.3342	0.0879	0.3047	-0.4215	-0.3959	1.5009	0.3245	-0.6887
1111	BRSK1	0.3189	0.1953	0.3274	0.1584	0.2935	0.2048	0.3368	0.1650	0.9992	0.4835	-0.1331	-1.0908	-0.2383	-1.1383	-1.2232	-1.1151	-0.6492
1112	BRWD1	0.2028	0.3214	0.1682	0.3076	0.2280	0.3336	0.1769	0.2615	-1.2249	0.4266	-0.5602	1.1924	-0.4415	0.3676	-0.8534	-0.8569	0.7175
1113	BRWD3	0.1952	0.3026	0.1837	0.3186	0.2408	0.3124	0.1905	0.2562	0.9736	-0.8406	1.0332	-1.1141	-0.3593	0.0377	0.6396	1.4452	-1.2317
1114	BSCL2	0.2567	0.2146	0.2988	0.2298	0.2742	0.2107	0.2944	0.2208	0.9004	-0.1826	0.0532	-0.6200	-0.2383	1.1477	-1.9120	-1.7297	0.7163
1115	BSDC1	0.2675	0.2387	0.2659	0.2279	0.3023	0.2504	0.2682	0.1791	-0.9701	0.1699	-1.3899	2.0252	2.3278	1.2939	-0.8740	-1.2708	1.8552
1116	BSG	0.2965	0.1886	0.3289	0.1860	0.3186	0.1965	0.3299	0.1550	-0.3922	0.9137	-0.0279	-0.4081	-0.4970	-0.8710	0.1256	0.8147	-1.3373
1117	BSN	0.2811	0.2123	0.3281	0.1786	0.2902	0.2138	0.3404	0.1556	-0.7699	0.1096	0.1901	0.3223	-0.1094	-0.5026	0.9745	0.1774	-0.4597
1118	BST2	0.3137	0.2118	0.2597	0.2148	0.3019	0.2389	0.2648	0.1944	-0.1405	-0.4191	0.3708	0.0981	-0.3652	-0.9277	1.7815	1.5364	-1.7391
1119	BTAF1	0.2139	0.3088	0.1812	0.2961	0.2214	0.3068	0.1927	0.2791	-1.6568	2.3136	-2.9230	2.3057	-0.4029	2.4142	-2.3433	-2.6181	1.5877
1120	BTBD1	0.2182	0.3040	0.1913	0.2865	0.2510	0.2607	0.2469	0.2414	-0.6843	1.2623	-1.3410	0.8324	-0.2532	-1.2189	-0.1662	-0.0252	1.0821
1121	BTBD10	0.2341	0.2927	0.1857	0.2874	0.2393	0.3193	0.1923	0.2491	0.2392	-0.6697	0.4636	-0.0815	-0.0929	-0.4323	0.9266	-0.1146	-0.3420
1122	BTBD19	0.2467	0.1627	0.3180	0.2725	0.3562	0.1672	0.2806	0.1959	1.1502	-3.0052	3.2287	-1.6240	-0.1781	0.6020	0.6982	1.2311	-0.8188
1123	BTBD2	0.3123	0.1693	0.3556	0.1628	0.3263	0.1803	0.3422	0.1511	-0.1143	-0.2201	1.1901	-0.9218	-0.3436	-1.7057	1.1431	1.6787	-1.7082
1124	BTBD3	0.2090	0.2842	0.2014	0.3055	0.2465	0.2739	0.2337	0.2458	-0.6871	0.9660	-1.4994	1.2620	-0.1679	0.7084	-1.8556	-0.4806	0.3766
1125	BTBD7	0.2195	0.2755	0.2142	0.2907	0.2250	0.2847	0.2426	0.2476	-1.1133	0.7952	-0.5547	0.7747	-0.2165	-1.0481	2.0109	2.0283	-1.3651
1126	BTBD8	0.2079	0.3446	0.1835	0.2640	0.2080	0.3538	0.1815	0.2567	-1.2296	1.2845	-1.1260	1.0254	-0.0537	-0.2453	-1.1620	-1.5334	1.7254
1127	BTBD9	0.2688	0.2324	0.2605	0.2383	0.2407	0.2685	0.2233	0.2674	0.1042	0.1054	-0.2390	0.0743	-0.0758	-0.3500	-1.4513	-1.2390	0.9203
1128	BTD	0.2364	0.2693	0.2369	0.2575	0.2505	0.2384	0.2498	0.2613	1.5342	-1.4007	0.8281	-0.8535	-0.0929	-0.4323	-0.2937	-0.1559	-0.1469
1129	BTF3	0.2539	0.2962	0.2139	0.2359	0.2718	0.3074	0.2330	0.1877	0.2642	-0.8043	0.9296	-0.4675	-0.3593	0.0377	0.6842	1.1578	-0.1751
1130	BTF3L4	0.1855	0.2716	0.1873	0.3556	0.2278	0.3544	0.1857	0.2321	1.0594	-1.3466	0.8751	-0.5760	-0.1948	0.3987	0.8927	0.8398	-0.9411
1131	BTG1	0.1949	0.2890	0.1908	0.3253	0.2534	0.2671	0.2749	0.2047	-0.6376	0.5516	-0.2134	0.2567	-0.2928	-1.4241	1.2742	1.5512	-0.5461
1132	BTG2	0.2462	0.2316	0.2587	0.2635	0.2975	0.2004	0.3439	0.1582	-0.1572	-0.3527	0.6796	-0.2588	-0.3198	-0.6334	3.6864	3.7804	-1.8949
1133	BTG3	0.2298	0.2972	0.2014	0.2716	0.2183	0.3161	0.2103	0.2553	0.0614	-0.2750	-0.6424	0.8584	-0.2110	0.2299	0.6355	1.0150	-0.0791
1134	BTK	0.2454	0.2917	0.2221	0.2408	0.2438	0.2969	0.2246	0.2347	0.2702	-0.0227	0.2752	-0.4807	-0.2711	-0.2409	0.1742	-0.0296	-0.9907
1135	BTN2A1	0.2657	0.2640	0.2339	0.2363	0.2815	0.2448	0.2549	0.2188	-0.3266	0.4963	-0.7024	0.5522	-0.2711	-1.3004	-1.4235	-0.9360	0.0118
1136	BTN2A2	0.2484	0.2598	0.2358	0.2559	0.2836	0.2288	0.2613	0.2263	0.8610	0.8196	-0.6426	-0.7526	-0.1094	1.6844	-1.9632	-1.4997	0.0973
1137	BTN3A1	0.2500	0.2574	0.2352	0.2574	0.2865	0.2560	0.2300	0.2274	0.6273	-1.0624	0.6277	-0.2161	-0.1345	-0.6247	-0.0262	-0.2117	-1.3739
1138	BTN3A2	0.2545	0.2733	0.2320	0.2402	0.2844	0.2515	0.2465	0.2176	0.7327	-1.6650	1.1944	-0.3581	-0.1467	-0.6822	0.9250	0.1411	0.4409
1139	BTNL9	0.2815	0.2378	0.2583	0.2224	0.3215	0.1794	0.3209	0.1782	-0.5534	1.6074	-1.4678	0.5563	-0.3361	-0.7245	1.2237	0.9879	-0.6603
1140	BTRC	0.2271	0.2709	0.2219	0.2800	0.2452	0.2920	0.2116	0.2512	-1.2140	0.7776	-0.7437	1.0651	-0.1589	-0.7345	0.1105	-0.9352	1.5532
1141	BUB1	0.2137	0.3107	0.2073	0.2682	0.2209	0.3118	0.2065	0.2608	0.7197	-0.0253	0.4427	-1.0068	2.7829	0.0377	-0.6206	-1.1376	1.4164
1142	BUB1B	0.2287	0.3077	0.2022	0.2614	0.2289	0.3171	0.2051	0.2489	-0.7090	0.5475	-1.1384	1.2477	2.4821	0.6440	-0.3255	-0.6934	1.4629
1143	BUB3	0.2071	0.2682	0.2036	0.3212	0.2368	0.2754	0.2459	0.2419	-0.7450	0.2495	-0.5522	0.9439	-0.4085	-2.0590	0.6976	0.8442	-0.7316
1144	BUD13	0.2582	0.2724	0.2505	0.2190	0.2574	0.2838	0.2601	0.1987	0.6928	0.2508	-0.0236	-0.7557	-0.1781	-0.8257	-1.4302	-1.3202	0.9154
1145	BUD23	0.2906	0.2506	0.2240	0.2348	0.3072	0.2278	0.2444	0.2206	0.0568	-0.7469	0.3946	0.1931	-0.3517	0.0907	-0.3830	-0.0025	0.9512
1146	BUD31	0.2785	0.2605	0.2433	0.2177	0.2593	0.3218	0.2338	0.1852	0.6103	-0.9540	1.2914	-0.9906	-0.2532	-0.1216	1.2621	0.6313	-0.5886
1147	BYSL	0.2945	0.2311	0.2724	0.2020	0.3051	0.2281	0.2807	0.1861	0.8246	0.0635	0.4543	-1.1884	-0.2619	-0.1885	-1.1149	-1.3954	0.0674
1148	BZW1	0.1961	0.2912	0.1800	0.3327	0.2355	0.3278	0.1742	0.2625	-0.0125	-0.5110	0.2739	0.1754	-0.2110	-1.0046	0.1702	0.5021	0.4082
1149	BZW2	0.2323	0.2871	0.2201	0.2605	0.2450	0.3007	0.2148	0.2395	-0.3691	-0.4248	0.6140	0.0393	-0.2711	-1.3004	0.5093	0.4405	-0.2482
1150	C1D	0.1825	0.3164	0.1383	0.3628	0.2364	0.3735	0.1418	0.2482	0.2116	0.2531	-0.0622	-0.3297	-0.1781	0.6020	0.8565	0.0504	-1.2784
1151	C1GALT1	0.1865	0.3111	0.1729	0.3296	0.2002	0.3324	0.1791	0.2883	0.6923	-0.7764	1.4193	-1.3270	2.6175	1.6622	-0.7761	-2.1450	1.7159
1152	C1GALT1C1	0.2121	0.3178	0.1663	0.3038	0.2201	0.3166	0.1730	0.2904	0.4853	-0.3869	0.0957	-0.1432	-0.0758	-0.3500	-0.0957	-0.3192	0.3250
1153	C1QB	0.2632	0.2359	0.3197	0.1812	0.2789	0.2271	0.3240	0.1700	1.3643	-1.1331	0.7876	-0.9135	-0.0537	-0.2453	-0.8762	-0.2107	-0.4187
1154	C1QBP	0.2643	0.2421	0.2438	0.2498	0.2861	0.2376	0.2600	0.2163	-0.4161	-0.1139	0.2781	0.1528	-0.3281	-0.6778	-0.3703	-0.2857	0.2739
1155	C1QL2	0.3360	0.1690	0.3465	0.1486	0.3415	0.1835	0.3298	0.1452	0.8516	0.9994	-1.0101	-0.5179	-0.0537	-0.2453	-2.0370	-1.3120	0.3654
1156	C1QL4	0.3391	0.1843	0.3266	0.1500	0.3319	0.1625	0.3557	0.1499	0.8516	0.9994	-1.0101	-0.5179	-0.0537	-0.2453	-2.0370	-1.3120	0.3654
1157	C1QTNF12	0.3504	0.1419	0.3417	0.1660	0.3521	0.1402	0.3355	0.1722	-0.1207	0.6873	-0.8999	0.4276	-0.1345	1.1691	-0.4119	0.0497	0.7266
1158	C1QTNF3	0.2062	0.3098	0.1924	0.2915	0.2738	0.2706	0.2424	0.2132	-0.4833	1.0780	-0.6186	0.0736	-0.0758	-0.3500	-2.1880	-2.5735	2.7269
1159	C1QTNF6	0.2734	0.1849	0.3166	0.2250	0.3022	0.1966	0.3165	0.1847	0.7718	-1.6111	1.6302	-0.8928	-0.1094	-0.5026	1.1317	0.2776	1.0034
1160	C1R	0.2653	0.2480	0.2749	0.2118	0.2780	0.2355	0.2861	0.2005	1.3643	-1.1331	0.7876	-0.9135	-0.0537	-0.2453	-0.8762	-0.2107	-0.4187
1161	C1RL	0.2516	0.2495	0.2708	0.2282	0.2971	0.2115	0.2964	0.1951	1.8500	-2.0134	1.6802	-1.4675	-0.2619	-0.1885	0.2712	-0.8914	0.7201
1162	C1S	0.2644	0.2636	0.2196	0.2524	0.2708	0.2660	0.2141	0.2490	0.5588	-0.5040	-0.1806	0.1901	-0.0929	-0.4323	0.1460	-0.1228	0.3365
1163	C2	0.2640	0.2249	0.2885	0.2226	0.2744	0.2292	0.2779	0.2185	0.1193	-0.7822	0.5499	0.0202	-0.2711	-1.3004	1.6069	0.1702	-0.7153
1164	C2CD2	0.2563	0.2456	0.2449	0.2532	0.3070	0.2146	0.2888	0.1897	0.6082	-0.4104	0.2520	-0.3884	-0.1679	-0.7824	-1.5249	-1.7554	0.6886
1165	C2CD2L	0.2779	0.2151	0.2873	0.2197	0.2890	0.2087	0.3296	0.1728	-0.1410	0.4588	-0.5406	0.2692	-0.2310	-1.0917	-0.7777	0.0956	-0.6258
1166	C2CD3	0.2349	0.2717	0.2534	0.2400	0.2294	0.2771	0.2557	0.2379	-0.8703	1.3902	-1.2475	0.7676	-0.1094	-0.5026	-1.1550	-1.1810	0.3305
1167	C2CD5	0.2133	0.3093	0.1876	0.2899	0.2166	0.3042	0.1998	0.2794	-0.5431	-0.0795	0.0727	0.4327	-0.1781	0.6020	-0.1049	0.2453	0.6905
1168	C3	0.2730	0.2443	0.2915	0.1912	0.2782	0.2477	0.2860	0.1880	0.8601	-1.0450	2.3953	-2.2273	-0.3361	-0.7245	0.8319	0.2792	-0.6247
1169	C4A	0.2924	0.2093	0.2908	0.2075	0.2928	0.2080	0.2915	0.2078	0.2061	-0.2722	0.6484	-0.5968	-0.2165	-1.0481	-0.3605	-1.7688	0.9174
1170	C4B	0.2926	0.2093	0.2910	0.2071	0.2930	0.2080	0.2917	0.2074	-0.3441	0.5575	-0.6607	0.4720	-0.1467	-0.6822	-1.2257	-2.2177	1.2199
1171	C4BPA	0.2143	0.2901	0.2205	0.2751	0.2239	0.2814	0.2284	0.2663	-0.1736	0.2387	-0.0352	-0.0379	-0.0758	-0.3500	-0.8323	-1.3003	1.2485
1172	C4BPB	0.2708	0.2667	0.2062	0.2562	0.2725	0.2632	0.2090	0.2553	2.0278	-2.0519	0.8008	-0.6474	-0.1679	-0.7824	-1.0523	-2.3194	3.2085
1173	C5	0.2059	0.3184	0.1936	0.2820	0.2074	0.3202	0.1933	0.2790	-0.5760	0.4723	-0.9481	1.0230	-0.3281	-0.6778	-0.5769	-2.5525	2.0816
1174	C5AR1	0.2324	0.2375	0.2788	0.2513	0.2695	0.1733	0.3181	0.2390	0.7150	-1.1022	1.2134	-0.8666	-0.0758	-0.3500	0.6680	0.4945	-0.4174
1175	C5AR2	0.2504	0.2357	0.2518	0.2621	0.3304	0.1207	0.3323	0.2166	0.8516	0.9994	-1.0101	-0.5179	-0.0537	-0.2453	-2.0370	-1.3120	0.3654
1176	C7	0.2378	0.2789	0.1984	0.2850	0.2586	0.2807	0.1965	0.2641	1.3643	-1.1331	0.7876	-0.9135	-0.0537	-0.2453	-0.8762	-0.2107	-0.4187
1177	C8A	0.2535	0.2898	0.2112	0.2455	0.2785	0.2728	0.2158	0.2329	-0.8166	0.8089	-0.9702	0.9537	-0.1094	-0.5026	-0.6616	-0.7815	0.9408
1178	C8B	0.2588	0.2838	0.2216	0.2358	0.2634	0.2803	0.2205	0.2358	-0.0551	-0.0650	0.1100	-0.0136	-0.0758	-0.3500	-0.0082	0.1123	-0.1971
1179	C8G	0.3053	0.1691	0.3337	0.1918	0.3135	0.1634	0.3284	0.1947	0.4360	0.0535	0.2564	-0.6697	-0.1218	-0.5666	-1.2338	-0.6872	-0.0552
1180	CA1	0.1842	0.3000	0.2071	0.3087	0.2120	0.2822	0.2554	0.2503	0.1423	-0.8642	1.3778	-0.7862	-0.1467	-0.6822	1.7903	1.5928	-0.4649
1181	CA11	0.3271	0.2303	0.2636	0.1790	0.2612	0.1870	0.3425	0.2093	1.3263	-0.1806	0.0833	-0.9956	-0.1589	-0.7345	-1.3769	-0.4989	-0.9468
1182	CA13	0.1959	0.2701	0.2140	0.3200	0.2201	0.2697	0.2506	0.2595	-1.4785	0.4875	-0.8780	1.6798	-0.1218	-0.5666	-0.4845	-0.9265	1.1197
1183	CA14	0.2377	0.2534	0.2685	0.2405	0.2483	0.2413	0.2710	0.2394	0.3944	0.4922	-0.2901	-0.4530	-0.0537	-0.2453	-0.4200	-0.7394	-0.0535
1184	CA5A	0.2758	0.2426	0.2650	0.2165	0.2809	0.2208	0.2831	0.2153	-0.1547	-0.8616	-0.5069	1.4232	-0.1345	1.1691	-1.8714	-2.5123	3.7920
1185	CA5B	0.2191	0.2924	0.2093	0.2792	0.2419	0.2576	0.2618	0.2387	0.2369	1.1782	-1.2304	0.0520	-0.0758	2.7161	-1.4156	-0.8511	0.0421
1186	CA8	0.1969	0.2779	0.1730	0.3522	0.2690	0.2609	0.2149	0.2552	0.8506	-0.9334	-0.0016	0.1321	-0.2165	1.3566	-0.1532	-0.4511	0.3876
1187	CA9	0.2975	0.1960	0.3014	0.2050	0.3050	0.1852	0.3108	0.1990	-0.4072	0.6801	-0.9173	0.6821	-0.1467	-0.6822	-2.3712	-2.6306	2.5161
1188	CAAP1	0.2105	0.3159	0.1649	0.3087	0.2899	0.3093	0.2013	0.1994	-1.5368	2.0005	-2.5696	2.1449	-0.1467	-0.6822	0.3964	0.8798	-0.2532
1189	CAB39	0.2249	0.2990	0.1938	0.2823	0.1984	0.3490	0.1945	0.2581	-0.1454	1.3211	-0.1821	-0.8322	-0.3281	0.2707	-0.4740	-0.4079	0.1710
1190	CAB39L	0.2256	0.2901	0.2025	0.2818	0.2057	0.3353	0.2028	0.2562	-0.7972	0.3701	-0.5482	0.8876	-0.0537	-0.2453	2.0766	1.3469	-0.8268
1191	CABIN1	0.2862	0.2265	0.3028	0.1846	0.2850	0.2300	0.3012	0.1838	0.9692	-0.7262	0.2557	-0.4362	2.0945	1.7963	-2.3440	-3.4031	3.1064
1192	CABLES1	0.2879	0.2133	0.2798	0.2190	0.3096	0.1991	0.3160	0.1754	0.9364	-2.6725	2.6873	-1.1834	-0.1781	0.6020	1.5630	1.0105	0.3173
1193	CABLES2	0.2572	0.2178	0.3061	0.2189	0.3061	0.2050	0.3382	0.1506	0.0895	1.1619	-1.1531	0.1015	-0.1679	-0.7824	-2.1703	-1.8885	0.9804
1194	CACFD1	0.3311	0.1466	0.3122	0.2101	0.3411	0.1628	0.2888	0.2074	0.8508	-0.3517	0.0849	-0.4655	-0.2067	-0.9641	0.1277	0.0298	-1.2692
1195	CACNA1D	0.2416	0.2612	0.2415	0.2556	0.2433	0.2658	0.2480	0.2429	1.3643	-1.1331	0.7876	-0.9135	-0.0537	-0.2453	-0.8762	-0.2107	-0.4187
1196	CACNA1F	0.2751	0.2138	0.2887	0.2224	0.2767	0.2130	0.2869	0.2235	-0.5313	0.6644	-0.7274	0.5985	-0.0537	4.0769	0.0489	0.1131	-0.3015
1197	CACNA1G	0.2902	0.1933	0.3203	0.1962	0.2928	0.1913	0.3206	0.1953	-0.9227	1.4467	-0.6543	0.1329	-0.0758	-0.3500	-0.6132	-0.7126	-0.2374
1198	CACNA1H	0.3200	0.1673	0.3412	0.1716	0.3141	0.1717	0.3401	0.1741	-0.5388	0.5287	-0.5034	0.4898	-0.0758	-0.3500	0.1471	1.1624	0.0132
1199	CACNA1I	0.2988	0.1866	0.3152	0.1994	0.2969	0.1798	0.3368	0.1865	-1.0555	0.9313	-0.9036	0.9661	-0.0758	2.7161	0.0804	0.1585	-0.4744
1200	CACNA2D4	0.2694	0.2464	0.2772	0.2070	0.2844	0.2301	0.2861	0.1994	-0.2578	-0.5950	0.4650	0.2485	-0.2383	0.0047	0.6797	-0.3692	0.0674
1201	CACNB1	0.2827	0.2016	0.3166	0.1991	0.2826	0.2363	0.3127	0.1683	-0.1943	0.1084	-0.4162	0.4967	-0.0929	2.0903	-0.0207	0.0036	-0.9506
1202	CACNB2	0.2116	0.2903	0.2175	0.2806	0.2429	0.2955	0.2586	0.2030	1.3643	-1.1331	0.7876	-0.9135	-0.0537	-0.2453	-0.8762	-0.2107	-0.4187
1203	CACNB4	0.1732	0.3257	0.1731	0.3280	0.2391	0.3013	0.2404	0.2192	0.9392	-1.3534	1.7368	-1.3707	-0.1094	1.6844	-0.3772	0.3953	0.7412
1204	CACNG6	0.3139	0.1579	0.3167	0.2115	0.3628	0.1526	0.3051	0.1795	0.8516	0.9994	-1.0101	-0.5179	-0.0537	-0.2453	-2.0370	-1.3120	0.3654
1205	CACTIN	0.3391	0.2060	0.3137	0.1412	0.3540	0.2150	0.3083	0.1227	0.9515	-0.8629	0.5135	-0.5449	-0.2619	-0.1885	-0.9965	-0.9487	0.0466
1206	CACUL1	0.2079	0.3014	0.1910	0.2997	0.2484	0.2782	0.2475	0.2258	0.7817	-0.8050	0.9507	-0.9072	-0.2769	-0.3045	1.1868	0.9720	-0.3672
1207	CACYBP	0.2276	0.3395	0.1736	0.2593	0.2412	0.3757	0.1564	0.2266	-1.2896	1.0318	-1.0900	1.2628	-0.3071	-0.5235	-0.8561	-1.0351	1.0402
1208	CAD	0.2886	0.2051	0.2888	0.2175	0.2918	0.2079	0.2851	0.2151	0.2974	-0.6810	0.3497	-0.0233	1.7836	2.1679	-1.7297	-2.9947	2.6267
1209	CADM1	0.2201	0.2689	0.2241	0.2869	0.2583	0.2746	0.2640	0.2031	-1.0093	-0.1784	0.1052	0.8642	-0.2711	-1.3004	3.4593	3.5127	-2.6463
1210	CADM4	0.3307	0.2060	0.2700	0.1932	0.3454	0.1993	0.2749	0.1804	0.0697	-0.3536	0.5699	-0.3347	-0.2413	-0.0540	0.9506	0.7489	-0.6247
1211	CADPS2	0.2209	0.2932	0.2001	0.2859	0.2415	0.3022	0.2070	0.2492	-1.0683	0.5217	-0.8790	1.3153	6.8146	0.9914	-1.6201	-3.0571	4.0036
1212	CALB1	0.1891	0.3229	0.1859	0.3020	0.2503	0.3269	0.1775	0.2452	-0.5517	-0.1693	0.0630	0.5285	-0.0758	-0.3500	2.1501	1.6638	-1.0338
1213	CALCOCO1	0.2401	0.2455	0.2753	0.2391	0.3155	0.2557	0.2571	0.1717	1.1996	0.0605	-0.6232	-0.3920	-0.3361	1.1517	-3.2326	-2.9933	0.8565
1214	CALCOCO2	0.2204	0.2850	0.2171	0.2776	0.2414	0.3318	0.2085	0.2182	0.2379	-0.2839	1.0895	-1.0508	-0.3593	0.0377	0.5950	-0.1792	-0.0394
1215	CALD1	0.2399	0.3546	0.1736	0.2319	0.3144	0.3901	0.1719	0.1236	-0.8561	-0.0273	-0.5465	1.2730	-0.3071	1.4364	-1.3941	-2.1231	2.3131
1216	CALM1	0.2298	0.2620	0.2027	0.3055	0.2483	0.3624	0.1700	0.2192	-0.2810	-0.0641	0.2415	0.0378	-0.3361	-1.6626	1.6113	0.8778	-0.6322
1217	CALM2	0.2140	0.3050	0.1587	0.3223	0.2550	0.3714	0.1365	0.2371	-1.8146	1.2078	-1.1691	1.6213	-0.4542	-0.6056	1.7758	2.7476	-2.1771
1218	CALM3	0.2734	0.1978	0.2880	0.2408	0.3333	0.2841	0.1969	0.1857	-0.0576	-0.1261	0.6385	-0.4701	-0.5221	-1.8692	1.9317	2.8335	-3.1148
1219	CALML4	0.2269	0.3041	0.2051	0.2639	0.2702	0.3072	0.2309	0.1917	1.6859	-0.5103	0.0653	-0.9766	-0.1860	0.4927	-1.3259	-0.0648	-0.6146
1220	CALN1	0.2340	0.2609	0.2454	0.2597	0.3040	0.2542	0.2452	0.1967	-0.5226	0.3203	-0.9165	1.1007	-0.0758	-0.3500	0.0095	-0.7938	1.8055
1221	CALR	0.2756	0.2441	0.2625	0.2178	0.2966	0.2854	0.2366	0.1815	-0.7270	0.0982	-0.0386	0.5495	1.9153	0.6695	1.5257	-0.1667	0.8116
1222	CALU	0.2119	0.2900	0.1933	0.3048	0.2794	0.3132	0.1799	0.2275	-0.7406	0.4835	0.3519	-0.1429	-0.4873	-1.6667	1.5184	1.4480	-0.5245
1223	CAMK1	0.3021	0.2202	0.2808	0.1968	0.3036	0.2387	0.2613	0.1964	0.0103	-0.7034	0.4743	0.1205	-0.1679	0.7084	-1.5125	-0.8393	0.5974
1224	CAMK2D	0.2081	0.2721	0.2154	0.3044	0.2333	0.3083	0.2183	0.2402	-0.0841	-0.1371	-0.3226	0.5231	-0.2110	0.2299	-0.0518	0.1412	0.6606
1225	CAMK2G	0.2625	0.2406	0.2713	0.2256	0.2642	0.2494	0.2914	0.1950	1.0039	-0.1789	0.5592	-1.2298	-0.2383	0.0047	-0.5809	-1.3091	0.6990
1226	CAMK2N1	0.2154	0.2163	0.3052	0.2631	0.3248	0.2222	0.2863	0.1667	0.2039	-0.6401	0.3660	0.0133	3.0480	-0.6778	2.6587	2.1644	0.1609
1227	CAMKK1	0.3066	0.2153	0.2814	0.1968	0.3122	0.2271	0.2785	0.1822	1.5417	-0.1594	-0.0836	-1.0118	-0.1094	-0.5026	-1.8243	-1.3720	0.6581
1228	CAMKK2	0.2742	0.2294	0.2624	0.2340	0.2937	0.2183	0.3067	0.1814	0.1203	-0.3611	0.3449	-0.1367	-0.2711	-0.2409	0.0438	-0.8695	0.4829
1229	CAMKMT	0.2401	0.2612	0.2176	0.2811	0.2611	0.2807	0.2085	0.2497	-0.7841	1.6957	-2.0758	1.2955	-0.1589	0.8477	-1.7931	-2.2213	1.1792
1230	CAMLG	0.2202	0.2805	0.2073	0.2920	0.2680	0.2736	0.2207	0.2376	-0.1783	1.2342	-0.8705	-0.0398	-0.1948	-0.9208	0.2725	0.1936	-0.5943
1231	CAMSAP1	0.2710	0.2456	0.2600	0.2234	0.2880	0.2541	0.2776	0.1804	0.2039	0.8338	-0.2706	-0.6030	-0.3517	-0.8304	-0.9341	-0.7748	-0.6708
1232	CAMSAP2	0.2149	0.3112	0.1957	0.2782	0.2100	0.3390	0.2009	0.2501	-1.1448	0.2634	-0.6176	1.3339	-0.1860	0.4927	0.1119	-0.1083	0.1238
1233	CAMSAP3	0.3200	0.1757	0.3556	0.1487	0.3171	0.1799	0.3560	0.1471	0.7233	-1.0889	0.6128	-0.2690	-0.3071	1.4364	-1.1909	-1.4411	1.6131
1234	CAMTA1	0.2437	0.2780	0.2460	0.2324	0.2756	0.2499	0.2959	0.1787	-0.8900	0.7605	-0.7518	0.8283	-0.1860	1.8655	-0.6014	-1.9112	1.5400
1235	CAMTA2	0.2724	0.1898	0.3305	0.2073	0.2723	0.2049	0.3197	0.2030	1.4232	-1.8163	1.7780	-1.3944	-0.3163	-1.5429	0.1797	-0.3719	0.5509
1236	CAND1	0.2043	0.2919	0.1892	0.3146	0.2103	0.3041	0.1889	0.2967	-1.3559	0.4040	-0.9882	1.7494	-0.3436	-0.7771	0.1827	1.6903	-0.4119
1237	CAND2	0.2917	0.1972	0.3075	0.2036	0.3056	0.1842	0.3198	0.1904	0.8090	-0.3392	0.4234	-0.7933	-0.1094	-0.5026	0.1475	-0.1074	0.4106
1238	CANT1	0.2768	0.2054	0.2908	0.2270	0.3134	0.2053	0.3084	0.1729	0.9701	-0.3076	0.6957	-1.2276	-0.3281	-1.6263	1.8625	1.4583	-1.5147
1239	CANX	0.2185	0.2877	0.1805	0.3133	0.2596	0.3153	0.1881	0.2370	-1.0257	0.9795	-0.6452	0.6604	1.7325	2.0568	0.2016	-0.5908	1.2942
1240	CAP1	0.2353	0.2749	0.2338	0.2559	0.2526	0.2891	0.2379	0.2204	-0.7881	0.3344	0.2051	0.1557	-0.4136	-1.2141	1.1916	1.7829	-1.2686
1241	CAP2	0.2058	0.2968	0.2181	0.2793	0.2362	0.2921	0.2453	0.2264	0.1422	0.3812	-0.1077	-0.3406	-0.1589	0.8477	-1.2950	-1.5954	1.1753
1242	CAPG	0.3072	0.2240	0.2816	0.1872	0.3103	0.2289	0.2768	0.1839	-0.6125	0.4916	-0.6785	0.7660	-0.1860	0.4927	0.6973	0.7238	-0.5194
1243	CAPN1	0.2981	0.1968	0.3089	0.1961	0.3119	0.2110	0.2843	0.1928	1.0027	-0.5240	0.5363	-0.9065	-0.4620	0.2082	-1.9617	-0.3623	-0.5191
1244	CAPN10	0.3426	0.1717	0.3125	0.1732	0.3398	0.1716	0.3175	0.1711	0.0387	-0.4978	0.2408	0.1562	-0.2383	2.2907	-2.2086	-2.0431	1.7595
1245	CAPN12	0.3033	0.2001	0.3055	0.1911	0.3278	0.1711	0.3129	0.1882	0.4045	-0.0111	0.3357	-0.6651	-0.2110	1.4644	-2.4365	-2.7519	1.4621
1246	CAPN15	0.3367	0.1592	0.3556	0.1485	0.3392	0.1578	0.3530	0.1501	0.7972	-0.1145	0.5928	-1.1222	1.5524	0.9058	-2.6733	-2.7620	1.4649
1247	CAPN2	0.2540	0.2790	0.2415	0.2255	0.2914	0.2524	0.2576	0.1986	-1.1567	0.3892	-0.4782	1.0873	-0.3163	0.3914	0.6127	0.5068	0.0879
1248	CAPN3	0.2516	0.2561	0.2661	0.2262	0.2684	0.2663	0.2582	0.2071	-1.1435	1.6370	-1.5592	1.0962	-0.0537	-0.2453	-1.7163	-2.1748	2.1741
1249	CAPN7	0.2077	0.3183	0.1872	0.2868	0.2136	0.3206	0.1989	0.2669	-0.0226	-0.5631	0.5764	-0.0825	-0.3820	-1.0254	-0.3321	-0.0186	-0.3022
1250	CAPNS1	0.2920	0.2024	0.3074	0.1982	0.3284	0.2251	0.2525	0.1940	-0.5779	-0.3277	1.3007	-0.5469	-0.4296	1.2939	0.5475	1.7454	-1.6934
1251	CAPRIN1	0.2102	0.2936	0.2051	0.2911	0.2464	0.2985	0.2445	0.2106	-1.5727	1.5153	-1.1242	1.1260	-0.4970	-0.0180	0.9746	0.7011	-1.4727
1252	CAPRIN2	0.2286	0.3080	0.2291	0.2342	0.2137	0.3212	0.2325	0.2325	0.5751	0.2834	-0.8260	0.1221	-0.3652	1.7917	-1.0848	-0.6843	0.8287
1253	CAPS	0.3377	0.2062	0.2934	0.1627	0.3721	0.1781	0.2857	0.1640	-1.3178	1.0603	-1.1788	1.3527	-0.0537	-0.2453	0.7408	0.9504	-0.4281
1254	CAPS2	0.1861	0.3318	0.1540	0.3281	0.2065	0.3662	0.1622	0.2651	-0.5313	0.6644	-0.7274	0.5985	-0.0537	4.0769	0.0489	0.1131	-0.3015
1255	CAPZA1	0.1904	0.3024	0.1883	0.3189	0.2261	0.3252	0.2028	0.2459	-0.5845	-0.4211	0.4690	0.3596	-0.3163	-1.5429	1.0204	2.6787	-1.2979
1256	CAPZA2	0.2376	0.3141	0.1602	0.2881	0.2249	0.3473	0.1702	0.2576	-1.6238	0.3755	-0.6493	1.6513	-0.2532	-0.1216	2.1495	1.6600	-0.9846
1257	CAPZB	0.2615	0.2501	0.2579	0.2304	0.2770	0.2819	0.2304	0.2108	-0.6165	-0.6669	0.0055	1.0551	-0.4296	-1.3194	1.7619	1.8410	-0.7559
1258	CARD10	0.3388	0.1768	0.3131	0.1712	0.3556	0.1886	0.3017	0.1541	0.7299	-1.5953	0.8205	-0.0535	-0.3281	0.2707	-1.2105	-1.2580	0.4366
1259	CARD11	0.3081	0.2407	0.2953	0.1558	0.2984	0.2530	0.2897	0.1589	0.5430	0.9341	-0.8981	-0.3285	-0.1345	1.1691	-1.5066	-0.9383	-0.2132
1260	CARD19	0.2975	0.1949	0.3162	0.1914	0.2914	0.1931	0.3315	0.1840	0.5383	-1.1312	0.5596	-0.0117	-0.1345	1.1691	-1.0405	-1.6602	0.8826
1261	CARD6	0.2298	0.2957	0.2172	0.2573	0.2350	0.2938	0.2215	0.2498	0.6496	0.5119	0.0527	-1.0377	-0.1094	-0.5026	-0.8243	-0.4412	-0.4241
1262	CARD8	0.2070	0.2651	0.2045	0.3235	0.2663	0.2613	0.2322	0.2402	-0.0121	-0.2433	0.0014	0.2250	-0.1345	-0.6247	-2.3804	-2.0554	1.8290
1263	CARD9	0.3354	0.2165	0.3070	0.1412	0.3501	0.2239	0.2960	0.1300	0.1078	0.9939	-0.4698	-0.4723	-0.2165	2.5590	-1.5362	-1.7627	0.4468
1264	CARF	0.1877	0.3109	0.1840	0.3174	0.2055	0.3274	0.2156	0.2515	-0.6783	0.6802	-0.4426	0.4015	-0.0758	-0.3500	-0.8788	-1.2638	0.7651
1265	CARHSP1	0.2732	0.2119	0.2628	0.2521	0.2630	0.2063	0.3492	0.1814	2.0069	-1.5204	1.2398	-1.5738	-0.2928	-0.4167	0.8950	0.4731	-0.9448
1266	CARM1	0.2853	0.1948	0.3296	0.1903	0.2840	0.2083	0.3158	0.1919	-0.1479	-0.8350	1.1063	-0.2772	-0.4296	0.4228	0.7804	1.3571	-0.6934
1267	CARMIL1	0.2328	0.2893	0.2325	0.2454	0.2405	0.3034	0.2298	0.2264	0.0920	-0.7357	0.1302	0.4461	-0.0929	-0.4323	-0.3514	-0.6390	-0.3091
1268	CARMIL2	0.3156	0.1862	0.3303	0.1679	0.3171	0.1884	0.3296	0.1649	1.1741	-1.2947	1.1483	-0.9948	-0.0929	-0.4323	0.4947	-1.8668	0.8272
1269	CARMIL3	0.2924	0.2170	0.3229	0.1676	0.2925	0.2204	0.3183	0.1689	0.8516	0.9994	-1.0101	-0.5179	-0.0537	-0.2453	-2.0370	-1.3120	0.3654
1270	CARNMT1	0.1935	0.3055	0.1665	0.3346	0.2404	0.2918	0.1997	0.2681	0.8009	-1.0065	0.2898	-0.0590	-0.2067	-0.9641	1.0156	1.0305	-0.1089
1271	CARS2	0.2971	0.2301	0.2617	0.2111	0.2985	0.2281	0.2618	0.2116	0.0686	-0.1861	-0.5611	0.6901	-0.2110	1.4644	-2.1101	-2.0154	1.8952
1272	CASC3	0.2545	0.2427	0.2560	0.2468	0.2807	0.2565	0.2769	0.1859	-1.4654	1.5320	-0.9051	0.8137	-0.5409	-0.2798	0.1005	-0.5194	-0.0958
1273	CASD1	0.2061	0.2826	0.1778	0.3335	0.1982	0.2907	0.1773	0.3338	-0.6501	-0.2655	-0.4630	1.2346	-0.2165	-1.0481	0.3160	-0.3483	0.1297
1274	CASK	0.2242	0.2711	0.2269	0.2778	0.2354	0.3103	0.2102	0.2441	-0.6016	0.9285	-0.9683	0.6724	-0.1589	-0.7345	-0.2108	0.7216	0.6687
1275	CASKIN1	0.3295	0.1788	0.3555	0.1362	0.3263	0.1817	0.3666	0.1253	-0.5136	1.4375	-1.0466	0.2291	-0.1345	1.1691	-2.0041	-1.8911	0.9257
1276	CASKIN2	0.3021	0.1986	0.3415	0.1578	0.3023	0.1977	0.3525	0.1475	2.4527	-2.2615	2.1270	-2.1874	-0.1781	0.6020	-1.3665	-1.5933	0.9191
1277	CASP1	0.2204	0.3091	0.1904	0.2801	0.2360	0.3045	0.2129	0.2467	1.3643	-1.1331	0.7876	-0.9135	-0.0537	-0.2453	-0.8762	-0.2107	-0.4187
1278	CASP10	0.2244	0.2694	0.2369	0.2692	0.2344	0.2944	0.2388	0.2324	1.3893	-1.2190	0.6066	-0.6792	-0.2310	0.0795	-1.0655	-1.0275	0.9914
1279	CASP2	0.2257	0.2216	0.2543	0.2984	0.2684	0.2426	0.2611	0.2279	0.7706	-1.7574	1.6646	-0.8038	-0.3281	-0.6778	1.6719	0.0363	0.7239
1280	CASP3	0.2170	0.3078	0.1773	0.2979	0.2154	0.3273	0.1769	0.2804	-1.1212	0.9079	-0.6613	0.7923	-0.2165	0.1543	1.1461	0.8780	-0.3981
1281	CASP4	0.2238	0.3171	0.2315	0.2276	0.2308	0.3139	0.2308	0.2246	-0.0134	-1.0457	0.5863	0.3304	-0.0758	-0.3500	-1.2078	-1.0424	1.0529
1282	CASP6	0.2344	0.3048	0.1934	0.2674	0.2446	0.2947	0.2082	0.2526	0.6919	-0.0523	0.0872	-0.6025	-0.1094	-0.5026	0.0092	-0.4231	0.0460
1283	CASP8	0.2144	0.2933	0.2046	0.2877	0.2380	0.3152	0.2116	0.2352	-0.6777	0.2397	-0.7914	1.1573	-0.2110	0.2299	-0.2440	-0.1071	0.5684
1284	CASP9	0.2564	0.2158	0.2664	0.2614	0.2917	0.2067	0.2716	0.2300	1.3446	-1.4084	1.4546	-1.3540	-0.1860	1.8655	0.9662	0.3960	-0.9430
1285	CASS4	0.2322	0.2658	0.2551	0.2470	0.2485	0.2578	0.2930	0.2006	1.3919	-0.2554	-0.0804	-0.8110	-0.1589	-0.7345	-0.5230	-0.6113	-0.4210
1286	CAST	0.2049	0.3396	0.2062	0.2492	0.2343	0.3544	0.2360	0.1753	-0.1927	0.2009	-0.0272	0.0121	-0.3436	1.0800	0.3742	-0.4950	0.7006
1287	CASTOR2	0.2872	0.1938	0.2889	0.2301	0.2604	0.2118	0.3110	0.2168	0.9035	-1.0341	0.8976	-0.7464	-0.0929	-0.4323	-0.3771	0.6501	-1.3149
1288	CAT	0.2248	0.2824	0.2257	0.2671	0.2423	0.2625	0.2505	0.2448	0.6273	-0.9328	0.5942	-0.3129	-0.3436	-0.7771	-1.3546	-0.8997	0.8243
1289	CAV2	0.1805	0.3217	0.1825	0.3153	0.2593	0.2202	0.2798	0.2407	-2.7926	1.2994	-1.0978	2.2512	-0.2769	0.7347	2.5251	2.2203	-1.0009
1290	CAVIN1	0.3129	0.2213	0.2790	0.1868	0.3726	0.2282	0.2803	0.1188	0.0288	0.7803	0.1469	-0.8287	-0.4085	-1.1770	0.7680	1.1970	-1.6200
1291	CAVIN2	0.2181	0.3265	0.2105	0.2449	0.2965	0.2902	0.2635	0.1498	0.2632	-0.1676	-0.0544	-0.0099	-0.2532	-1.2189	0.4719	0.5035	-0.2211
1292	CBARP	0.3350	0.1478	0.3987	0.1186	0.3300	0.1603	0.3981	0.1116	0.3206	0.6839	-0.4591	-0.3859	-0.1589	0.8477	-1.2963	-1.2126	0.0950
1293	CBFA2T2	0.2499	0.2420	0.2632	0.2450	0.2543	0.2599	0.2840	0.2017	-0.2473	0.6979	-1.2169	0.8396	-0.2711	-0.2409	-0.3432	-0.3500	-0.8365
1294	CBFA2T3	0.2725	0.2045	0.3339	0.1891	0.3012	0.1975	0.3680	0.1332	1.0719	-1.0896	0.7025	-0.6571	-0.4873	-0.8150	0.6568	0.4951	-0.9661
1295	CBFB	0.2195	0.2726	0.1850	0.3229	0.3084	0.2674	0.2246	0.1996	-0.3315	-0.5126	0.1725	0.5363	-0.2836	-1.3847	1.7374	1.4714	-0.7332
1296	CBL	0.2206	0.2449	0.2347	0.2998	0.2380	0.2535	0.2719	0.2366	0.4503	-1.2282	0.6933	-0.0167	-0.3517	-1.7515	3.0960	2.9627	-2.3841
1297	CBLB	0.1975	0.2858	0.2151	0.3015	0.2132	0.2858	0.2488	0.2522	-0.1463	0.1425	0.2762	-0.2949	-0.2067	0.3076	-1.2285	-1.0447	0.0714
1298	CBLL1	0.1846	0.3088	0.1939	0.3128	0.1833	0.2892	0.2885	0.2390	0.4638	-0.6526	1.2146	-1.0542	-0.2619	-0.1885	1.4629	1.7400	-0.6832
1299	CBLN4	0.2619	0.2191	0.2381	0.2809	0.2836	0.2172	0.2587	0.2405	1.3643	-1.1331	0.7876	-0.9135	-0.0537	-0.2453	-0.8762	-0.2107	-0.4187
1300	CBR1	0.2889	0.2500	0.2525	0.2086	0.3225	0.2359	0.2635	0.1781	-0.6789	0.6116	-0.8842	0.9272	-0.1467	-0.6822	-0.1866	0.0550	0.4016
1301	CBR4	0.1983	0.3140	0.1512	0.3366	0.2714	0.2897	0.1674	0.2714	-1.1944	0.1989	-0.0508	0.8376	-0.1679	-0.7824	-0.7516	-0.9579	1.3790
1302	CBS	0.3070	0.2184	0.2802	0.1944	0.3370	0.2166	0.2825	0.1639	0.2691	-0.3228	0.5003	-0.4542	-0.0537	-0.2453	-0.0716	-0.2456	-0.6384
1303	CBX1	0.2649	0.2924	0.1984	0.2443	0.2991	0.3441	0.1820	0.1748	0.6877	-0.7683	0.5793	-0.4866	-0.3436	0.1514	2.1658	0.9818	-0.4669
1304	CBX2	0.3049	0.2022	0.2904	0.2025	0.3139	0.2249	0.3346	0.1266	-0.3927	0.7199	-0.0361	-0.2576	-0.3652	-0.0212	0.2732	-0.4182	-0.7868
1305	CBX3	0.2018	0.3304	0.1514	0.3164	0.2477	0.3807	0.1384	0.2332	-0.5401	-0.3512	-0.7124	1.4427	-0.4136	1.4259	1.5617	0.6464	-0.2121
1306	CBX4	0.3073	0.2191	0.3136	0.1600	0.3196	0.2292	0.3357	0.1155	0.0652	0.7001	-0.4051	-0.2376	-0.4675	-0.7125	0.2496	1.1002	-0.9913
1307	CBX5	0.2114	0.2621	0.2069	0.3196	0.2723	0.3752	0.1449	0.2077	0.8490	-1.5554	1.9417	-1.3133	-0.4085	-1.1770	2.7720	2.6770	-3.2949
1308	CBX6	0.2974	0.1865	0.2956	0.2204	0.3099	0.1812	0.3665	0.1424	3.4481	-2.5244	2.7148	-3.3776	-0.3361	-0.7245	0.2002	0.3431	-0.0086
1309	CBX7	0.3043	0.1888	0.2887	0.2182	0.3320	0.2072	0.3227	0.1381	-0.2162	-0.5052	0.4979	0.1038	-0.1781	-0.8257	2.1901	1.8038	-0.7389
1310	CBX8	0.3033	0.2087	0.2705	0.2175	0.3342	0.2374	0.2948	0.1337	0.4402	-0.6599	1.2723	-1.0853	-0.2836	0.6542	-0.3946	1.3096	-1.3535
1311	CBY1	0.2897	0.2365	0.2312	0.2426	0.3042	0.2672	0.2196	0.2090	1.3135	0.2465	-0.0857	-1.1872	-0.1345	1.1691	-0.2847	-0.2663	0.3982
1312	CC2D1A	0.3170	0.2153	0.3273	0.1405	0.3077	0.2219	0.3239	0.1465	0.7728	0.5271	-0.4807	-0.5926	-0.3652	0.8852	-2.4921	-2.3277	1.3323
1313	CC2D1B	0.2707	0.2467	0.2677	0.2149	0.3114	0.2398	0.2840	0.1647	0.3712	-0.0117	-0.3561	0.0707	-0.3281	2.1677	-2.4528	-2.1834	1.4853
1314	CC2D2A	0.2332	0.3121	0.2168	0.2378	0.2383	0.3123	0.2154	0.2340	-0.1303	0.2390	-0.3566	0.2660	-0.0929	2.0903	-0.4224	-1.5320	0.6886
1315	CCAR1	0.2138	0.3452	0.1833	0.2576	0.2223	0.3530	0.1951	0.2296	-1.2035	1.8630	-2.7155	2.0970	1.9714	1.6320	-0.4596	-1.3149	1.9021
1316	CCAR2	0.2958	0.2133	0.2803	0.2106	0.2994	0.2185	0.2864	0.1957	0.0034	0.8297	-1.3824	0.6713	-0.4474	0.3097	-2.8764	-1.9575	0.4822
1317	CCDC102A	0.3610	0.2064	0.3014	0.1312	0.3945	0.2067	0.2958	0.1030	-0.7972	0.3701	-0.5482	0.8876	-0.0537	-0.2453	2.0766	1.3469	-0.8268
1318	CCDC103	0.2899	0.2159	0.2653	0.2289	0.3416	0.2273	0.2424	0.1887	1.3643	-1.1331	0.7876	-0.9135	-0.0537	-0.2453	-0.8762	-0.2107	-0.4187
1319	CCDC106	0.3149	0.1667	0.3574	0.1610	0.3357	0.2143	0.2988	0.1512	-0.2789	0.9225	-0.1420	-0.4387	-0.2110	0.2299	1.4360	0.4634	-0.2211
1320	CCDC107	0.2998	0.2429	0.2745	0.1828	0.3286	0.2285	0.2768	0.1661	1.4804	-0.0844	0.1335	-1.2563	-0.1345	-0.6247	-1.2043	-1.8509	1.5567
1321	CCDC112	0.2120	0.3804	0.1563	0.2514	0.2268	0.4190	0.1594	0.1947	-1.7091	1.9569	-1.6461	1.3550	-0.1094	-0.5026	-0.8021	-0.7537	0.0898
1322	CCDC113	0.2447	0.2618	0.2384	0.2551	0.2767	0.3324	0.1883	0.2025	1.9259	-1.8052	1.6056	-1.6249	-0.0537	-0.2453	1.0564	1.0046	-0.8092
1323	CCDC115	0.2555	0.2346	0.2402	0.2696	0.3444	0.1944	0.3037	0.1574	0.4409	0.0491	0.1607	-0.5670	-0.1589	-0.7345	-0.3349	-0.3250	1.0645
1324	CCDC116	0.2833	0.2201	0.3286	0.1681	0.2768	0.2181	0.3377	0.1675	-0.3076	0.4026	-0.9413	0.8775	-0.0537	-0.2453	-0.1269	-0.1541	0.4186
1325	CCDC117	0.2273	0.2737	0.1887	0.3103	0.2772	0.2593	0.2378	0.2258	0.0905	0.3203	-0.7595	0.4302	-0.2532	-1.2189	1.6141	1.5276	-1.4244
1326	CCDC12	0.3210	0.2687	0.2438	0.1665	0.3594	0.2932	0.2329	0.1145	-1.2837	0.5859	-1.2199	1.7816	-0.2383	0.0047	0.3649	-0.0331	-0.8094
1327	CCDC120	0.2755	0.1771	0.3504	0.1970	0.2931	0.1648	0.3788	0.1633	1.8676	-1.0883	0.9163	-1.4933	-0.0929	-0.4323	-0.9315	0.0419	-0.7769
1328	CCDC121	0.1985	0.3449	0.1814	0.2753	0.2422	0.3849	0.2038	0.1691	-0.7972	0.3701	-0.5482	0.8876	-0.0537	-0.2453	2.0766	1.3469	-0.8268
1329	CCDC124	0.3495	0.2270	0.3110	0.1125	0.3498	0.2556	0.2960	0.0987	-0.3163	-0.1631	0.7691	-0.3925	-0.2619	0.8825	0.5613	0.0102	-0.2337
1330	CCDC125	0.2360	0.3054	0.1889	0.2697	0.2257	0.3581	0.1774	0.2387	1.7607	-1.0687	1.3474	-1.8776	-0.0929	-0.4323	-0.6595	-0.6049	0.1787
1331	CCDC126	0.1891	0.3142	0.1603	0.3364	0.2262	0.3357	0.1690	0.2690	1.3522	-0.8852	0.2622	-0.5730	-0.0929	-0.4323	-0.5859	-0.2163	-0.3649
1332	CCDC127	0.2883	0.2295	0.2395	0.2428	0.2744	0.2987	0.2103	0.2167	1.6799	-1.1149	0.8564	-1.2674	-0.2836	-0.3652	0.1149	0.9491	-0.3853
1333	CCDC134	0.2555	0.2228	0.2614	0.2603	0.2664	0.2431	0.2853	0.2052	1.9097	-1.9355	1.6135	-1.5090	-0.1860	0.4927	-0.1980	-0.1608	-0.5410
1334	CCDC136	0.2991	0.2824	0.2395	0.1790	0.3070	0.3016	0.2218	0.1696	0.7144	-0.1127	0.0062	-0.4882	-0.3361	1.1517	-1.9650	-0.7926	1.3557
1335	CCDC137	0.3289	0.2482	0.2668	0.1561	0.3472	0.2676	0.2664	0.1188	-0.0888	-0.0656	-0.1117	0.2386	-0.4029	2.4142	-2.2711	-2.9622	2.8233
1336	CCDC138	0.2021	0.3415	0.1663	0.2901	0.2015	0.3419	0.1784	0.2782	-0.1609	0.5055	-0.3945	0.0930	-0.1679	-0.7824	-1.0736	-1.4949	0.5832
1337	CCDC14	0.1920	0.3345	0.1811	0.2924	0.1989	0.3510	0.2044	0.2457	-0.2150	0.6196	-1.3468	1.0004	2.7379	1.7917	-1.0444	-1.6319	2.2861
1338	CCDC142	0.2965	0.2197	0.2793	0.2045	0.3133	0.1724	0.3138	0.2004	-0.5392	1.1590	-1.5461	1.0125	-0.2836	2.6931	-2.6623	-2.8455	1.6895
1339	CCDC146	0.2147	0.3913	0.1766	0.2174	0.2168	0.3979	0.1763	0.2091	-1.9737	1.7066	-1.0533	1.1652	-0.0758	-0.3500	-0.4397	-0.9810	0.8932
1340	CCDC148	0.1990	0.3546	0.1693	0.2770	0.2121	0.3847	0.1658	0.2375	-0.3741	-0.0562	0.4592	-0.1312	-0.0929	-0.4323	1.3704	1.7160	-0.6758
1341	CCDC15	0.2046	0.3345	0.1991	0.2618	0.2082	0.3491	0.2068	0.2359	1.9143	-0.9332	0.7466	-1.4926	-0.1467	-0.6822	-0.4389	-1.5358	0.6694
1342	CCDC150	0.2374	0.3656	0.1863	0.2107	0.2392	0.3766	0.1826	0.2016	0.2989	-0.1182	0.2065	-0.3513	-0.1679	2.1992	-3.0603	-2.3878	0.9979
1343	CCDC159	0.2965	0.2498	0.2803	0.1735	0.3053	0.2536	0.2750	0.1661	-1.1435	1.6370	-1.5592	1.0962	-0.0537	-0.2453	-1.7163	-2.1748	2.1741
1344	CCDC163	0.2344	0.2124	0.2711	0.2821	0.2828	0.2207	0.2506	0.2460	-0.8957	0.7456	-1.0551	1.1648	-0.0758	-0.3500	-0.0446	-0.0316	0.0345
1345	CCDC167	0.2867	0.2483	0.2797	0.1853	0.2921	0.2818	0.2509	0.1753	0.3413	-0.4320	1.2671	-1.2211	-0.1218	-0.5666	1.6980	0.9658	-0.1411
1346	CCDC169	0.2047	0.3316	0.1891	0.2746	0.2087	0.3956	0.1900	0.2056	-0.5914	0.7549	-1.1816	1.0460	-0.0758	2.7161	-0.0565	-0.0276	0.0796
1347	CCDC17	0.2935	0.2004	0.3042	0.2018	0.3146	0.1935	0.3108	0.1811	-0.6688	0.1927	-1.0699	1.4914	-0.0537	4.0769	-0.8896	-1.3844	3.3089
1348	CCDC170	0.2243	0.3285	0.1917	0.2556	0.2573	0.3380	0.2014	0.2033	1.3643	-1.1331	0.7876	-0.9135	-0.0537	-0.2453	-0.8762	-0.2107	-0.4187
1349	CCDC171	0.2141	0.3296	0.1837	0.2725	0.2272	0.3570	0.1863	0.2295	-1.2296	1.2845	-1.1260	1.0254	-0.0537	-0.2453	-1.1620	-1.5334	1.7254
1350	CCDC174	0.2578	0.2925	0.2194	0.2303	0.2591	0.3455	0.2070	0.1884	2.5059	-1.9563	1.8336	-2.2037	-0.2532	-1.2189	-0.0972	-0.2432	0.0180
1351	CCDC18	0.2079	0.4007	0.1521	0.2393	0.2082	0.4124	0.1517	0.2277	0.1182	0.7431	-0.5224	-0.2096	-0.1781	0.6020	-1.5573	-1.2850	0.0416
1352	CCDC180	0.2586	0.2870	0.2450	0.2093	0.2764	0.2965	0.2364	0.1907	-0.7887	0.3078	-0.2239	0.5970	-0.1948	1.7182	-1.2662	-2.0256	1.2168
1353	CCDC183	0.3135	0.2675	0.2640	0.1550	0.3159	0.2715	0.2603	0.1523	0.7572	0.2283	0.0851	-0.9028	-0.2067	2.8511	-3.6419	-3.4903	1.3001
1354	CCDC186	0.1929	0.3514	0.1590	0.2968	0.2060	0.4195	0.1563	0.2183	-1.1383	1.7460	-1.8498	1.3006	-0.1860	1.8655	-1.1802	-1.7586	1.2361
1355	CCDC22	0.3052	0.1974	0.3165	0.1810	0.3121	0.2020	0.3105	0.1754	-0.3335	0.7380	-1.3083	0.9730	-0.2310	0.0795	-3.0091	-1.8882	0.7235
1356	CCDC25	0.2208	0.2887	0.1958	0.2947	0.2500	0.3734	0.1603	0.2163	0.5891	-0.3119	0.1255	-0.3320	-0.2165	-1.0481	-0.3123	-0.6421	0.3545
1357	CCDC28A	0.2470	0.2847	0.1901	0.2783	0.2409	0.3225	0.1975	0.2391	-0.0068	0.4934	-0.9987	0.6110	-0.1589	-0.7345	-0.9692	-0.1602	0.0108
1358	CCDC28B	0.3125	0.2341	0.2864	0.1670	0.3217	0.2350	0.2800	0.1633	0.6797	-1.0149	0.7663	-0.4507	-0.2165	-1.0481	0.4616	1.1301	-1.2065
1359	CCDC32	0.2445	0.2651	0.2406	0.2498	0.2793	0.2757	0.2234	0.2216	0.5554	-0.2260	0.2208	-0.4788	-0.2619	0.8825	0.3908	0.8308	-1.2318
1360	CCDC34	0.2472	0.3533	0.1736	0.2259	0.2645	0.3673	0.1921	0.1761	-0.9710	1.0134	-0.9011	0.8260	-0.2310	0.0795	-0.6512	-0.4715	0.3091
1361	CCDC38	0.2195	0.3728	0.1898	0.2179	0.2108	0.3884	0.1788	0.2220	0.2031	-0.2982	0.1751	-0.0810	-0.0537	4.0769	0.0781	-0.1208	-0.2133
1362	CCDC40	0.2917	0.2759	0.2764	0.1560	0.3141	0.2782	0.2703	0.1375	-1.4929	1.6213	-1.4930	1.3206	-0.0758	-0.3500	-1.1756	-1.4688	1.2750
1363	CCDC43	0.2346	0.3226	0.1788	0.2640	0.3170	0.3155	0.2024	0.1652	0.1156	-0.5180	0.1116	0.2487	-0.2067	1.5794	1.0389	-0.1852	0.9919
1364	CCDC47	0.2385	0.3061	0.1687	0.2866	0.2609	0.3292	0.1732	0.2367	0.2112	0.3061	0.0945	-0.5177	-0.4774	0.9427	1.2853	0.7987	-0.6602
1365	CCDC50	0.2006	0.3015	0.1844	0.3135	0.2538	0.3396	0.2241	0.1826	-0.0639	-0.3812	1.0918	-0.7287	-0.3163	-1.5429	1.4605	0.8444	-0.5258
1366	CCDC51	0.3097	0.2384	0.2502	0.2017	0.3187	0.2320	0.2603	0.1890	-0.6309	0.5478	-1.3453	1.4315	-0.0929	-0.4323	0.1475	0.3151	0.1253
1367	CCDC57	0.3218	0.2460	0.2805	0.1517	0.3184	0.2554	0.2762	0.1500	-0.1584	1.4038	-1.1977	0.1362	-0.2928	1.5982	-2.3175	-2.4035	2.1910
1368	CCDC59	0.2019	0.3609	0.1735	0.2637	0.2379	0.3914	0.1853	0.1853	0.1740	0.2160	-0.0574	-0.2702	-0.2165	-1.0481	-0.9330	-1.1851	1.7155
1369	CCDC6	0.2069	0.2860	0.2142	0.2928	0.2567	0.2975	0.2637	0.1821	0.1529	0.1527	0.4839	-0.7465	-0.3163	-0.5758	0.6796	0.8756	-0.5511
1370	CCDC61	0.3467	0.1761	0.3170	0.1602	0.3503	0.1797	0.3197	0.1504	-0.4687	0.4487	-0.5354	0.5389	-0.2067	0.3076	-0.5198	-1.3762	1.4408
1371	CCDC66	0.2017	0.3893	0.1755	0.2336	0.2036	0.3931	0.1772	0.2261	-0.5341	0.5428	-0.5960	0.5707	-0.1679	0.7084	-1.0224	-1.6716	1.6946
1372	CCDC68	0.1895	0.3373	0.1679	0.3053	0.2070	0.3960	0.1791	0.2179	0.6398	-1.5492	1.2633	-0.4582	-0.1345	-0.6247	0.6031	1.1887	-0.4086
1373	CCDC69	0.2740	0.2469	0.2643	0.2148	0.2872	0.2962	0.2545	0.1622	1.2417	-1.7232	1.2654	-0.7930	-0.1589	-0.7345	0.9412	1.3215	-1.0753
1374	CCDC71	0.2942	0.2272	0.2976	0.1809	0.2841	0.2448	0.3091	0.1620	-0.9065	0.9717	-0.7499	0.6485	-0.1094	-0.5026	0.6399	0.0277	-0.4254
1375	CCDC71L	0.2155	0.2864	0.1893	0.3089	0.3631	0.1390	0.3830	0.1149	-0.3874	1.5236	-0.9696	-0.0111	-0.3281	-0.6778	0.8685	0.8977	-1.8966
1376	CCDC73	0.1826	0.4191	0.1511	0.2471	0.1801	0.4223	0.1526	0.2450	1.3643	-1.1331	0.7876	-0.9135	-0.0537	-0.2453	-0.8762	-0.2107	-0.4187
1377	CCDC74A	0.2760	0.2535	0.2992	0.1713	0.2885	0.2511	0.3216	0.1389	0.8516	0.9994	-1.0101	-0.5179	-0.0537	-0.2453	-2.0370	-1.3120	0.3654
1378	CCDC77	0.2417	0.3226	0.1887	0.2470	0.2418	0.3518	0.1947	0.2117	-1.5215	1.2508	-1.5950	1.7804	-0.1467	-0.6822	-0.8500	-0.9774	0.6167
1379	CCDC78	0.3287	0.2297	0.3104	0.1312	0.3319	0.2270	0.3071	0.1340	-0.3009	-0.3519	-0.1540	0.7192	-0.0537	-0.2453	0.6590	-1.0815	2.1159
1380	CCDC8	0.3220	0.2259	0.2710	0.1811	0.3668	0.2392	0.2745	0.1196	-0.6667	1.9282	-1.7512	0.6570	-0.2711	-1.3004	-0.9829	-1.2102	-0.0389
1381	CCDC82	0.2037	0.3510	0.1481	0.2972	0.2255	0.3854	0.1385	0.2506	-0.7039	1.2164	-1.8124	1.3713	-0.2619	-0.1885	-1.1423	-1.7563	1.8992
1382	CCDC85B	0.3977	0.1578	0.3188	0.1256	0.4010	0.1584	0.3185	0.1221	1.2979	-0.1205	-0.3647	-0.5659	-0.2165	-1.0481	0.0672	-0.4680	-0.1615
1383	CCDC85C	0.2557	0.2404	0.2670	0.2368	0.3660	0.1734	0.3429	0.1177	-0.7273	-0.3668	-0.1825	1.0900	-0.3163	0.3914	2.2875	2.2905	-2.1502
1384	CCDC86	0.2831	0.2464	0.3150	0.1556	0.3176	0.2491	0.3120	0.1213	-0.3748	-0.4894	0.2010	0.5221	-0.2836	-1.3847	1.8341	2.2063	-1.4029
1385	CCDC88A	0.1996	0.3534	0.1771	0.2699	0.2076	0.3914	0.1717	0.2293	-0.4591	0.5022	-0.1261	0.0850	-0.5301	2.3366	-1.1682	-1.4871	1.2323
1386	CCDC88B	0.3869	0.1931	0.2872	0.1328	0.3891	0.1940	0.2875	0.1294	2.4927	-2.3418	2.0537	-2.0868	-0.2928	0.5908	-0.4932	-0.1079	-0.0839
1387	CCDC88C	0.3040	0.2476	0.2843	0.1640	0.3126	0.2553	0.2901	0.1420	1.0124	-0.2752	0.0173	-0.5942	-0.2413	-0.0540	-1.7773	-1.8045	0.2750
1388	CCDC9	0.3552	0.2067	0.2960	0.1421	0.3534	0.2254	0.2944	0.1268	0.1463	-0.1352	-0.8986	0.8762	2.1391	1.8621	-1.1100	-2.0509	1.6734
1389	CCDC90B	0.2010	0.3085	0.1962	0.2942	0.2126	0.3570	0.1864	0.2441	0.3135	-0.4111	-0.5422	0.6790	-0.1589	0.8477	1.2083	1.3864	-0.3357
1390	CCDC91	0.2076	0.3493	0.1667	0.2763	0.2207	0.3817	0.1655	0.2320	-0.7393	1.7348	-1.4834	0.6059	-0.2067	-0.9641	-1.6333	-0.5165	0.3456
1391	CCDC92	0.2548	0.2409	0.3151	0.1892	0.2840	0.2749	0.3021	0.1390	-0.8019	0.8178	-0.0883	0.0155	-0.1781	0.6020	-0.4121	0.4162	-0.2310
1392	CCDC93	0.2501	0.2873	0.2077	0.2549	0.2525	0.3370	0.2076	0.2029	1.0577	-0.5140	0.0487	-0.4640	-0.3198	0.3245	-2.3912	-3.2382	2.0971
1393	CCDC97	0.2776	0.1971	0.3217	0.2037	0.3304	0.2196	0.3013	0.1487	-0.0036	-0.5200	0.5201	-0.0786	-0.2413	1.0638	1.3279	1.9197	-0.5533
1394	CCHCR1	0.3352	0.2346	0.2635	0.1666	0.3330	0.2312	0.2721	0.1638	1.4424	-2.0280	2.0194	-1.4725	-0.3763	1.7221	-0.2172	-1.2404	1.4020
1395	CCL14	0.2034	0.2674	0.3006	0.2286	0.2043	0.2581	0.3262	0.2115	0.2597	-0.6563	1.1547	-0.8364	-0.0537	4.0769	0.1366	0.0869	-0.1982
1396	CCL15	0.2194	0.2925	0.2381	0.2500	0.2271	0.2566	0.2684	0.2478	-0.5183	0.0963	-0.8107	1.1849	-0.1218	-0.5666	-0.5988	-0.0312	0.7930
1397	CCL16	0.2070	0.2787	0.2488	0.2654	0.2083	0.2667	0.3028	0.2222	1.0852	-1.1832	0.9418	-0.8060	-0.0537	-0.2453	0.5238	0.7889	-0.2843
1398	CCL2	0.1781	0.2915	0.2321	0.2982	0.2256	0.2761	0.2963	0.2020	1.3643	-1.1331	0.7876	-0.9135	-0.0537	-0.2453	-0.8762	-0.2107	-0.4187
1399	CCL20	0.1894	0.3153	0.1667	0.3285	0.2187	0.2778	0.2292	0.2743	-1.2406	1.2128	-1.2640	1.2434	-0.2165	-1.0481	0.7465	0.7593	-0.3026
1400	CCL26	0.2463	0.2442	0.2716	0.2379	0.2128	0.2660	0.2943	0.2270	0.9755	-0.9451	1.0752	-1.0710	-0.0537	-0.2453	-0.0063	-0.2969	0.0456
1401	CCM2	0.3219	0.2130	0.2806	0.1845	0.2943	0.2350	0.2778	0.1929	-0.2017	0.4671	-0.6205	0.3962	-0.1589	0.8477	0.2412	0.6605	-0.0379
1402	CCNA2	0.2234	0.2940	0.1958	0.2868	0.2299	0.3040	0.2307	0.2353	-1.3785	1.3688	-1.3096	1.2692	-0.3517	-0.8304	0.6641	0.7810	-0.3523
1403	CCNB1	0.2183	0.2868	0.2011	0.2937	0.2286	0.3072	0.2171	0.2471	-2.7154	2.2853	-2.2876	2.5553	-0.4029	-0.2411	-0.1423	-0.1758	0.4301
1404	CCNB1IP1	0.2279	0.2776	0.2190	0.2755	0.2238	0.2888	0.2238	0.2635	-0.0652	-0.1425	0.2373	-0.0663	-0.2711	0.8185	0.7727	0.0699	1.0711
1405	CCNB2	0.2238	0.2836	0.2278	0.2648	0.2219	0.3107	0.2144	0.2529	-2.0457	0.6477	-0.2864	1.3898	-0.3593	-0.8799	2.3180	2.4781	-2.5318
1406	CCNC	0.2034	0.3196	0.1551	0.3219	0.2132	0.3145	0.1684	0.3039	-0.1033	0.0137	0.0152	0.0557	-0.2165	1.3566	-0.1264	-0.6637	1.1111
1407	CCND1	0.2612	0.2428	0.2421	0.2539	0.2994	0.2215	0.3130	0.1661	0.0360	-1.6815	0.9591	0.4420	-0.3361	1.1517	3.3673	1.9864	-0.4134
1408	CCND2	0.2330	0.2503	0.2222	0.2945	0.2895	0.2203	0.2895	0.2007	-0.3970	0.0022	0.0237	0.2956	-0.3361	-0.7245	2.1742	2.7904	-2.7264
1409	CCND3	0.2868	0.1876	0.3129	0.2127	0.3025	0.1838	0.3288	0.1849	-0.7392	0.6278	-0.1933	0.2603	-0.3820	-0.1296	0.9908	1.0997	-1.1715
1410	CCNDBP1	0.2111	0.2686	0.2131	0.3073	0.2611	0.2667	0.2333	0.2389	-0.0107	0.7820	-0.8680	0.2206	-0.2532	0.9758	-0.7808	-1.1090	1.2297
1411	CCNE1	0.2702	0.2456	0.2472	0.2369	0.2626	0.2740	0.2220	0.2415	0.5745	-0.0569	-0.4125	0.0186	-0.1589	-0.7345	-0.9716	-1.6719	1.4587
1412	CCNE2	0.1780	0.3332	0.1683	0.3205	0.1980	0.3317	0.1922	0.2781	-0.7972	0.3701	-0.5482	0.8876	-0.0537	-0.2453	2.0766	1.3469	-0.8268
1413	CCNF	0.2868	0.2168	0.2858	0.2106	0.2956	0.2209	0.2943	0.1891	0.5362	-1.0226	1.8167	-1.3905	-0.3820	-0.1296	0.0971	0.0206	-0.0769
1414	CCNG1	0.1919	0.3191	0.1878	0.3011	0.2169	0.3175	0.1831	0.2825	-1.9019	0.9924	-0.5799	1.2706	-0.2711	-0.2409	2.6828	2.1603	-1.8337
1415	CCNG2	0.2162	0.2627	0.1886	0.3325	0.2219	0.2897	0.1899	0.2984	1.5063	-0.4897	0.9179	-1.7248	-0.4215	-0.3959	0.8173	2.1252	-1.4181
1416	CCNH	0.2156	0.3023	0.2070	0.2750	0.2198	0.3075	0.2054	0.2673	0.7145	-0.0982	0.4878	-0.9894	-0.3163	1.3586	-0.8911	-0.8019	1.3281
1417	CCNI	0.2088	0.2624	0.2396	0.2892	0.2157	0.2688	0.2325	0.2829	-1.3085	1.0546	-0.5347	0.7052	-0.4029	-2.0112	2.1632	2.4974	-1.3822
1418	CCNJ	0.2117	0.2963	0.1874	0.3046	0.2080	0.2663	0.2489	0.2768	-0.0411	0.0736	-0.2523	0.2314	-0.1589	0.8477	0.4158	0.0540	-0.7780
1419	CCNJL	0.2507	0.2417	0.2556	0.2521	0.2438	0.2016	0.3635	0.1912	-0.3076	0.4026	-0.9413	0.8775	-0.0537	-0.2453	-0.1269	-0.1541	0.4186
1420	CCNK	0.2194	0.2565	0.2980	0.2262	0.2040	0.2546	0.3540	0.1874	-0.9119	0.5885	0.4580	-0.2307	-0.3361	-0.7245	1.3958	1.3254	-0.8314
1421	CCNL1	0.2115	0.3096	0.2149	0.2640	0.2294	0.3105	0.2452	0.2148	0.3749	-0.2303	-0.9088	0.8052	2.8434	1.9328	-1.7785	-2.9629	4.5003
1422	CCNL2	0.2927	0.2265	0.2606	0.2201	0.3006	0.2333	0.2814	0.1846	-0.6608	0.4870	-0.9915	1.1067	-0.4675	1.0039	-1.6409	-2.2335	1.3807
1423	CCNO	0.2983	0.1697	0.3395	0.1925	0.3095	0.1581	0.3619	0.1705	-0.5313	0.6644	-0.7274	0.5985	-0.0537	4.0769	0.0489	0.1131	-0.3015
1424	CCNT1	0.2111	0.2815	0.1920	0.3154	0.2089	0.2938	0.2576	0.2397	1.2948	-1.9366	2.2214	-1.6306	-0.4215	-0.3959	2.5582	2.9427	-1.5878
1425	CCNT2	0.1886	0.3113	0.1815	0.3186	0.2027	0.3201	0.2402	0.2370	-0.9239	0.5862	-1.5111	1.7779	-0.3163	1.3586	-0.5570	0.3718	0.8360
1426	CCNY	0.2305	0.2518	0.2332	0.2845	0.2366	0.2727	0.2659	0.2248	-0.9295	0.4172	0.0926	0.3156	-0.4474	-0.5548	1.5431	1.9131	-1.2586
1427	CCNYL1	0.2276	0.2911	0.2033	0.2780	0.2368	0.2786	0.2275	0.2572	0.5133	-1.4239	1.2777	-0.4863	-0.2383	0.0047	0.7787	0.6397	-0.7205
1428	CCP110	0.2032	0.3369	0.1748	0.2851	0.2092	0.3579	0.1823	0.2506	-1.6674	1.6293	-2.0705	2.0602	-0.2067	-0.9641	0.4518	-0.1020	-0.8072
1429	CCPG1	0.2108	0.3400	0.1706	0.2786	0.2202	0.3635	0.1660	0.2503	-0.8445	0.9795	-0.5433	0.3875	-0.2619	-0.1885	1.0644	0.9800	-1.3813
1430	CCR10	0.3204	0.1630	0.3209	0.1957	0.3186	0.1169	0.3794	0.1851	1.3404	-0.9979	0.7248	-0.9491	-0.0537	-0.2453	0.1704	-0.8193	1.6251
1431	CCR6	0.2341	0.2761	0.1967	0.2930	0.2335	0.2335	0.2389	0.2941	1.4987	-1.2198	0.9185	-1.0785	-0.0758	-0.3500	1.5240	1.9567	-0.7742
1432	CCS	0.3424	0.1848	0.2739	0.1989	0.3443	0.1959	0.2774	0.1825	-0.0585	0.4299	-1.2992	1.0021	-0.3013	1.5067	-2.1926	-3.2334	2.9670
1433	CCSAP	0.2139	0.2942	0.1865	0.3053	0.3259	0.2642	0.2790	0.1309	-0.2231	-0.2836	0.0987	0.3232	-0.3652	-0.0212	1.7512	1.4352	-1.1586
1434	CCSER2	0.1938	0.3056	0.1918	0.3088	0.1958	0.3394	0.2095	0.2553	-0.1488	0.1545	-0.7515	0.7637	-0.2110	-1.0046	-1.3691	-1.1768	0.3401
1435	CCT2	0.2370	0.2970	0.1895	0.2766	0.2449	0.3016	0.1888	0.2648	0.2725	-0.7831	1.2573	-0.8257	-0.3071	0.4565	-0.4643	0.0544	0.3813
1436	CCT3	0.2671	0.2676	0.2393	0.2261	0.2716	0.2832	0.2324	0.2128	-0.3640	1.3258	-1.0943	0.2678	-0.4620	-1.5144	-0.8110	-0.7645	-0.0664
1437	CCT4	0.2247	0.2984	0.2041	0.2727	0.2418	0.2968	0.2004	0.2610	-1.3430	2.0115	-1.7013	1.0914	-0.4136	-1.2141	-1.2804	0.7689	-0.7659
1438	CCT5	0.2393	0.2824	0.2059	0.2724	0.2668	0.2957	0.2107	0.2267	-2.7187	2.2480	-1.7536	2.0661	-0.4474	-0.5548	-0.5540	0.5697	-0.5477
1439	CCT6A	0.2438	0.3019	0.1807	0.2736	0.2580	0.3038	0.1921	0.2461	-0.2178	0.3919	-0.7241	0.5736	-0.3593	0.0377	-0.5278	0.2103	1.2289
1440	CCT7	0.2842	0.2507	0.2317	0.2334	0.2830	0.2548	0.2320	0.2302	0.0884	0.7033	-0.9472	0.2748	-0.4542	-0.6056	-0.3245	0.2767	-0.6657
1441	CCT8	0.2335	0.3020	0.1818	0.2826	0.2360	0.3133	0.1807	0.2701	-2.2537	1.2282	-1.0113	1.7963	-0.3763	-0.9826	0.2032	1.2469	-0.3895
1442	CCZ1	0.2396	0.2770	0.2131	0.2703	0.2331	0.3057	0.2026	0.2586	-1.2455	0.7225	-0.7766	1.1720	-0.0758	-0.3500	1.5233	1.0361	-0.8455
1443	CD109	0.1994	0.2921	0.1847	0.3238	0.2127	0.2990	0.1935	0.2948	0.6021	-2.0783	2.4124	-1.1627	-0.0929	-0.4323	2.4822	1.8351	-1.2556
1444	CD14	0.2876	0.1976	0.3208	0.1940	0.2951	0.1796	0.3360	0.1893	0.9755	-0.9451	1.0752	-1.0710	-0.0537	-0.2453	-0.0063	-0.2969	0.0456
1445	CD151	0.2977	0.1812	0.3172	0.2039	0.3030	0.1976	0.2859	0.2134	0.8475	-0.9514	1.2765	-1.1636	-0.3593	-0.8799	0.6459	-0.3220	-0.7086
1446	CD163	0.2736	0.2687	0.1909	0.2668	0.2953	0.2578	0.2043	0.2426	1.3643	-1.1331	0.7876	-0.9135	-0.0537	-0.2453	-0.8762	-0.2107	-0.4187
1447	CD164	0.1831	0.2911	0.1828	0.3430	0.2081	0.2453	0.2910	0.2555	0.0761	-0.6055	0.6531	-0.2042	-0.3281	-1.6263	1.9508	2.2058	-1.3805
1448	CD19	0.2967	0.2065	0.2987	0.1981	0.3046	0.2032	0.3058	0.1865	-0.1733	0.0077	-1.0765	1.2648	-0.0537	-0.2453	0.8887	1.3336	-0.6944
1449	CD22	0.2630	0.2471	0.2883	0.2016	0.2712	0.2515	0.2743	0.2031	0.7487	-0.9749	1.1382	-0.9278	-0.0537	-0.2453	0.9374	0.0753	-0.3008
1450	CD24	0.1948	0.2904	0.2161	0.2987	0.2333	0.2083	0.3208	0.2375	0.2378	-1.7247	1.7406	-0.4767	-0.2067	-0.9641	3.5984	2.4249	-1.9092
1451	CD248	0.2967	0.1674	0.3571	0.1788	0.2946	0.1651	0.3624	0.1779	-0.5921	-0.8791	1.0453	0.1642	-0.0537	-0.2453	1.8501	2.0727	-1.0028
1452	CD276	0.2853	0.1912	0.3147	0.2088	0.3233	0.1873	0.3159	0.1735	-0.2473	-0.5376	0.8431	-0.1959	-0.2711	-1.3004	1.7685	1.3946	-0.3057
1453	CD2AP	0.2021	0.3319	0.1676	0.2984	0.2180	0.3672	0.1857	0.2290	-1.8329	1.1677	-1.7848	2.2665	-0.5301	-0.2275	1.2181	1.4153	-0.7900
1454	CD2BP2	0.3103	0.2095	0.2600	0.2202	0.3421	0.2317	0.2483	0.1779	1.9446	-1.2550	0.2056	-0.7159	-0.3517	0.0907	-0.8442	-0.5095	1.2999
1455	CD300A	0.2802	0.2375	0.2656	0.2167	0.2854	0.2386	0.2653	0.2107	1.0045	-0.8113	0.6230	-0.7364	-0.0758	2.7161	0.7855	0.7966	-0.7879
1456	CD302	0.1722	0.3248	0.1862	0.3169	0.2170	0.3046	0.1940	0.2845	0.9563	-1.1726	0.7577	-0.5183	-0.0929	-0.4323	1.1030	1.0783	-0.5970
1457	CD320	0.3176	0.1804	0.3336	0.1684	0.3061	0.1702	0.3499	0.1738	1.1111	-1.4784	1.5774	-1.2317	-0.2532	-1.2189	1.1308	0.0770	-0.2106
1458	CD33	0.2401	0.2531	0.2859	0.2209	0.2509	0.2408	0.3040	0.2042	1.3471	-0.3635	1.3211	-2.1426	-0.1467	-0.6822	-0.0104	-0.1660	-0.0931
1459	CD37	0.2407	0.1700	0.3447	0.2446	0.2681	0.1851	0.3227	0.2242	-0.2403	-0.3312	1.0648	-0.6144	-0.2165	0.1543	1.4341	1.0607	-1.7379
1460	CD3D	0.2625	0.2439	0.2468	0.2468	0.2710	0.2573	0.2378	0.2339	1.5852	-0.6669	1.0097	-1.7435	-0.1218	-0.5666	-0.1788	-0.5900	0.6878
1461	CD3E	0.2263	0.2359	0.2946	0.2432	0.2818	0.2899	0.2126	0.2158	1.4444	-1.8924	1.6771	-1.2342	-0.0537	-0.2453	0.9438	-0.5651	-0.6681
1462	CD4	0.2555	0.2355	0.2896	0.2194	0.2853	0.2547	0.2562	0.2038	-0.5921	-0.8791	1.0453	0.1642	-0.0537	-0.2453	1.8501	2.0727	-1.0028
1463	CD40	0.2610	0.2628	0.2461	0.2301	0.2587	0.2455	0.2864	0.2094	0.2552	-0.6255	0.1728	0.1734	-0.1218	-0.5666	1.2413	1.1100	-0.6879
1464	CD44	0.2077	0.2867	0.2353	0.2703	0.2291	0.3077	0.2574	0.2058	1.0591	-0.8254	0.6615	-0.8099	-0.0929	2.0903	-0.4869	-0.2276	-0.3961
1465	CD46	0.2018	0.3021	0.1798	0.3163	0.2219	0.2838	0.2025	0.2918	-1.1330	0.3981	-0.5434	1.1259	-0.3820	0.7663	1.2033	2.2832	-1.5831
1466	CD47	0.1873	0.2770	0.1839	0.3519	0.2074	0.2890	0.1837	0.3199	0.8183	-0.9686	1.5836	-1.4520	-0.1948	-0.9208	1.1335	1.2325	-1.2889
1467	CD52	0.2248	0.2719	0.2976	0.2056	0.1639	0.2568	0.3388	0.2404	0.9422	-0.9859	1.3192	-1.2611	-0.1467	0.9914	0.6434	0.0011	-0.0420
1468	CD53	0.2146	0.2565	0.2385	0.2904	0.2451	0.2161	0.2435	0.2953	0.8020	0.0654	0.4843	-1.2100	-0.2067	-0.9641	0.5390	-0.3924	0.6646
1469	CD55	0.1977	0.3069	0.1938	0.3015	0.2266	0.2835	0.2423	0.2476	0.7676	-0.8396	0.4608	-0.3654	-0.3013	-1.4603	1.6577	2.5639	-0.6402
1470	CD58	0.1943	0.3214	0.1888	0.2956	0.1920	0.3173	0.2013	0.2893	-0.2645	1.1697	-0.4117	-0.3950	-0.1679	-0.7824	-0.1393	-0.2489	-0.8500
1471	CD59	0.2371	0.2642	0.2150	0.2837	0.2370	0.2500	0.2422	0.2708	0.4534	-0.5992	1.0887	-0.9564	-0.3361	-0.7245	2.8653	1.8504	-1.4416
1472	CD63	0.3079	0.2014	0.2121	0.2786	0.3081	0.2059	0.2087	0.2773	-0.4226	1.3057	-1.1686	0.4065	-0.3865	-1.0782	-1.6505	-0.3002	-0.7332
1473	CD68	0.2416	0.2405	0.3167	0.2012	0.2166	0.2335	0.3597	0.1902	0.8639	-1.0126	1.5978	-1.4602	-0.2310	-1.0917	2.2669	1.4500	-1.0476
1474	CD69	0.1969	0.3234	0.1683	0.3115	0.2245	0.2965	0.2077	0.2714	1.0276	-0.1191	0.0202	-0.7460	-0.2165	-1.0481	-0.1363	-0.1854	-1.2860
1475	CD7	0.2882	0.1643	0.3785	0.1690	0.2931	0.1681	0.3681	0.1708	0.7774	-1.1264	1.0204	-0.6941	-0.1948	-0.9208	1.5070	1.2891	-0.7469
1476	CD70	0.2997	0.1833	0.2997	0.2173	0.2971	0.1641	0.3402	0.1986	-0.5313	0.6644	-0.7274	0.5985	-0.0537	4.0769	0.0489	0.1131	-0.3015
1477	CD74	0.2535	0.2335	0.3249	0.1881	0.2827	0.2342	0.3176	0.1655	-0.0529	-0.3189	0.3936	-0.0833	-0.2310	-1.0917	1.6368	1.8910	-1.3458
1478	CD80	0.2097	0.2912	0.2119	0.2872	0.2222	0.2894	0.2292	0.2593	1.9756	-0.9211	0.8767	-1.6856	-0.0758	-0.3500	-0.8724	-1.0630	-0.1317
1479	CD81	0.2807	0.1626	0.3428	0.2139	0.2811	0.1907	0.2924	0.2359	0.3492	0.8826	-0.4758	-0.5610	-0.3013	-0.4713	-0.4383	-0.0508	-0.2676
1480	CD82	0.3201	0.2034	0.2640	0.2125	0.3046	0.1885	0.2859	0.2210	2.8709	-2.1497	2.7462	-3.2749	-0.1589	-0.7345	0.6244	0.8050	-1.1482
1481	CD84	0.2103	0.2967	0.2222	0.2708	0.2175	0.2998	0.2480	0.2348	0.9407	-1.9417	2.5518	-1.7018	-0.1094	-0.5026	0.9940	1.2082	-0.9750
1482	CD9	0.2335	0.2408	0.2171	0.3086	0.2646	0.2368	0.2471	0.2515	-0.8777	0.5511	-1.0123	1.2781	-0.1094	-0.5026	0.5207	1.1833	-0.4568
1483	CD93	0.2582	0.2401	0.2512	0.2506	0.3267	0.1866	0.3113	0.1754	1.3643	-1.1331	0.7876	-0.9135	-0.0537	-0.2453	-0.8762	-0.2107	-0.4187
1484	CD99	0.2666	0.2383	0.2648	0.2303	0.2973	0.2486	0.2613	0.1928	-0.1849	-0.2425	0.0021	0.3580	-0.2769	-0.3045	2.2361	1.9610	-1.9428
1485	CD99L2	0.2876	0.2150	0.2680	0.2293	0.2901	0.2608	0.2621	0.1870	1.7361	-1.6721	1.4088	-1.3892	-0.1948	-0.9208	1.5954	0.3996	-0.5677
1486	CDADC1	0.2268	0.3128	0.1748	0.2856	0.2438	0.3301	0.1744	0.2516	0.8516	0.9994	-1.0101	-0.5179	-0.0537	-0.2453	-2.0370	-1.3120	0.3654
1487	CDAN1	0.2976	0.2018	0.2927	0.2079	0.3081	0.1864	0.3048	0.2008	0.3683	-0.4028	0.3455	-0.3017	-0.2711	-0.2409	-1.8589	-1.6329	0.4971
1488	CDC123	0.2385	0.2907	0.2157	0.2551	0.2242	0.2897	0.2153	0.2708	-1.0003	0.7459	-0.6899	0.8665	-0.2413	-1.1718	0.2830	-0.0608	0.9766
1489	CDC14A	0.2061	0.3018	0.2009	0.2912	0.2082	0.3137	0.2334	0.2447	0.2779	-0.5204	0.6795	-0.4716	-0.1948	0.3987	0.8260	1.2888	-0.2372
1490	CDC14B	0.2326	0.2687	0.2274	0.2713	0.2222	0.2985	0.2236	0.2557	0.6757	-0.8839	0.9038	-0.7052	-0.3013	-1.4603	-0.8543	0.0808	-0.0877
1491	CDC16	0.2385	0.2861	0.2098	0.2656	0.2215	0.3097	0.1984	0.2704	-0.6379	-0.3526	0.2219	0.5947	-0.3652	0.8852	0.6861	-1.0470	0.8742
1492	CDC20	0.2777	0.2268	0.2917	0.2038	0.2852	0.2298	0.2899	0.1951	-0.5745	1.2996	-0.8720	0.2385	-0.3436	-0.7771	-1.2239	-0.9651	0.3796
1493	CDC23	0.2212	0.2815	0.2097	0.2876	0.2395	0.2753	0.2211	0.2641	1.6005	-1.3472	1.6908	-1.8570	-0.3013	-0.4713	0.3506	0.1770	-0.1254
1494	CDC25A	0.2752	0.2406	0.2430	0.2412	0.2513	0.2653	0.2545	0.2290	0.6122	-1.0841	1.1111	-0.6937	-0.3436	0.1514	0.5368	0.3645	-0.3161
1495	CDC25B	0.2780	0.1946	0.3126	0.2148	0.2862	0.2195	0.3167	0.1776	-1.4915	0.7489	-0.9852	1.5613	-0.4215	-0.3959	1.8595	1.5993	-1.4861
1496	CDC25C	0.2327	0.2776	0.2308	0.2590	0.2445	0.2981	0.2163	0.2410	-0.6968	-0.2898	-0.6508	1.4967	-0.1860	-0.8800	0.2880	0.3496	-0.6459
1497	CDC26	0.2664	0.2974	0.1745	0.2618	0.2667	0.3412	0.1843	0.2078	-1.8267	1.5121	-2.3786	2.6179	-0.0929	-0.4323	-0.7873	-0.0737	-0.3994
1498	CDC27	0.1894	0.3158	0.1787	0.3161	0.1877	0.3350	0.2108	0.2666	-0.6708	0.3200	-1.0366	1.3230	-0.2928	-0.4167	0.7376	0.8284	-2.1126
1499	CDC34	0.3286	0.1770	0.3223	0.1721	0.3234	0.2189	0.3037	0.1540	0.1605	-0.5321	0.4790	-0.1589	-0.3763	-0.0811	1.4265	1.3056	-1.1735
1500	CDC37	0.3177	0.2336	0.2818	0.1669	0.3422	0.2628	0.2496	0.1455	-0.2035	0.4136	-1.2082	1.0259	-0.3763	0.8205	-2.7226	-1.9752	1.1362
1501	CDC37L1	0.2049	0.2989	0.1671	0.3291	0.2404	0.3215	0.1830	0.2552	-0.9753	1.3309	-1.7934	1.4723	-0.1781	0.6020	0.2629	-0.1569	0.3102
1502	CDC40	0.2140	0.3190	0.1710	0.2959	0.2418	0.3132	0.1796	0.2654	-0.4994	1.0399	-1.2674	0.8032	-0.1345	-0.6247	-0.2765	-0.5072	-0.4997
1503	CDC42	0.2250	0.2537	0.1958	0.3254	0.2286	0.2880	0.2112	0.2723	-0.7379	0.2440	0.1598	0.2303	-0.3517	-0.8304	0.8131	1.4536	-1.1638
1504	CDC42BPA	0.2258	0.2960	0.2136	0.2646	0.2263	0.3381	0.1900	0.2455	-1.0069	2.2976	-0.8602	-0.2239	-0.5494	-2.0513	0.5977	0.6078	-1.2368
1505	CDC42BPB	0.2884	0.2428	0.2709	0.1978	0.2840	0.2611	0.2575	0.1974	0.5428	-0.9144	1.7287	-1.3770	-0.4873	-0.8150	0.7814	-1.0582	-0.6661
1506	CDC42BPG	0.3345	0.2026	0.2938	0.1691	0.3344	0.1853	0.3181	0.1623	1.0709	-0.3390	0.1254	-0.6970	-0.2110	-1.0046	-0.7579	-0.4998	-1.1785
1507	CDC42EP1	0.2891	0.1830	0.3720	0.1560	0.2941	0.1799	0.3768	0.1492	-0.3132	1.8255	-0.4319	-0.8617	-0.3820	-1.9213	0.4372	0.7186	-1.4875
1508	CDC42EP2	0.2858	0.1808	0.3255	0.2078	0.2794	0.1873	0.3540	0.1794	0.3218	-0.4960	0.8862	-0.7455	-0.1345	-0.6247	1.2977	1.1718	-0.1089
1509	CDC42EP3	0.2025	0.2912	0.2188	0.2875	0.2349	0.2625	0.2913	0.2113	1.3643	-1.1331	0.7876	-0.9135	-0.0537	-0.2453	-0.8762	-0.2107	-0.4187
1510	CDC42EP4	0.2834	0.2059	0.3008	0.2098	0.3277	0.1891	0.3296	0.1536	0.8517	0.0629	-0.2466	-0.4877	-0.2532	-1.2189	0.8468	0.2230	-0.4783
1511	CDC42SE1	0.2345	0.2462	0.2399	0.2794	0.3291	0.2911	0.1857	0.1941	1.3187	-0.7155	0.8109	-1.2757	-0.2711	-0.2409	1.7013	2.0455	-0.8841
1512	CDC42SE2	0.2114	0.2779	0.1796	0.3311	0.2897	0.2778	0.1944	0.2381	-0.5829	1.2437	-1.1368	0.5547	-0.2383	1.1477	1.2442	1.9383	-0.9229
1513	CDC45	0.2656	0.2443	0.2469	0.2432	0.2691	0.2462	0.2527	0.2320	-0.3678	0.7530	-1.0902	0.7497	-0.4029	0.6440	-0.9566	-0.6163	0.6758
1514	CDC5L	0.2117	0.3248	0.1724	0.2911	0.2328	0.3549	0.1962	0.2161	0.2442	-0.2207	-0.0365	0.0243	-0.4029	-0.2411	0.4017	-0.5629	0.6365
1515	CDC6	0.2406	0.2629	0.2073	0.2892	0.2292	0.3101	0.2179	0.2429	0.2259	0.0289	-1.1316	0.9391	-0.3361	1.1517	-2.2224	-2.0717	1.9009
1516	CDC7	0.2090	0.3129	0.1736	0.3045	0.2189	0.3188	0.1899	0.2724	0.7616	0.1389	-0.9187	0.2190	-0.1948	0.3987	-0.9600	0.1359	0.0539
1517	CDC73	0.1827	0.3215	0.1603	0.3355	0.2323	0.3239	0.2078	0.2360	-0.8414	0.5018	-0.9576	1.2174	2.6175	2.5580	-0.1574	-1.0545	2.8380
1518	CDCA2	0.2263	0.3153	0.2085	0.2499	0.2151	0.3288	0.2033	0.2529	0.2918	0.9697	-0.8919	-0.1654	-0.3163	0.3914	-2.5813	-2.7114	2.1283
1519	CDCA3	0.2456	0.2448	0.2928	0.2168	0.2475	0.2662	0.3047	0.1816	0.4919	-0.7232	0.0364	0.1985	-0.2165	1.3566	-0.6801	-0.7559	0.8745
1520	CDCA4	0.2610	0.2194	0.2545	0.2651	0.3250	0.2144	0.2891	0.1715	0.1774	-0.2286	-0.2306	0.2912	-0.2711	-0.2409	1.6506	1.3136	-0.4879
1521	CDCA5	0.2885	0.2097	0.2622	0.2396	0.2844	0.2288	0.3042	0.1825	1.4868	-0.4933	0.4480	-1.2393	-0.4873	0.0366	0.6245	-0.2685	-0.2064
1522	CDCA7	0.2127	0.2847	0.2073	0.2952	0.2630	0.2822	0.2230	0.2319	0.1831	-0.5029	-0.1705	0.4509	-0.3517	0.0907	-0.7342	-0.6345	2.2632
1523	CDCA7L	0.2522	0.2768	0.2071	0.2640	0.2746	0.2930	0.2063	0.2261	0.5637	-0.1921	1.4145	-1.7697	-0.0537	-0.2453	0.3442	0.0096	1.2870
1524	CDCA8	0.2476	0.2358	0.2649	0.2518	0.2595	0.3119	0.2548	0.1738	0.0311	-0.1948	-0.0205	0.1607	-0.3763	-0.0811	1.7102	-0.1436	-0.5576
1525	CDCP1	0.2343	0.2443	0.2739	0.2475	0.2516	0.2408	0.2959	0.2117	1.7377	-1.0849	1.4251	-1.9245	-0.1467	-0.6822	0.5599	0.1566	0.4692
1526	CDH1	0.2365	0.2594	0.2459	0.2582	0.2460	0.2672	0.2691	0.2177	0.4976	-0.4845	0.4230	-0.4129	-0.1589	-0.7345	1.0145	0.9799	-0.2023
1527	CDH16	0.2935	0.2046	0.3089	0.1930	0.2911	0.2035	0.3112	0.1942	0.3929	-1.2524	0.9784	-0.2256	-0.0929	-0.4323	1.3060	1.1784	-0.4840
1528	CDH2	0.2196	0.2918	0.2114	0.2771	0.2340	0.2921	0.2303	0.2436	-0.0051	-0.5435	0.5313	-0.0675	-0.3163	-1.5429	1.6874	1.3650	-0.5633
1529	CDH24	0.3004	0.1675	0.3408	0.1912	0.3069	0.1784	0.3359	0.1788	1.1228	0.3890	0.3621	-1.6287	-0.1467	-0.6822	-1.2024	-1.4389	0.2578
1530	CDHR1	0.2625	0.2447	0.2756	0.2172	0.2627	0.2371	0.3089	0.1913	-0.0673	1.1689	-1.1038	0.1709	-0.0758	-0.3500	-1.4038	-0.8551	-0.0031
1531	CDHR2	0.2852	0.2130	0.3072	0.1946	0.2855	0.2145	0.3061	0.1939	1.0412	-1.6336	0.6490	-0.0774	-0.2383	1.1477	-2.3414	-3.3894	3.2006
1532	CDHR3	0.2379	0.2883	0.2233	0.2505	0.2305	0.2889	0.2539	0.2267	-0.5448	0.8279	-0.3116	0.0231	-0.0758	-0.3500	-1.7935	-2.1173	2.4099
1533	CDHR5	0.2864	0.1980	0.3581	0.1575	0.2880	0.2000	0.3574	0.1546	-0.8038	2.0051	-1.6352	0.5769	-0.2067	0.3076	-0.8954	-0.3162	-1.7180
1534	CDIP1	0.2720	0.1888	0.3049	0.2343	0.2436	0.1843	0.3814	0.1907	0.8316	-0.6210	0.4575	-0.6026	-0.2928	-1.4241	1.4294	0.7241	-0.6720
1535	CDIPT	0.2952	0.1633	0.3125	0.2290	0.2504	0.1659	0.3255	0.2582	-0.0975	-0.0840	0.6689	-0.5315	-0.3013	-1.4603	1.7597	1.7321	-2.2619
1536	CDK1	0.1906	0.3182	0.1630	0.3282	0.2076	0.3232	0.1807	0.2884	-1.3723	-0.1393	0.1475	1.0817	-0.3281	0.2707	1.2623	2.0409	-1.0497
1537	CDK10	0.3152	0.1998	0.2949	0.1902	0.3037	0.2139	0.2954	0.1870	1.2806	-0.5861	0.5860	-1.1270	-0.2928	0.5908	-0.4199	-0.6146	0.3379
1538	CDK11A	0.3137	0.2721	0.2463	0.1679	0.3244	0.2915	0.2419	0.1423	1.1816	0.6459	-0.5447	-0.9578	-0.2619	3.0246	-3.6787	-3.3959	3.1516
1539	CDK11B	0.3199	0.2680	0.2470	0.1651	0.3257	0.2903	0.2434	0.1407	-1.7430	1.5549	-2.4902	2.6155	-0.2532	2.0731	-1.7879	-1.9433	1.9973
1540	CDK12	0.2259	0.2820	0.2330	0.2591	0.2380	0.2940	0.2664	0.2016	1.3336	-0.6055	0.9678	-1.5225	-0.6144	-0.6598	1.1318	0.7269	-0.9848
1541	CDK13	0.2235	0.2954	0.2112	0.2698	0.2617	0.2795	0.2604	0.1984	0.2281	0.2100	-0.2505	-0.1126	-0.4415	-0.4983	-1.3436	-1.9822	0.4366
1542	CDK16	0.2774	0.2022	0.3193	0.2012	0.2681	0.2419	0.2964	0.1935	-1.4531	0.2356	-0.1126	1.0954	-0.4136	1.4259	-0.0401	-0.5708	0.7479
1543	CDK17	0.2111	0.2889	0.1913	0.3087	0.2180	0.3321	0.1931	0.2569	0.1107	0.0598	-0.5381	0.4094	-0.2711	-1.3004	-0.2560	0.5842	0.1984
1544	CDK18	0.2699	0.2029	0.3356	0.1916	0.2714	0.2250	0.3214	0.1821	0.9970	-1.6753	1.4621	-0.8497	3.1268	0.3245	-0.8614	-1.7525	2.1757
1545	CDK19	0.2213	0.2836	0.2083	0.2868	0.2470	0.2908	0.2377	0.2244	2.6003	-0.0353	0.6564	-2.7308	-0.4085	-0.2950	-0.6593	1.1142	0.1282
1546	CDK2	0.2362	0.2375	0.2411	0.2853	0.2461	0.2371	0.2662	0.2506	-0.9280	0.2982	0.1559	0.3375	-0.3281	-1.6263	2.0739	1.6939	-1.2116
1547	CDK2AP1	0.2422	0.2400	0.2563	0.2615	0.2957	0.2435	0.3101	0.1507	-0.9499	-0.9675	1.1847	0.3914	-0.2769	-1.3436	3.5675	3.3366	-1.9718
1548	CDK2AP2	0.2673	0.1881	0.3542	0.1903	0.2937	0.2037	0.3545	0.1481	-0.3277	0.2194	-0.0527	0.1269	-0.2413	-1.1718	1.5120	1.5626	-0.5310
1549	CDK3	0.2951	0.2142	0.2796	0.2111	0.2842	0.2219	0.2918	0.2022	0.3423	-0.4210	0.4961	-0.4201	-0.1679	2.1992	-2.4369	-1.9614	0.3684
1550	CDK4	0.2665	0.2306	0.2536	0.2493	0.2794	0.2255	0.2618	0.2332	-0.8374	0.3528	-0.2854	0.6642	-0.3593	-0.8799	0.2342	1.0535	-0.7241
1551	CDK5	0.2834	0.2166	0.2799	0.2201	0.2728	0.2363	0.2694	0.2215	0.9969	-0.1659	0.4934	-1.1717	-0.1589	-0.7345	0.1128	-0.7388	-0.0147
1552	CDK5R1	0.2682	0.2156	0.2733	0.2429	0.2660	0.2052	0.3507	0.1781	0.5888	-0.5278	0.7410	-0.7808	-0.0929	-0.4323	0.5036	-0.2585	0.8191
1553	CDK5R2	0.3064	0.1466	0.3566	0.1904	0.3460	0.1490	0.3733	0.1317	0.8844	0.1007	-0.0179	-0.7852	-0.3013	-1.4603	-0.1195	-1.0972	-0.9264
1554	CDK5RAP1	0.2808	0.2457	0.2351	0.2385	0.2760	0.2447	0.2379	0.2413	0.7626	0.0100	-1.0004	0.4075	-0.2413	-1.1718	-2.8034	-2.1492	2.0888
1555	CDK5RAP2	0.2659	0.3070	0.2189	0.2083	0.2627	0.3168	0.2171	0.2034	-0.9302	1.7708	-1.5883	0.8410	-0.6232	1.8600	-2.0629	-2.5465	0.7447
1556	CDK5RAP3	0.3070	0.2459	0.2410	0.2061	0.3149	0.2431	0.2437	0.1983	0.4526	0.8407	-1.4457	0.3619	2.2651	2.9653	-3.1165	-4.8238	4.0584
1557	CDK6	0.2027	0.2877	0.1943	0.3153	0.2628	0.2556	0.2577	0.2239	-0.7445	0.0234	-0.2219	0.8036	1.6894	-0.5561	2.6989	2.2273	-1.1795
1558	CDK7	0.2216	0.3268	0.1711	0.2805	0.2235	0.3160	0.1927	0.2678	-0.3910	0.4142	-0.3375	0.2993	-0.1345	-0.6247	0.8496	0.1955	0.1211
1559	CDK8	0.2310	0.2799	0.2228	0.2662	0.2170	0.3211	0.2205	0.2414	-0.5878	1.6303	-1.8916	0.9933	3.1619	0.3914	0.8624	-0.0862	0.5269
1560	CDK9	0.2988	0.2207	0.2521	0.2284	0.2814	0.2339	0.2930	0.1918	-1.2233	-0.0386	-0.7323	1.7612	-0.3652	-0.0212	0.1267	0.4818	-0.6654
1561	CDKAL1	0.2191	0.2790	0.2179	0.2839	0.2378	0.3132	0.1992	0.2499	0.4543	0.0944	0.1176	-0.5700	-0.2532	-0.1216	-1.9273	-2.2486	1.4963
1562	CDKL1	0.1957	0.2921	0.2155	0.2967	0.2334	0.3044	0.2250	0.2372	1.2542	-0.7857	0.6047	-0.9433	-0.0537	-0.2453	0.0007	-0.0103	-0.6204
1563	CDKL5	0.2088	0.2940	0.2086	0.2887	0.2184	0.3073	0.2535	0.2208	0.6010	-0.3429	0.6152	-0.8241	-0.1094	-0.5026	-0.5662	-1.0397	0.2588
1564	CDKN1A	0.2749	0.1899	0.2981	0.2371	0.3354	0.1911	0.3049	0.1687	-0.4454	-1.3691	0.3492	1.1845	-0.3163	-0.5758	2.4848	1.9782	-0.8212
1565	CDKN1B	0.2410	0.2696	0.2182	0.2713	0.3114	0.2677	0.2761	0.1448	-0.0274	-0.3795	0.2352	0.1082	-0.3763	-0.0811	1.4158	1.0707	-0.9016
1566	CDKN1C	0.3017	0.1895	0.3277	0.1810	0.3519	0.1148	0.4087	0.1246	-1.9782	1.2953	-1.4946	2.0046	-0.3163	-1.5429	1.4682	2.3035	-1.5146
1567	CDKN2A	0.2975	0.2188	0.2843	0.1994	0.3953	0.1432	0.3269	0.1346	-0.5921	-0.8791	1.0453	0.1642	-0.0537	-0.2453	1.8501	2.0727	-1.0028
1568	CDKN2AIP	0.2134	0.2998	0.1914	0.2953	0.2420	0.2994	0.2316	0.2270	0.4711	0.4184	-0.8797	0.1639	-0.1781	-0.8257	-0.2195	-0.5017	0.1266
1569	CDKN2AIPNL	0.2484	0.2638	0.2248	0.2630	0.3017	0.2328	0.2787	0.1868	1.0227	-0.9610	0.7276	-0.7327	-0.1860	-0.8800	0.6820	0.4886	0.0915
1570	CDKN2C	0.2342	0.2724	0.2151	0.2784	0.3075	0.2540	0.2163	0.2222	0.0218	-0.2827	0.6602	-0.4565	-0.1589	-0.7345	1.9524	1.6474	-0.9097
1571	CDKN2D	0.3432	0.1825	0.2688	0.2056	0.3333	0.1747	0.3173	0.1747	-1.1037	0.4295	-0.1611	0.6746	-0.1345	1.1691	1.2151	0.7412	-0.8203
1572	CDKN3	0.2093	0.3222	0.2069	0.2616	0.1965	0.3286	0.2138	0.2610	-0.8276	0.3797	-0.3603	0.7056	-0.1467	-0.6822	0.8996	0.7558	-0.3344
1573	CDON	0.2336	0.2567	0.2344	0.2753	0.2402	0.2687	0.2402	0.2508	1.2307	-2.3810	1.6956	-0.6548	-0.1948	-0.9208	0.6666	0.7453	0.0000
1574	CDPF1	0.2827	0.2082	0.2841	0.2250	0.2737	0.2195	0.2737	0.2331	1.4445	-1.4205	1.0388	-0.9850	-0.0929	-0.4323	1.9405	0.8983	-0.0129
1575	CDR2	0.2692	0.2766	0.2315	0.2226	0.2885	0.2974	0.2305	0.1836	0.0818	-0.2521	-0.0700	0.2180	-0.3820	-1.0254	-0.3426	-0.5728	0.7876
1576	CDR2L	0.3080	0.1909	0.3283	0.1728	0.3548	0.2186	0.3054	0.1211	0.9118	-0.0932	0.6346	-1.3153	-0.1589	-0.7345	-0.0985	0.6063	0.0490
1577	CDRT4	0.2707	0.2783	0.2117	0.2392	0.2281	0.3136	0.2566	0.2018	-0.9607	-0.5219	0.3452	0.8772	-0.1860	-0.8800	0.9831	-0.1630	-0.5590
1578	CDS1	0.2061	0.2861	0.2038	0.3040	0.2075	0.2690	0.2119	0.3116	-0.3076	0.4026	-0.9413	0.8775	-0.0537	-0.2453	-0.1269	-0.1541	0.4186
1579	CDS2	0.2482	0.2295	0.2261	0.2962	0.2375	0.2300	0.2509	0.2816	0.0428	-0.7782	0.1837	0.4423	-0.3436	-1.7057	2.2038	2.7831	-1.5454
1580	CDT1	0.3056	0.1929	0.3371	0.1644	0.3089	0.1789	0.3742	0.1380	0.1559	0.4729	0.7624	-1.2987	-0.3593	0.0377	-1.1249	-0.8003	-0.2244
1581	CDV3	0.2608	0.2763	0.2083	0.2546	0.3230	0.3191	0.2183	0.1395	-1.3997	1.1514	-1.2684	1.4285	-0.4542	-0.6056	0.0410	0.4227	-0.8160
1582	CDYL	0.2464	0.2758	0.2347	0.2432	0.2776	0.2874	0.2341	0.2010	-0.0295	0.8335	-0.5778	-0.1027	-0.4136	-0.3341	0.3188	0.5665	-0.4379
1583	CEACAM1	0.2082	0.2787	0.2618	0.2512	0.2091	0.2877	0.3042	0.1990	-0.9522	-0.6301	0.6133	0.6913	-0.3198	-1.5914	2.1214	1.8675	-1.0215
1584	CEACAM19	0.2628	0.2199	0.3219	0.1955	0.2531	0.2274	0.3333	0.1862	-0.6739	-0.5488	0.0947	0.9353	-0.1094	-0.5026	1.1550	0.8258	0.4944
1585	CEBPA	0.3264	0.1707	0.3322	0.1707	0.3454	0.1555	0.4032	0.0959	-0.9146	0.4766	-1.0903	1.4435	-0.2769	-1.3436	1.2947	1.6856	-1.8689
1586	CEBPB	0.3089	0.1767	0.3535	0.1610	0.3324	0.1585	0.4039	0.1053	-1.1856	1.4062	-1.0576	0.8288	-0.4085	-1.1770	1.1917	1.2741	-1.0489
1587	CEBPD	0.3131	0.1941	0.3466	0.1462	0.3532	0.1499	0.3990	0.0979	0.6717	-1.3139	0.5946	0.0040	-0.1589	-0.7345	2.6835	2.3610	-0.9930
1588	CEBPG	0.2327	0.2882	0.1799	0.2992	0.2689	0.3444	0.2244	0.1622	2.1599	-1.4682	1.2760	-1.7787	-0.2711	-0.2409	1.4243	1.0906	-0.4465
1589	CEBPZ	0.2212	0.3470	0.1686	0.2633	0.2264	0.3498	0.1676	0.2562	-0.6639	1.0998	-1.0142	0.6206	-0.3198	0.3245	-0.9487	-1.3692	1.4432
1590	CEBPZOS	0.1789	0.3138	0.1862	0.3211	0.2167	0.3500	0.1667	0.2667	0.3818	-0.5883	0.6312	-0.4451	-0.1860	0.4927	2.1805	2.1392	-1.5016
1591	CELF1	0.2491	0.2348	0.2269	0.2892	0.2497	0.2633	0.2536	0.2335	1.2076	-1.0150	0.1073	-0.2538	-0.5221	-1.0230	0.1154	0.3664	-0.2456
1592	CELF2	0.1996	0.2713	0.2198	0.3094	0.2527	0.2598	0.2758	0.2118	0.6448	0.3389	-0.0264	-0.7944	-0.0758	-0.3500	-0.5685	-0.5307	-0.0132
1593	CELF6	0.2849	0.2143	0.3009	0.1998	0.3132	0.1836	0.3368	0.1663	-0.6402	0.6956	-0.5887	0.5123	-0.0929	-0.4323	-1.6891	-1.1612	0.8412
1594	CELSR1	0.3035	0.1940	0.3191	0.1835	0.3101	0.1858	0.3304	0.1737	-0.9249	1.4299	-0.4996	-0.0088	-0.0537	-0.2453	-0.3049	-0.8126	-0.5168
1595	CELSR2	0.2945	0.1896	0.3187	0.1972	0.2925	0.1932	0.3207	0.1936	-0.1885	0.6461	-0.0445	-0.3458	-0.4136	-1.2141	-0.0946	-0.1198	-1.1670
1596	CELSR3	0.3046	0.1866	0.3091	0.1997	0.3017	0.1840	0.3221	0.1922	1.8622	-1.3814	1.3036	-1.6415	-0.3071	-0.5235	-2.1167	-2.6048	1.3598
1597	CEMIP	0.2706	0.2407	0.2607	0.2279	0.2682	0.2510	0.2648	0.2160	0.3267	0.0291	0.3348	-0.6332	-0.2619	-0.1885	0.0097	-1.0784	0.8799
1598	CENPA	0.2376	0.2534	0.2347	0.2743	0.2810	0.2190	0.3238	0.1762	-0.3835	-0.0212	0.0327	0.2940	-0.1781	-0.8257	1.0703	0.5771	0.2722
1599	CENPB	0.3426	0.1727	0.3225	0.1623	0.3634	0.1992	0.2866	0.1508	1.1527	0.0384	0.4289	-1.3914	1.9714	0.7822	-1.4898	-2.0436	2.1194
1600	CENPC	0.1945	0.3065	0.1861	0.3129	0.1983	0.3818	0.1729	0.2471	-0.9868	0.4713	-0.9806	1.3931	-0.2711	1.8780	0.6871	1.3677	0.0341
1601	CENPE	0.1983	0.4162	0.1522	0.2332	0.2002	0.4212	0.1530	0.2256	0.0382	0.4191	-0.0839	-0.3034	-0.3517	0.0907	-1.6915	-0.6009	-0.2566
1602	CENPF	0.2348	0.3673	0.1736	0.2243	0.2362	0.3770	0.1739	0.2128	-0.3646	3.0287	-3.0301	0.7440	-0.5772	0.3566	-3.4469	-2.8243	1.7289
1603	CENPH	0.2290	0.3065	0.1928	0.2718	0.2416	0.3792	0.1768	0.2024	-0.9389	0.9815	-0.7029	0.6243	-0.2110	-1.0046	0.5013	0.2364	-0.7625
1604	CENPI	0.2228	0.2989	0.1785	0.2998	0.2090	0.2981	0.1914	0.3016	1.4313	-0.6894	0.1468	-0.6981	-0.1948	-0.9208	-2.0387	-2.5071	1.3010
1605	CENPJ	0.2247	0.3532	0.1885	0.2336	0.2270	0.3620	0.1958	0.2152	-0.8225	0.7985	-0.2468	0.2228	-0.2619	0.8825	-1.0759	-1.2897	1.0872
1606	CENPK	0.1779	0.3455	0.1496	0.3270	0.1970	0.3866	0.1537	0.2627	-0.8944	-0.0150	-0.1750	0.9170	-0.1589	-0.7345	0.0564	0.3730	-0.0563
1607	CENPL	0.2280	0.2842	0.2147	0.2731	0.2016	0.2907	0.2035	0.3043	1.1534	-1.1495	0.6019	-0.5415	-0.1948	0.3987	0.0138	-0.1837	-0.7262
1608	CENPM	0.3038	0.1855	0.2932	0.2175	0.3000	0.1778	0.3074	0.2148	0.4334	-0.4583	-0.5931	0.6775	-0.1679	0.7084	0.0448	0.1027	1.5003
1609	CENPN	0.2131	0.2943	0.2220	0.2706	0.2035	0.3353	0.2075	0.2537	1.3618	-1.4313	1.3795	-1.2692	-0.2165	0.1543	1.1714	0.7648	-1.0659
1610	CENPO	0.2684	0.2277	0.2662	0.2377	0.2533	0.2722	0.2367	0.2378	0.6892	0.1052	0.8643	-1.5258	-0.3281	-0.6778	-0.0642	-0.1694	-0.5954
1611	CENPQ	0.1781	0.3590	0.1620	0.3010	0.1978	0.4192	0.1716	0.2114	-1.0314	1.1992	-1.2100	1.0282	-0.1781	-0.8257	0.8883	0.9584	-0.5684
1612	CENPS	0.2420	0.3315	0.1901	0.2365	0.2729	0.3575	0.1787	0.1908	0.7487	-0.9749	1.1382	-0.9278	-0.0537	-0.2453	0.9374	0.0753	-0.3008
1613	CENPT	0.2934	0.2240	0.2969	0.1857	0.3012	0.2187	0.2989	0.1812	0.0408	-0.0809	0.0473	-0.0118	-0.3763	1.7221	-2.0316	-2.6625	1.6676
1614	CENPU	0.1977	0.3520	0.1796	0.2706	0.2121	0.3700	0.1914	0.2265	0.2697	0.3791	-0.1095	-0.4363	-0.2413	-1.1718	-0.7768	-1.5136	1.6837
1615	CENPV	0.2924	0.2041	0.3004	0.2032	0.3125	0.2120	0.3150	0.1605	1.0349	-1.1136	0.8121	-0.6969	-0.2383	-1.1383	0.2888	-0.2072	0.4611
1616	CENPW	0.2287	0.2880	0.1632	0.3201	0.2689	0.2992	0.2008	0.2311	-0.2849	0.3439	0.2998	-0.3856	-0.1948	0.3987	0.1292	-0.3848	0.9685
1617	CENPX	0.3242	0.2092	0.2719	0.1948	0.3786	0.1975	0.2510	0.1728	1.1694	-0.4487	-0.6735	0.1100	-0.3763	0.8205	-0.9275	-1.8625	1.4864
1618	CEP104	0.2463	0.2662	0.2398	0.2477	0.2526	0.2937	0.2314	0.2223	0.8034	-1.0483	0.3174	-0.0677	-0.2928	0.5908	0.3157	-0.4546	0.4167
1619	CEP112	0.2327	0.3589	0.1773	0.2312	0.2307	0.3836	0.1756	0.2101	-0.3535	0.0205	-0.0181	0.2856	-0.1094	-0.5026	-2.4360	-2.5904	2.7080
1620	CEP120	0.2109	0.3162	0.1957	0.2772	0.2170	0.3360	0.2072	0.2397	-0.5119	0.1839	-0.0417	0.2937	-0.1860	-0.8800	0.5496	0.4527	-1.2801
1621	CEP126	0.1985	0.3546	0.1910	0.2560	0.1805	0.3763	0.1949	0.2483	-1.2296	1.2845	-1.1260	1.0254	-0.0537	-0.2453	-1.1620	-1.5334	1.7254
1622	CEP128	0.2384	0.3379	0.1873	0.2365	0.2556	0.3531	0.1883	0.2029	0.9854	-0.0171	-0.1278	-0.6442	-0.1679	-0.7824	-3.0417	-2.1347	0.5562
1623	CEP131	0.3592	0.2226	0.2964	0.1218	0.3608	0.2309	0.2901	0.1182	-0.4150	0.3909	-0.7491	0.7632	-0.2711	0.8185	-1.7850	-1.5919	0.9724
1624	CEP135	0.2035	0.3635	0.1587	0.2743	0.2152	0.3860	0.1664	0.2325	-0.4784	1.4294	-1.9234	1.1225	-0.2067	1.5794	-0.3117	0.2230	0.5613
1625	CEP152	0.2255	0.3604	0.1779	0.2362	0.2269	0.3663	0.1791	0.2277	-0.2770	0.6381	-0.5851	0.2714	-0.3593	0.0377	-0.6818	-1.7627	1.3079
1626	CEP162	0.2033	0.3800	0.1674	0.2493	0.2093	0.3972	0.1654	0.2281	1.1200	-0.1161	-0.1045	-0.6876	-0.0929	-0.4323	-1.9086	-1.7173	0.6163
1627	CEP164	0.3001	0.2450	0.2654	0.1896	0.3041	0.2623	0.2660	0.1676	-0.6406	0.8725	-0.7030	0.4798	-0.2532	-1.2189	-1.7713	-1.8404	-0.1974
1628	CEP170	0.2074	0.3292	0.1996	0.2638	0.2203	0.3405	0.2113	0.2279	0.1155	0.7038	-0.5905	-0.0994	-0.3071	-0.5235	-1.5692	-1.3864	0.0945
1629	CEP170B	0.3235	0.1820	0.3400	0.1546	0.3258	0.1952	0.3462	0.1328	0.8277	0.6154	-0.2727	-0.9173	-0.3436	0.1514	-2.7803	-2.5529	1.2180
1630	CEP19	0.2451	0.3026	0.2016	0.2507	0.2372	0.3374	0.1840	0.2413	-0.3076	0.4026	-0.9413	0.8775	-0.0537	-0.2453	-0.1269	-0.1541	0.4186
1631	CEP192	0.2196	0.3028	0.2044	0.2732	0.2211	0.3038	0.2065	0.2686	0.1174	0.1859	0.3411	-0.5953	-0.3820	-0.1296	-0.8777	-0.2014	0.5656
1632	CEP250	0.2944	0.2640	0.2402	0.2014	0.3335	0.2824	0.2364	0.1477	-0.2108	0.7445	-1.1762	0.7066	-0.4873	2.5915	-2.9846	-3.0182	1.1196
1633	CEP290	0.2097	0.4113	0.1463	0.2326	0.2075	0.4203	0.1433	0.2289	0.9043	0.4522	-0.0886	-1.0374	-0.1860	-0.8800	-1.2255	-1.0955	0.4143
1634	CEP295	0.2018	0.3518	0.1994	0.2471	0.2004	0.3535	0.2002	0.2459	-1.0480	1.6147	-0.7911	0.2591	-0.3071	-0.5235	-0.9061	-1.5860	0.9483
1635	CEP295NL	0.3094	0.2740	0.2554	0.1612	0.3113	0.2807	0.2517	0.1562	0.6437	0.9061	-0.5192	-0.7816	-0.0929	-0.4323	-2.6102	-0.8944	0.1075
1636	CEP350	0.2139	0.3324	0.1972	0.2565	0.2201	0.3492	0.1967	0.2341	-1.5125	2.4795	-2.0600	1.1953	-0.5073	-0.9172	-0.6356	-1.3153	0.3136
1637	CEP44	0.1882	0.3195	0.1582	0.3341	0.2103	0.3487	0.1641	0.2769	0.4661	-1.2170	0.8884	-0.2279	-0.2413	-0.0540	1.5223	1.7413	-1.3678
1638	CEP55	0.2190	0.3224	0.1960	0.2626	0.2220	0.3829	0.1846	0.2105	0.1604	0.0432	-0.8585	0.7239	-0.1781	0.6020	-0.2763	-1.2030	1.1956
1639	CEP57	0.2057	0.3352	0.1780	0.2811	0.2213	0.3667	0.1853	0.2267	-0.7686	0.1997	-0.1252	0.5769	-0.2928	-0.4167	0.4285	0.5190	0.0950
1640	CEP57L1	0.2003	0.3112	0.1831	0.3055	0.1891	0.3884	0.1899	0.2326	1.0777	-1.0795	1.0762	-1.0346	-0.1589	-0.7345	-0.0117	-0.3232	-0.4939
1641	CEP63	0.2141	0.2917	0.2187	0.2755	0.2342	0.3632	0.1807	0.2219	1.3139	-0.6988	0.4849	-0.9452	-0.1589	-0.7345	-2.1841	-2.2812	0.4090
1642	CEP68	0.2388	0.2785	0.2314	0.2512	0.2853	0.2144	0.2990	0.2012	0.1548	-0.8708	1.1470	-0.5486	-0.2110	0.2299	1.5650	0.3557	-0.0962
1643	CEP70	0.2060	0.3558	0.1643	0.2739	0.2021	0.3758	0.1697	0.2524	-0.3956	1.0383	-0.7484	0.1812	-0.1948	-0.9208	-1.4531	-1.3851	0.1916
1644	CEP72	0.2904	0.2405	0.2570	0.2122	0.3117	0.2303	0.2731	0.1850	-0.2310	-0.2123	0.3763	-0.0150	-0.2619	-0.1885	-0.4409	-0.4976	0.3211
1645	CEP76	0.2152	0.2953	0.1903	0.2991	0.2215	0.2914	0.2028	0.2843	-0.5217	0.5494	-0.9375	0.9081	-0.2310	0.0795	-1.0266	-1.1957	0.4102
1646	CEP78	0.2073	0.3394	0.1837	0.2696	0.2392	0.2993	0.2099	0.2515	0.3757	0.3086	-0.7076	0.1629	-0.1679	-0.7824	-0.6617	-0.2788	-0.8948
1647	CEP83	0.2138	0.3611	0.1704	0.2547	0.2178	0.4094	0.1579	0.2149	-0.5380	1.4343	-1.1187	0.3334	-0.2110	0.2299	-2.1074	-2.1337	0.8800
1648	CEP85	0.2621	0.2448	0.2529	0.2402	0.2689	0.2803	0.2501	0.2006	1.0621	-0.2816	-0.1083	-0.5275	2.0119	0.8350	0.1335	-0.5008	1.7429
1649	CEP85L	0.2021	0.3193	0.1716	0.3071	0.2273	0.3445	0.1930	0.2352	1.1297	-0.1493	-0.3835	-0.3771	-0.1589	-0.7345	0.5378	0.0704	-0.5117
1650	CEP89	0.2708	0.2693	0.2336	0.2263	0.2610	0.3295	0.2197	0.1899	-1.0613	1.4682	-1.8127	1.4451	-0.1345	1.1691	-0.9824	-1.1193	0.9685
1651	CEP95	0.2262	0.3351	0.2037	0.2349	0.2249	0.3475	0.1981	0.2294	2.0541	-1.0134	0.3383	-1.1311	-0.2928	2.6056	-2.9632	-3.4405	3.1851
1652	CEP97	0.1915	0.3063	0.1734	0.3289	0.2227	0.3118	0.1992	0.2663	0.1039	-0.7442	0.6070	-0.0552	-0.1094	-0.5026	2.2931	3.0275	-1.2383
1653	CEPT1	0.2043	0.2833	0.1779	0.3345	0.2099	0.2620	0.2011	0.3269	1.2583	-1.0628	0.2730	-0.3686	-0.2532	-1.2189	0.5624	-0.1145	0.4358
1654	CERCAM	0.2977	0.1867	0.3284	0.1872	0.3109	0.1798	0.3232	0.1860	0.1422	-1.0561	0.8258	-0.0440	-0.2532	-0.1216	0.5715	0.4072	-0.5178
1655	CERK	0.2742	0.2301	0.2528	0.2429	0.3023	0.2266	0.2694	0.2017	1.0211	-1.8228	1.2473	-0.5198	-0.2769	1.7738	-0.5937	-1.9734	1.6723
1656	CERS1	0.3280	0.1229	0.3858	0.1632	0.2981	0.1562	0.3429	0.2029	0.7259	-0.7702	0.7187	-0.6510	-0.1345	-0.6247	1.2821	1.6482	-0.7028
1657	CERS2	0.2510	0.2282	0.2695	0.2514	0.2377	0.2281	0.2825	0.2518	-1.2193	1.2424	-0.4057	0.3671	-0.5409	-1.1278	0.7664	1.2493	-2.4028
1658	CERS4	0.2949	0.1882	0.3112	0.2056	0.2733	0.1963	0.3080	0.2225	0.6688	-1.0780	0.8378	-0.4622	-0.2619	0.8825	-0.4656	-0.4791	-0.6918
1659	CERS5	0.2449	0.2445	0.2262	0.2844	0.2568	0.2279	0.2398	0.2755	1.3166	-0.7628	0.3188	-0.7272	-0.2619	-1.2595	-0.1122	-1.4168	1.2507
1660	CERS6	0.2066	0.2910	0.1925	0.3098	0.2326	0.2448	0.2387	0.2839	-0.9022	0.0673	-1.0660	1.7678	-0.2532	-0.1216	1.6348	1.6622	-0.7265
1661	CES1	0.2811	0.2446	0.2487	0.2256	0.2729	0.2447	0.2553	0.2271	0.1639	-0.1786	0.7129	-0.7146	-0.1781	-0.8257	0.5418	-0.0641	-0.1106
1662	CES2	0.2717	0.2428	0.2720	0.2135	0.2904	0.2051	0.2832	0.2212	1.6494	-2.4684	2.3964	-1.6439	-0.3198	-0.6334	1.2064	-0.3042	0.3292
1663	CES3	0.2849	0.2053	0.3061	0.2037	0.2855	0.2148	0.2931	0.2067	0.8779	-0.5442	-0.1170	-0.1054	-0.1781	-0.8257	-1.4792	-1.9455	1.8096
1664	CES4A	0.2579	0.2216	0.2827	0.2378	0.2840	0.2294	0.2769	0.2097	1.3643	-1.1331	0.7876	-0.9135	-0.0537	-0.2453	-0.8762	-0.2107	-0.4187
1665	CETN2	0.2187	0.3029	0.1918	0.2866	0.2713	0.3527	0.1589	0.2171	-0.8802	0.3102	-1.0330	1.5082	-0.1781	-0.8257	-0.2003	-0.0360	-0.2086
1666	CETN3	0.1983	0.3350	0.1417	0.3250	0.2495	0.3892	0.1078	0.2535	-1.1695	0.8372	-1.5575	1.8176	-0.2165	-1.0481	0.5060	0.6458	-1.1978
1667	CFAP20	0.2506	0.2584	0.2428	0.2482	0.2142	0.3022	0.2694	0.2142	-0.3053	-0.4904	-0.1163	0.7943	-0.2532	-1.2189	-0.0635	0.5104	-0.0343
1668	CFAP36	0.2407	0.3606	0.1816	0.2171	0.2427	0.3762	0.1735	0.2076	-1.1068	1.3870	-0.9031	0.6092	-0.2383	0.0047	0.2655	-0.3699	-0.3260
1669	CFAP44	0.2239	0.3121	0.1930	0.2710	0.2319	0.3432	0.1778	0.2470	0.1502	0.1747	-0.2502	-0.0149	-0.1467	-0.6822	-2.8542	-2.3662	1.6511
1670	CFAP53	0.2632	0.3547	0.1875	0.1946	0.2730	0.3774	0.1803	0.1693	-0.4667	1.1724	-1.5006	0.9049	-0.0929	-0.4323	-0.5191	-0.0904	-0.8900
1671	CFAP69	0.2089	0.3324	0.1784	0.2804	0.2083	0.3443	0.1676	0.2798	-1.2296	1.2845	-1.1260	1.0254	-0.0537	-0.2453	-1.1620	-1.5334	1.7254
1672	CFAP97	0.1843	0.3243	0.1645	0.3269	0.1992	0.3634	0.2024	0.2350	-0.3189	0.3256	-0.7062	0.7010	-0.2532	-0.1216	1.5035	0.9549	-0.6016
1673	CFB	0.2730	0.2662	0.2508	0.2100	0.2723	0.2666	0.2487	0.2125	-0.5521	0.0846	-0.5027	0.8847	3.0480	2.1677	-0.0193	-1.8576	2.6809
1674	CFD	0.3401	0.1856	0.3107	0.1637	0.3650	0.1423	0.3570	0.1357	0.6279	0.0747	0.1637	-0.7407	-0.2711	-0.2409	0.2901	-0.1369	0.0638
1675	CFDP1	0.2792	0.3194	0.1802	0.2212	0.2965	0.3623	0.1672	0.1739	-0.3201	0.6069	-1.3727	1.1369	-0.2836	1.6736	-0.4440	-0.9960	1.2891
1676	CFH	0.2163	0.3342	0.1759	0.2736	0.2207	0.3336	0.1776	0.2681	0.7211	0.7693	-0.4024	-0.8435	-0.1781	0.6020	-1.0871	-0.6166	-0.8081
1677	CFI	0.2310	0.3104	0.1810	0.2776	0.2413	0.3065	0.1824	0.2699	-0.8938	1.1729	-1.8388	1.5824	3.0480	1.2192	-0.1388	-2.2726	2.6926
1678	CFL1	0.2643	0.2129	0.2908	0.2321	0.3092	0.2550	0.2430	0.1928	-0.8723	0.7410	-0.2456	0.3337	-0.4474	-1.4193	1.5163	2.2884	-1.9701
1679	CFL2	0.1839	0.3056	0.1644	0.3460	0.2289	0.3594	0.1446	0.2671	-0.3564	-0.4753	0.2600	0.4362	-0.1948	0.3987	2.3945	1.7422	-0.6081
1680	CFLAR	0.2219	0.2865	0.2187	0.2729	0.2549	0.2861	0.2174	0.2417	0.7752	-0.7541	0.5398	-0.5277	-0.3361	2.0899	-1.5012	-1.5644	1.9195
1681	CGGBP1	0.1860	0.2993	0.1774	0.3373	0.2395	0.2914	0.2315	0.2375	0.4162	-1.3165	0.9985	-0.2152	-0.2711	-0.2409	3.1248	3.2180	-0.9235
1682	CGNL1	0.2818	0.2806	0.2247	0.2129	0.2903	0.3103	0.2243	0.1751	1.1641	-1.6068	1.4048	-0.9821	-0.2165	1.3566	-0.8589	-1.5838	0.9575
1683	CGREF1	0.3180	0.2310	0.2822	0.1688	0.3249	0.2474	0.2673	0.1604	0.3230	-0.2640	-0.1220	0.1045	-0.1218	-0.5666	-0.6946	-1.7159	0.9721
1684	CGRRF1	0.1937	0.3186	0.1728	0.3150	0.2129	0.3022	0.1938	0.2912	-1.2296	1.2845	-1.1260	1.0254	-0.0537	-0.2453	-1.1620	-1.5334	1.7254
1685	CHAC1	0.2849	0.1783	0.3276	0.2092	0.3048	0.1832	0.3243	0.1877	1.0416	-1.2252	1.0100	-0.8090	-0.2067	0.3076	1.1103	0.6027	-0.2858
1686	CHADL	0.3375	0.1411	0.3605	0.1609	0.3421	0.1387	0.3648	0.1544	0.9073	-0.9001	0.4496	-0.3952	-0.0758	-0.3500	0.2637	-0.0418	0.1212
1687	CHAF1A	0.3140	0.2540	0.2632	0.1687	0.3152	0.2584	0.2632	0.1632	-1.1934	1.9673	-1.6263	0.9325	-0.5607	2.1679	-2.6026	-3.1452	1.1437
1688	CHAF1B	0.2494	0.2492	0.2362	0.2651	0.2558	0.2677	0.2522	0.2242	-1.2762	1.1208	-1.7543	1.8592	-0.2383	-1.1383	-0.3233	0.1155	-0.9840
1689	CHAMP1	0.1945	0.2803	0.2416	0.2835	0.1933	0.2824	0.2718	0.2525	-0.3144	-0.0956	0.5826	-0.2654	-0.2383	-1.1383	1.9186	1.6472	-0.5302
1690	CHCHD1	0.2529	0.2565	0.2176	0.2729	0.3107	0.2542	0.2401	0.1949	-1.1920	0.7780	-0.5249	0.8225	-0.2165	1.3566	1.0490	0.8368	0.1088
1691	CHCHD10	0.2843	0.1743	0.3857	0.1557	0.3099	0.1385	0.4178	0.1338	-0.5113	-0.3483	0.2603	0.4494	-0.2110	-1.0046	0.4717	0.9889	-0.5084
1692	CHCHD2	0.2698	0.2321	0.2597	0.2384	0.3024	0.2031	0.3201	0.1744	-0.9546	0.5798	-0.8203	1.1086	-0.2711	-1.3004	-0.3384	-0.2163	-0.3191
1693	CHCHD3	0.2581	0.2999	0.2107	0.2313	0.2878	0.3054	0.2217	0.1850	-0.0910	0.3668	-0.0089	-0.2342	-0.2928	0.5908	0.2481	-0.6921	0.5202
1694	CHCHD4	0.2680	0.2666	0.2142	0.2512	0.2793	0.3263	0.2183	0.1761	1.3788	-1.1321	1.2612	-1.4224	-0.1679	-0.7824	0.9783	0.0980	-0.6570
1695	CHCHD5	0.2887	0.2027	0.3212	0.1874	0.3000	0.1879	0.3242	0.1879	0.5858	0.0699	0.3108	-0.8590	-0.1589	0.8477	-0.3701	-0.5805	1.0760
1696	CHCHD6	0.3170	0.2300	0.2750	0.1780	0.3291	0.2440	0.2695	0.1574	1.0707	-0.2152	1.0538	-1.7741	-0.1345	-0.6247	-0.9155	-1.2342	0.9635
1697	CHCHD7	0.2375	0.2988	0.1626	0.3011	0.2549	0.3176	0.1882	0.2392	0.0528	0.0644	-0.1828	0.0895	-0.2310	1.2508	-1.0634	-0.0934	0.9669
1698	CHD1	0.2081	0.3310	0.1748	0.2861	0.2197	0.3604	0.1702	0.2497	-0.9749	1.5003	-1.8097	1.3185	-0.5301	-0.2275	0.2153	-0.3692	1.1166
1699	CHD1L	0.2602	0.2774	0.2123	0.2501	0.2650	0.2813	0.2118	0.2419	0.3248	0.3639	-0.5542	-0.0191	-0.4474	1.1742	-2.3651	-2.6973	1.8513
1700	CHD2	0.2612	0.2986	0.2064	0.2338	0.2560	0.3368	0.2037	0.2035	0.4440	0.0569	-0.0929	-0.3234	1.4815	0.7481	-0.8179	-0.2809	1.3325
1701	CHD3	0.2964	0.2565	0.2535	0.1936	0.3002	0.2650	0.2510	0.1838	0.0974	1.0421	-0.9529	-0.0071	-0.4085	-0.2950	-0.3744	-1.0947	0.0890
1702	CHD4	0.2793	0.2752	0.2342	0.2114	0.2791	0.2819	0.2306	0.2083	-1.7019	1.7128	-1.9366	1.8239	1.0978	-0.1077	-1.8151	-2.1892	0.6879
1703	CHD6	0.2421	0.2942	0.2289	0.2348	0.2635	0.2950	0.2378	0.2037	-0.5580	0.5894	-0.6566	0.6085	-0.4620	2.7920	-2.5175	-2.9388	1.3432
1704	CHD7	0.2498	0.2958	0.2270	0.2275	0.2553	0.2979	0.2345	0.2124	-1.2154	1.7669	-1.3339	0.8303	-0.4542	0.2548	0.1238	-0.6300	0.2136
1705	CHD8	0.2516	0.2816	0.2416	0.2252	0.2505	0.2853	0.2410	0.2232	0.1715	-0.3613	0.0616	0.0976	-0.5221	1.5157	-1.2910	-1.7230	0.9395
1706	CHD9	0.1992	0.3280	0.1886	0.2842	0.2103	0.3295	0.1988	0.2613	-1.4127	1.1270	-0.5491	0.7431	-0.4029	-0.2411	0.7561	0.8647	-0.7860
1707	CHDH	0.2687	0.2560	0.2566	0.2187	0.3204	0.1998	0.3148	0.1650	1.2653	-0.9475	0.8169	-1.0409	-0.3517	1.9328	-1.8754	-3.1525	2.3129
1708	CHEK1	0.2120	0.2883	0.2037	0.2960	0.2283	0.3193	0.1898	0.2626	-0.0989	0.0512	-0.8487	0.9011	-0.2928	0.5908	0.3116	0.7820	-0.4508
1709	CHEK2	0.2392	0.2798	0.2120	0.2690	0.2394	0.2885	0.2149	0.2572	-0.3911	0.1194	0.0433	0.1657	-0.2067	0.3076	-1.2207	-1.4589	1.6216
1710	CHERP	0.2736	0.2177	0.3355	0.1733	0.2773	0.2103	0.3690	0.1434	-0.4053	-0.6656	0.5347	0.3578	-0.4542	-1.4659	0.3406	0.5470	0.0748
1711	CHFR	0.2937	0.2118	0.2622	0.2323	0.2914	0.2296	0.2848	0.1943	-0.5737	0.0355	-0.0266	0.4584	-0.2383	1.1477	0.3625	0.1518	0.0936
1712	CHGB	0.2916	0.3172	0.2226	0.1686	0.3072	0.3309	0.2181	0.1438	1.3643	-1.1331	0.7876	-0.9135	-0.0537	-0.2453	-0.8762	-0.2107	-0.4187
1713	CHI3L2	0.2380	0.2606	0.2521	0.2493	0.2410	0.2675	0.2538	0.2376	1.4444	-1.8924	1.6771	-1.2342	-0.0537	-0.2453	0.9438	-0.5651	-0.6681
1714	CHIC2	0.2588	0.2308	0.2155	0.2949	0.2485	0.2949	0.1980	0.2586	1.5297	-1.0171	0.5925	-0.9518	-0.1948	-0.9208	-1.4022	-2.3419	2.2727
1715	CHID1	0.3233	0.1923	0.2880	0.1963	0.3020	0.2070	0.2909	0.2002	1.0410	-0.3901	1.2344	-1.7451	-0.4029	-0.2411	-0.3865	0.2801	-0.3006
1716	CHKA	0.2679	0.2303	0.2664	0.2354	0.2560	0.2611	0.2553	0.2276	-0.2365	-0.8513	0.6607	0.2507	-0.3865	-0.1871	-0.0970	-0.2860	-0.2921
1717	CHKB	0.2965	0.2164	0.2870	0.2001	0.2920	0.2194	0.2810	0.2076	0.3238	-0.6958	-0.1927	0.5398	3.6885	1.8780	-2.6426	-3.7361	3.3978
1718	CHL1	0.2051	0.3134	0.1898	0.2918	0.2225	0.3252	0.2032	0.2492	1.3643	-1.1331	0.7876	-0.9135	-0.0537	-0.2453	-0.8762	-0.2107	-0.4187
1719	CHM	0.1924	0.3236	0.1764	0.3076	0.2190	0.3206	0.1909	0.2695	-0.7927	0.1700	0.3517	0.1166	-0.0929	-0.4323	-0.3904	-0.5266	1.3856
1720	CHML	0.1993	0.3382	0.1730	0.2895	0.2139	0.3257	0.1855	0.2749	0.2220	1.5630	-1.3822	-0.1223	2.3727	-0.3959	-1.0265	-0.8823	0.8647
1721	CHMP1A	0.3070	0.1763	0.3015	0.2152	0.3367	0.2449	0.2670	0.1514	-1.9532	1.5774	-1.0425	1.2979	-0.4136	-0.3341	1.2957	0.8150	-0.8024
1722	CHMP1B	0.2131	0.2833	0.2018	0.3018	0.3116	0.2881	0.2312	0.1692	-0.8585	-0.5764	-0.1119	1.3111	-0.2532	0.9758	2.9910	2.1954	-0.6218
1723	CHMP2A	0.3143	0.2662	0.2438	0.1756	0.3198	0.2733	0.2297	0.1772	-0.7955	1.4218	-1.0773	0.5133	3.4154	0.5908	-0.7718	-1.2433	1.3733
1724	CHMP2B	0.1861	0.3324	0.1660	0.3154	0.2207	0.3897	0.1674	0.2222	0.3191	-0.7003	0.4205	-0.0738	-0.1467	0.9914	-0.9794	-0.8162	0.8025
1725	CHMP3	0.2279	0.2728	0.2100	0.2894	0.3123	0.3243	0.1862	0.1772	-0.4436	-0.6333	0.1867	0.7183	-0.2532	-0.1216	0.8231	0.3618	1.3383
1726	CHMP4A	0.2969	0.2878	0.2102	0.2051	0.2988	0.3183	0.2042	0.1787	0.7099	-0.3342	-0.0199	-0.2673	-0.3198	1.2825	-1.4291	-2.5395	1.5089
1727	CHMP4B	0.2953	0.2541	0.2297	0.2210	0.3051	0.3125	0.2321	0.1503	0.0414	0.1700	-0.3147	0.1343	-0.4620	0.2082	-0.5935	0.0173	0.1836
1728	CHMP4C	0.2408	0.3056	0.2095	0.2441	0.2604	0.3219	0.2217	0.1960	0.4829	-0.7979	0.6273	-0.3341	-0.1218	-0.5666	1.9793	0.4623	0.2376
1729	CHMP5	0.2036	0.3098	0.1815	0.3051	0.2664	0.3318	0.1933	0.2085	-0.8272	0.4611	-0.8652	1.1566	-0.2383	-1.1383	0.9591	1.1313	-1.4760
1730	CHMP6	0.3287	0.1917	0.3131	0.1665	0.3383	0.2687	0.2554	0.1376	1.3886	-0.9153	0.9721	-1.3231	-0.1860	0.4927	-1.0916	-1.1689	0.5578
1731	CHMP7	0.2850	0.2320	0.2543	0.2287	0.3135	0.2318	0.2568	0.1979	-0.0623	-0.5500	0.2802	0.2426	-0.2165	-1.0481	1.1774	0.2744	-0.1716
1732	CHN2	0.2195	0.2867	0.2125	0.2813	0.2279	0.3098	0.2393	0.2229	-0.1957	0.1315	-0.3107	0.3647	-0.2110	1.4644	-2.0696	-1.7223	1.0581
1733	CHORDC1	0.1954	0.3358	0.1472	0.3215	0.2279	0.3614	0.1747	0.2359	0.8732	-0.8718	0.6883	-0.6528	-0.2532	0.9758	-0.8462	-0.6773	-0.0471
1734	CHP1	0.2168	0.2415	0.2430	0.2987	0.2650	0.2855	0.2291	0.2205	-0.3637	-0.8998	1.1086	-0.0574	-0.3281	-1.6263	2.9886	2.7725	-1.7052
1735	CHPF	0.3223	0.1549	0.3544	0.1684	0.3222	0.1596	0.3497	0.1686	1.1527	-1.0299	1.1560	-1.2208	-0.3198	-0.6334	1.0354	0.3199	-1.1871
1736	CHPF2	0.3031	0.1685	0.3109	0.2176	0.3113	0.1770	0.3122	0.1995	2.4020	-0.7026	0.0918	-1.4535	-0.4136	-0.3341	-2.0606	-1.0174	0.6427
1737	CHPT1	0.2455	0.2182	0.2500	0.2863	0.2365	0.2323	0.2233	0.3079	-0.3105	0.4858	-0.0997	-0.0698	-0.2619	-1.2595	0.4173	0.2567	-0.0589
1738	CHRAC1	0.1975	0.2640	0.2418	0.2967	0.2621	0.3130	0.2188	0.2061	-0.8522	-0.5969	1.3122	-0.1475	-0.2110	-1.0046	3.9161	3.3041	-1.2804
1739	CHRD	0.3203	0.1613	0.3407	0.1777	0.3375	0.1668	0.3208	0.1749	0.0903	0.0187	-0.1460	0.0587	-0.3593	1.8730	-3.4937	-2.8042	1.1868
1740	CHRNA5	0.2128	0.2851	0.2065	0.2956	0.2244	0.2742	0.1966	0.3048	-0.3076	0.4026	-0.9413	0.8775	-0.0537	-0.2453	-0.1269	-0.1541	0.4186
1741	CHRNB1	0.2637	0.2277	0.2707	0.2379	0.2661	0.2009	0.3074	0.2255	-0.8344	0.8373	-1.0887	1.0672	-0.0929	-0.4323	-0.5239	-0.7795	1.1252
1742	CHST10	0.2814	0.2358	0.2645	0.2183	0.2444	0.2612	0.2481	0.2463	0.6573	-0.9596	0.5872	-0.2935	-0.2067	0.3076	0.4924	0.7530	-1.0955
1743	CHST11	0.2358	0.2604	0.2436	0.2602	0.2519	0.2633	0.2964	0.1884	1.4343	-0.3770	0.0402	-0.8693	-0.2413	-0.0540	0.0727	0.5149	0.4921
1744	CHST12	0.2757	0.2150	0.2637	0.2456	0.3068	0.1828	0.3502	0.1602	1.8357	-0.5511	-0.2709	-0.7116	-0.1781	-0.8257	-1.4480	-1.0852	1.1253
1745	CHST13	0.3177	0.1367	0.3719	0.1737	0.3236	0.1290	0.3939	0.1535	-0.2309	-0.3433	0.3475	0.1276	-0.2383	-1.1383	2.6920	2.2459	-1.5872
1746	CHST14	0.2906	0.1738	0.3269	0.2087	0.3289	0.1596	0.3271	0.1844	-0.0326	-0.4098	0.3860	-0.0131	-0.2165	-1.0481	2.7365	2.3318	-1.0495
1747	CHST15	0.2389	0.2364	0.2612	0.2635	0.2460	0.2525	0.2858	0.2157	-0.8161	0.3398	0.0622	0.3062	-0.3281	-0.6778	0.5977	0.5915	-0.0076
1748	CHST2	0.2984	0.2079	0.2755	0.2183	0.3321	0.1585	0.3346	0.1748	-0.0109	1.7734	-0.5967	-0.8914	-0.3865	-1.0782	-1.0867	-0.4718	-0.9656
1749	CHST3	0.2880	0.2136	0.2828	0.2156	0.3166	0.1893	0.3292	0.1649	1.4266	-1.3488	1.2985	-1.3103	-0.1860	-0.8800	1.2601	0.4962	-1.1295
1750	CHST7	0.3159	0.1849	0.3038	0.1953	0.3587	0.1337	0.3512	0.1564	-0.7760	0.6099	-1.1668	1.3087	-0.0758	-0.3500	0.4729	0.5137	-0.1199
1751	CHST9	0.1787	0.2962	0.2156	0.3095	0.2077	0.3386	0.1911	0.2626	-0.5921	-0.8791	1.0453	0.1642	-0.0537	-0.2453	1.8501	2.0727	-1.0028
1752	CHSY1	0.2638	0.2377	0.2387	0.2598	0.2735	0.2515	0.2552	0.2199	1.0549	0.1931	-0.5993	-0.4120	-0.3163	0.3914	-1.4771	-1.4450	1.4480
1753	CHTF18	0.3415	0.1743	0.3273	0.1569	0.3402	0.1733	0.3313	0.1552	1.5309	-0.6423	0.9061	-1.6060	-0.3652	2.6982	-2.4350	-3.0099	0.9693
1754	CHTF8	0.2622	0.2071	0.2917	0.2390	0.2700	0.2562	0.2617	0.2121	0.5384	-0.5400	1.5275	-1.5175	-0.3436	-0.7771	1.4415	1.5646	-0.9709
1755	CHTOP	0.2626	0.2477	0.2362	0.2535	0.3306	0.2675	0.2339	0.1680	0.6798	-1.3959	0.3089	0.3235	-0.3820	-0.1296	0.5772	0.6363	0.2152
1756	CHUK	0.2125	0.3089	0.1769	0.3017	0.2394	0.3074	0.1826	0.2707	-1.2552	1.2823	-1.5648	1.5068	-0.1679	0.7084	0.6689	1.4828	-0.5169
1757	CHURC1	0.2058	0.3354	0.1754	0.2834	0.2321	0.3006	0.1845	0.2827	-0.7473	0.7849	-1.3836	1.3488	-0.2067	-0.9641	-0.7911	-0.7243	-0.3681
1758	CIAO1	0.2558	0.2719	0.2200	0.2523	0.3068	0.1976	0.2734	0.2222	0.4048	-0.1629	-0.9058	0.7410	-0.2836	-0.3652	-1.4466	-1.5416	1.9416
1759	CIAPIN1	0.2583	0.2395	0.2360	0.2662	0.2714	0.2532	0.2382	0.2372	0.3944	-0.5834	0.7657	-0.5975	-0.1781	-0.8257	1.4591	0.5831	0.2851
1760	CIB1	0.2918	0.2138	0.2691	0.2252	0.2688	0.2216	0.2932	0.2164	0.2004	-0.1204	-0.4786	0.4346	-0.2769	-1.3436	-0.7033	-0.9814	0.5924
1761	CIB2	0.2815	0.2068	0.3142	0.1975	0.2674	0.2424	0.2781	0.2121	0.2970	-0.2944	1.0031	-1.0262	-0.1589	-0.7345	1.1059	0.7778	0.2492
1762	CIC	0.3008	0.1799	0.3573	0.1621	0.3004	0.1772	0.3651	0.1573	0.4029	0.6014	-0.0321	-0.7831	-0.6295	0.0908	-1.2163	-1.0027	-1.8191
1763	CIDEB	0.2220	0.2514	0.3069	0.2196	0.2831	0.2283	0.2755	0.2131	-0.8789	-0.2226	0.1000	0.8039	-0.2067	-0.9641	1.1899	1.6627	-0.6435
1764	CINP	0.2613	0.2634	0.2634	0.2120	0.2579	0.3082	0.2280	0.2060	0.5498	-0.5768	0.5635	-0.5189	-0.1345	-0.6247	-0.4646	-0.6627	0.3235
1765	CIPC	0.2208	0.2657	0.2294	0.2842	0.2431	0.2623	0.2882	0.2063	1.5743	-0.0010	-0.2014	-1.0504	-0.0758	-0.3500	-1.3292	-1.5143	1.4035
1766	CIR1	0.2174	0.3796	0.1694	0.2336	0.2378	0.4044	0.1785	0.1793	-0.8875	1.2782	-1.2014	0.8373	-0.2413	-0.0540	-0.8428	-1.6506	1.4410
1767	CIRBP	0.3069	0.1844	0.2639	0.2448	0.3423	0.2009	0.2514	0.2054	0.5552	-1.3914	0.2748	0.4320	-0.4873	1.7399	-3.0731	-2.6171	1.2261
1768	CISD1	0.1773	0.3381	0.1608	0.3238	0.2284	0.3272	0.1944	0.2500	-0.3963	-0.5638	0.3150	0.4908	-0.1781	0.6020	0.5545	0.6667	-0.2168
1769	CISD2	0.1916	0.3055	0.1798	0.3231	0.2346	0.2938	0.2025	0.2691	-0.6849	0.3808	-0.9604	1.2143	-0.2110	-1.0046	2.2631	2.1951	-1.3798
1770	CISD3	0.3037	0.2335	0.2657	0.1971	0.3228	0.1837	0.3333	0.1601	-0.4334	1.0219	-0.5945	0.0612	-0.1345	-0.6247	-0.1034	-0.8577	1.2871
1771	CISH	0.2680	0.1966	0.3185	0.2169	0.2687	0.1848	0.3488	0.1977	0.5458	0.3286	0.6172	-1.3427	-0.3517	-0.8304	0.8877	1.0470	-1.7015
1772	CIT	0.2593	0.2669	0.2564	0.2174	0.2724	0.2811	0.2513	0.1951	-0.1021	0.0816	0.2437	-0.2275	-0.4296	-0.4483	1.0386	-0.1305	-0.4057
1773	CITED2	0.2317	0.2603	0.2490	0.2590	0.2914	0.2185	0.3481	0.1420	-0.3966	0.6226	-0.3583	0.1520	-0.3593	-1.7976	0.9861	0.5166	-0.9128
1774	CITED4	0.3412	0.1183	0.3939	0.1466	0.3587	0.0942	0.4257	0.1214	0.0363	-0.1631	0.3808	-0.2828	-0.1345	-0.6247	1.5955	1.7375	-1.0513
1775	CIZ1	0.2756	0.2437	0.3274	0.1533	0.2669	0.2509	0.3326	0.1496	-1.2602	1.7940	-1.3909	0.8994	2.1391	1.8621	-0.8827	-1.3752	1.0601
1776	CKAP2	0.1868	0.3434	0.1801	0.2897	0.2019	0.3778	0.1901	0.2302	0.1532	-0.4090	-0.0465	0.2820	-0.2413	-0.0540	0.2681	0.2197	0.2985
1777	CKAP2L	0.2016	0.3506	0.1918	0.2560	0.2022	0.3678	0.2085	0.2215	0.0052	0.9399	-1.0793	0.2891	-0.1948	0.3987	-0.9936	-0.9495	-0.2385
1778	CKAP4	0.2848	0.2313	0.2772	0.2067	0.3250	0.2259	0.2984	0.1506	0.2681	-1.3314	1.4632	-0.5567	-0.3163	-1.5429	3.1294	2.4205	-1.8268
1779	CKAP5	0.2317	0.3087	0.2118	0.2478	0.2356	0.3214	0.2093	0.2338	-1.4781	1.3634	-1.5183	1.5557	-0.5654	1.2649	0.4472	-0.5210	0.2151
1780	CKB	0.3035	0.1923	0.3373	0.1669	0.3132	0.2030	0.3298	0.1540	-0.7567	0.3493	-0.9408	1.2620	-0.3652	-1.8342	-1.8198	-0.9682	0.9024
1781	CKLF	0.2409	0.2530	0.2119	0.2942	0.2105	0.2654	0.2171	0.3070	0.1803	-0.0103	0.3442	-0.4958	-0.1467	-0.6822	0.5260	-0.0999	0.3376
1782	CKM	0.2738	0.2307	0.3104	0.1851	0.2940	0.2423	0.2852	0.1785	-0.5921	-0.8791	1.0453	0.1642	-0.0537	-0.2453	1.8501	2.0727	-1.0028
1783	CKS1B	0.2336	0.2567	0.2182	0.2914	0.2194	0.3122	0.2489	0.2194	-0.8037	0.3821	-0.3089	0.6335	-0.2769	-0.3045	1.5132	1.8870	-1.6117
1784	CKS2	0.2094	0.2711	0.2045	0.3149	0.1983	0.3249	0.2405	0.2363	-1.4761	0.8273	-1.0778	1.5776	-0.3163	-0.5758	0.7157	1.5975	-0.5810
1785	CLASP1	0.2357	0.2668	0.2399	0.2576	0.2446	0.2750	0.2459	0.2346	-1.3721	1.1426	-1.9151	2.0452	1.9390	-0.1185	-0.4099	-1.6146	1.4230
1786	CLASP2	0.2167	0.2940	0.1984	0.2910	0.2342	0.2961	0.2087	0.2610	0.3075	-0.6667	0.7618	-0.4501	-0.3436	0.1514	-0.3708	-0.3969	0.2216
1787	CLASRP	0.3149	0.2248	0.3194	0.1409	0.3101	0.2275	0.3289	0.1335	-0.2132	0.3944	-0.6610	0.4987	2.4178	4.0659	-2.0349	-3.8545	2.9052
1788	CLCC1	0.2149	0.2887	0.2036	0.2928	0.2565	0.2952	0.1912	0.2571	1.9998	-1.5153	1.0916	-1.4145	-0.2413	-0.0540	-1.6376	-1.8241	2.0106
1789	CLCF1	0.2633	0.2070	0.3161	0.2135	0.2815	0.1837	0.3511	0.1837	1.9979	-2.0523	1.7027	-1.5605	-0.0758	-0.3500	0.7918	-0.9831	0.6732
1790	CLCN2	0.2873	0.1988	0.3015	0.2124	0.2880	0.1904	0.3073	0.2142	0.0632	-0.9687	0.9194	-0.1502	-0.2067	1.5794	-1.3291	-0.8813	1.1444
1791	CLCN3	0.2134	0.2853	0.1878	0.3135	0.2396	0.2771	0.1964	0.2869	-0.6339	0.9165	-1.6404	1.3828	-0.3517	0.0907	0.0659	-0.1788	0.8382
1792	CLCN5	0.2234	0.2688	0.2095	0.2984	0.2553	0.2422	0.2263	0.2761	-0.1208	-1.2813	0.6949	0.5049	-0.1948	-0.9208	2.1970	2.5970	-1.3588
1793	CLCN6	0.2557	0.2160	0.2738	0.2546	0.2716	0.2110	0.2754	0.2420	-0.3952	0.3007	-0.7059	0.7781	3.0480	1.2192	-1.6659	-1.5247	1.7629
1794	CLCN7	0.3160	0.1684	0.3227	0.1929	0.3130	0.1764	0.3048	0.2058	1.6049	-0.5306	0.8029	-1.6547	-0.5073	0.7822	0.2324	0.5944	-0.8852
1795	CLDN1	0.1967	0.2687	0.2162	0.3183	0.2765	0.2038	0.2686	0.2512	0.0606	-0.9050	0.2053	0.5308	-0.2413	-1.1718	2.8748	3.2587	-1.8591
1796	CLDN11	0.2302	0.2310	0.2342	0.3046	0.3124	0.1320	0.3140	0.2415	0.6904	-1.1726	0.9953	-0.5538	-0.0929	-0.4323	1.2088	-0.0881	-0.3700
1797	CLDN12	0.1905	0.2813	0.1865	0.3416	0.2199	0.2090	0.2787	0.2923	0.0326	-0.3148	-0.0672	0.3183	-0.2413	-0.0540	1.6000	1.4536	-0.4634
1798	CLDN14	0.2971	0.2141	0.2820	0.2068	0.2678	0.1743	0.3766	0.1813	1.4444	-1.8924	1.6771	-1.2342	-0.0537	-0.2453	0.9438	-0.5651	-0.6681
1799	CLDN15	0.2786	0.1724	0.3489	0.2002	0.2836	0.1652	0.3450	0.2061	0.1195	-0.2060	0.1518	-0.0719	-0.1679	0.7084	-0.4243	-0.0526	0.2086
1800	CLDN19	0.2805	0.1999	0.3119	0.2077	0.2991	0.1592	0.3333	0.2083	1.2655	-1.3125	1.2330	-1.1405	-0.1094	-0.5026	1.4412	1.1647	-0.8674
1801	CLDN2	0.2462	0.2334	0.2779	0.2425	0.2420	0.2043	0.2928	0.2609	-0.5921	-0.8791	1.0453	0.1642	-0.0537	-0.2453	1.8501	2.0727	-1.0028
1802	CLDN3	0.3242	0.1617	0.3673	0.1468	0.3409	0.1500	0.3394	0.1697	-0.9249	1.4299	-0.4996	-0.0088	-0.0537	-0.2453	-0.3049	-0.8126	-0.5168
1803	CLDN4	0.3097	0.1705	0.2979	0.2218	0.3285	0.1547	0.3126	0.2041	1.2151	-0.3743	0.4090	-1.0749	-0.2165	0.1543	0.5991	-0.4572	-0.0734
1804	CLDN6	0.2709	0.1735	0.3053	0.2504	0.3227	0.1409	0.3061	0.2303	0.3929	-1.2524	0.9784	-0.2256	-0.0929	-0.4323	1.3060	1.1784	-0.4840
1805	CLDN7	0.2789	0.1887	0.2808	0.2516	0.3065	0.1785	0.2717	0.2433	-0.1216	-0.9430	0.8359	0.0618	-0.1589	-0.7345	1.9912	1.6858	-1.0509
1806	CLDND1	0.1841	0.2896	0.1905	0.3358	0.2279	0.2464	0.2187	0.3070	2.0239	-2.7957	2.2898	-1.5453	-0.2310	-1.0917	1.2405	1.5042	-0.4139
1807	CLDND2	0.3593	0.1715	0.2598	0.2094	0.3214	0.1617	0.2954	0.2216	0.2244	-0.4842	0.0770	0.1720	-0.1094	-0.5026	0.1873	1.6737	-0.5231
1808	CLEC11A	0.3455	0.1673	0.3338	0.1535	0.3695	0.1600	0.3292	0.1414	1.9259	-1.2937	1.4405	-1.9091	-0.1948	0.3987	-0.1324	-0.1582	-0.7969
1809	CLEC16A	0.2657	0.2365	0.2858	0.2120	0.2583	0.2434	0.2884	0.2099	0.2318	0.1734	-0.3281	-0.0038	-0.3281	0.2707	-1.0577	-1.9206	0.8689
1810	CLEC18B	0.3004	0.2011	0.3093	0.1892	0.3087	0.1936	0.3139	0.1839	0.2691	-0.3228	0.5003	-0.4542	-0.0537	-0.2453	-0.0716	-0.2456	-0.6384
1811	CLEC2D	0.1944	0.3367	0.1853	0.2835	0.2321	0.3037	0.1902	0.2740	0.2768	-0.8196	0.0019	0.5037	-0.1467	-0.6822	-1.0691	-2.1466	2.0408
1812	CLEC2L	0.3351	0.1483	0.3436	0.1731	0.3396	0.1667	0.3255	0.1682	0.5078	-0.4455	1.2688	-1.3488	-0.0758	-0.3500	1.1353	0.7697	-0.6662
1813	CLEC4E	0.1909	0.2732	0.2218	0.3141	0.2177	0.2770	0.2146	0.2907	0.8516	0.9994	-1.0101	-0.5179	-0.0537	-0.2453	-2.0370	-1.3120	0.3654
1814	CLGN	0.2114	0.3497	0.1567	0.2822	0.2251	0.3628	0.1574	0.2546	-1.1070	0.8663	-0.9996	1.1680	-0.1218	1.3967	-0.5386	-1.9845	2.8565
1815	CLHC1	0.1944	0.3310	0.1612	0.3135	0.2042	0.3470	0.1672	0.2816	-1.2296	1.2845	-1.1260	1.0254	-0.0537	-0.2453	-1.1620	-1.5334	1.7254
1816	CLIC1	0.2902	0.2452	0.2544	0.2102	0.2669	0.2669	0.2586	0.2075	-1.3472	1.5916	-1.4909	1.2385	1.9153	-0.1768	0.4995	0.1865	-0.7997
1817	CLIC2	0.1883	0.3526	0.1742	0.2848	0.2159	0.3063	0.2186	0.2591	-0.9498	1.1992	-0.7216	0.4609	-0.2110	-1.0046	0.8326	1.1470	-0.7615
1818	CLIC4	0.1872	0.3054	0.1763	0.3311	0.2266	0.3175	0.2121	0.2437	0.7234	-1.3576	1.7788	-1.2320	-0.2532	-0.1216	2.4678	1.7638	-1.7616
1819	CLINT1	0.2156	0.3079	0.1862	0.2902	0.2416	0.3061	0.2213	0.2309	-0.7837	0.9969	-1.1181	0.9116	-0.3820	1.6622	0.1920	-1.1394	1.6238
1820	CLIP1	0.2389	0.3304	0.2049	0.2258	0.2596	0.3440	0.2072	0.1892	-0.3161	0.8200	-0.8931	0.4592	-0.3436	1.0800	-1.3892	-1.7664	1.7808
1821	CLIP2	0.3262	0.2081	0.3084	0.1574	0.3531	0.2228	0.2862	0.1380	-1.6056	0.6943	-0.7853	1.5012	-0.3281	-0.6778	-0.0960	-0.2677	0.2478
1822	CLK1	0.2160	0.3227	0.1700	0.2913	0.2238	0.3409	0.1763	0.2590	-0.4778	0.5880	-1.1174	1.0158	-0.3281	1.2192	-1.1141	-1.7839	2.0307
1823	CLK2	0.2888	0.2414	0.2651	0.2047	0.2739	0.2599	0.2599	0.2064	2.0106	-1.7961	1.6897	-1.8033	-0.4542	0.2548	0.2172	-1.1350	0.2287
1824	CLK3	0.2783	0.2481	0.2805	0.1931	0.2748	0.2510	0.2830	0.1912	0.8951	0.1458	-0.2337	-0.6135	-0.3198	3.1985	-2.8163	-3.7145	2.6505
1825	CLK4	0.2137	0.3227	0.1593	0.3043	0.2294	0.3278	0.1788	0.2640	0.1615	-0.7997	0.4870	0.0699	-0.1860	0.4927	-0.5440	1.0810	0.0972
1826	CLMN	0.2288	0.2567	0.2351	0.2794	0.2475	0.2908	0.2468	0.2149	-0.4603	-0.4902	0.6032	0.1782	4.1439	1.0638	0.0848	-0.3758	1.6426
1827	CLN3	0.2724	0.1650	0.3217	0.2409	0.2747	0.1545	0.3250	0.2458	0.1405	0.5936	-0.5993	-0.0148	-0.2165	-1.0481	-1.5262	-1.4985	0.3518
1828	CLN5	0.2026	0.3002	0.1905	0.3067	0.2309	0.2821	0.2104	0.2765	0.7630	-0.5203	-0.1081	-0.0310	-0.0758	-0.3500	-0.7148	-0.2579	-0.0032
1829	CLN6	0.2850	0.1701	0.3173	0.2276	0.2433	0.1640	0.3462	0.2465	1.6361	-0.7172	0.6154	-1.3377	-0.4474	-0.5548	0.9139	1.5094	-1.5542
1830	CLN8	0.2844	0.2242	0.2377	0.2537	0.2727	0.1841	0.2704	0.2727	1.1013	-0.4234	-0.4622	-0.0501	-0.2711	-1.3004	-0.2578	-0.1771	0.6719
1831	CLNS1A	0.2129	0.2911	0.1885	0.3075	0.2785	0.2897	0.1969	0.2349	-0.8529	1.7627	-1.1966	0.3883	-0.3198	-0.6334	0.1103	-0.2202	-0.5966
1832	CLOCK	0.1914	0.3142	0.1844	0.3099	0.1978	0.3211	0.2210	0.2600	0.2320	-0.7131	0.4665	-0.0404	-0.1467	-0.6822	0.1503	-0.2299	-0.4416
1833	CLP1	0.2593	0.2451	0.2287	0.2670	0.2769	0.2251	0.2400	0.2580	0.5251	-0.7662	-0.2103	0.4849	-0.1218	-0.5666	0.1401	-0.0380	0.9814
1834	CLPB	0.2353	0.2782	0.2337	0.2528	0.2999	0.2477	0.2703	0.1822	0.0666	0.6172	-1.5166	0.9736	-0.2383	0.0047	-1.8857	-0.8445	0.0645
1835	CLPP	0.2988	0.2510	0.2581	0.1921	0.2984	0.1974	0.3442	0.1600	-1.2200	2.2866	-1.7431	0.7790	-0.1948	-0.9208	0.0181	0.5159	-0.5591
1836	CLPTM1	0.2709	0.1996	0.3332	0.1964	0.2646	0.2128	0.3303	0.1923	0.9253	-1.2640	1.8724	-1.5505	-0.3865	-0.1871	0.7656	0.1674	-1.2889
1837	CLPTM1L	0.2933	0.2018	0.2652	0.2396	0.2739	0.2150	0.2757	0.2354	1.6267	-0.6310	0.8649	-1.6525	-0.3361	-0.7245	-0.8046	-0.5499	-0.6365
1838	CLPX	0.2234	0.2927	0.1900	0.2939	0.2417	0.3207	0.1885	0.2491	-0.6480	0.7160	-0.7945	0.7145	-0.4136	0.5459	-0.3881	0.3527	0.5116
1839	CLSPN	0.2360	0.3008	0.2039	0.2593	0.2534	0.3520	0.1815	0.2131	-1.1338	1.4746	-1.4714	1.1422	2.5872	1.5951	-1.1144	-1.9636	2.6431
1840	CLSTN1	0.2817	0.2248	0.2847	0.2088	0.2915	0.2480	0.2705	0.1899	-0.3412	0.3927	-0.2561	0.2041	-0.5221	-1.0230	0.9434	0.4004	-0.9794
1841	CLSTN3	0.2876	0.2013	0.3020	0.2091	0.2849	0.2151	0.3006	0.1994	0.2723	-1.0883	1.2678	-0.5618	-0.4620	0.2082	0.0256	-0.4361	-0.6879
1842	CLTA	0.2904	0.2338	0.2560	0.2199	0.3150	0.2645	0.2630	0.1575	-0.9809	0.3317	-1.0014	1.5318	-0.2769	-0.3045	1.1528	0.5820	-0.5520
1843	CLTB	0.3415	0.2037	0.2976	0.1572	0.3421	0.2431	0.2693	0.1456	0.1543	-0.1005	0.0518	-0.0897	-0.2383	-1.1383	0.6056	0.2355	-0.5532
1844	CLTC	0.2133	0.2970	0.2015	0.2882	0.2251	0.2981	0.1974	0.2794	-1.3637	1.4690	0.2716	-0.3215	-0.6549	-1.7580	1.0844	1.1692	-2.5515
1845	CLTCL1	0.2688	0.2474	0.2534	0.2305	0.2693	0.2518	0.2439	0.2350	-0.0117	-0.0890	-0.1920	0.2875	-0.1781	0.6020	-1.8818	-2.3447	0.6324
1846	CLU	0.2506	0.2637	0.2492	0.2364	0.2710	0.2532	0.2880	0.1878	0.2300	-0.4982	0.2230	0.0181	-0.2836	0.6542	-0.0815	-1.2770	1.1412
1847	CLUAP1	0.2288	0.3076	0.1979	0.2657	0.2575	0.3341	0.1953	0.2131	2.2381	-1.2301	0.6427	-1.3774	-0.0929	-0.4323	-2.2211	-1.4264	-0.0606
1848	CLUH	0.3175	0.1941	0.3196	0.1688	0.3059	0.2092	0.3257	0.1592	0.0956	1.3019	-0.4769	-0.6759	-0.6750	-0.1279	-1.3025	-2.2113	0.1062
1849	CLYBL	0.2549	0.2837	0.2159	0.2456	0.2549	0.2824	0.2225	0.2402	-0.7210	1.0493	-1.2108	0.9150	-0.0929	-0.4323	-0.9203	-0.8468	0.1264
1850	CMAS	0.2620	0.2889	0.1751	0.2740	0.2680	0.2926	0.1874	0.2519	0.1486	0.1616	-0.3861	0.1339	-0.3071	-0.5235	1.8314	1.6092	-0.8085
1851	CMBL	0.2538	0.2682	0.2278	0.2502	0.2435	0.2898	0.2027	0.2639	0.2598	-0.5792	0.8808	-0.6113	-0.2165	-1.0481	1.3004	1.8235	-0.7474
1852	CMC1	0.1731	0.3253	0.1726	0.3290	0.2138	0.3836	0.1761	0.2264	0.4802	-0.7742	-0.0855	0.3848	-0.1948	-0.9208	0.0427	0.7552	-0.4706
1853	CMC2	0.2205	0.2742	0.1909	0.3143	0.2110	0.3544	0.1772	0.2574	0.1001	0.0472	-0.0626	-0.0574	-0.2110	-1.0046	0.0400	-0.5481	0.9002
1854	CMC4	0.2372	0.2736	0.2520	0.2372	0.2549	0.3431	0.2010	0.2010	-0.9100	0.9517	-0.8244	0.7476	-0.1094	-0.5026	0.9653	0.6549	-0.0041
1855	CMIP	0.2549	0.2212	0.3162	0.2077	0.2747	0.2303	0.3109	0.1841	-0.4136	0.6255	0.1838	-0.3504	-0.5654	0.4115	0.9982	2.3965	-0.9657
1856	CMPK1	0.2036	0.2911	0.1753	0.3299	0.2617	0.2924	0.2003	0.2456	0.1189	-1.1938	1.4245	-0.5176	-0.3013	-1.4603	3.1518	2.6456	-1.3582
1857	CMPK2	0.2507	0.2275	0.2630	0.2588	0.3148	0.1782	0.3259	0.1811	-0.7972	0.3701	-0.5482	0.8876	-0.0537	-0.2453	2.0766	1.3469	-0.8268
1858	CMSS1	0.2201	0.2829	0.2313	0.2657	0.2628	0.3333	0.1912	0.2127	-0.0636	0.7063	-0.4206	-0.1354	-0.2310	-1.0917	-0.8694	-0.7161	-0.2683
1859	CMTM3	0.2562	0.2062	0.3025	0.2351	0.2527	0.1612	0.3462	0.2399	-0.5392	-0.0671	0.2365	0.2513	-0.2619	0.8825	2.2405	2.3148	-1.2372
1860	CMTM4	0.2528	0.2335	0.2263	0.2874	0.2885	0.1955	0.2981	0.2179	0.4206	-0.9200	0.9079	-0.4705	-0.2067	0.3076	2.4916	1.2618	-1.1588
1861	CMTM6	0.2065	0.2761	0.1778	0.3396	0.2368	0.2259	0.2277	0.3097	1.2280	-1.7211	1.1296	-0.6472	-0.2310	0.0795	2.1249	2.9363	-2.1568
1862	CMTM7	0.2613	0.2020	0.2877	0.2489	0.2590	0.1733	0.3429	0.2248	1.5068	-1.3950	0.8666	-0.8814	-0.1589	0.8477	1.0708	-0.0053	-0.0019
1863	CMTM8	0.2275	0.2139	0.2985	0.2601	0.2389	0.1850	0.3179	0.2582	0.3584	-0.2657	0.4850	-0.5613	-0.1218	-0.5666	0.5562	1.2165	-0.4569
1864	CMTR1	0.2794	0.2286	0.2533	0.2387	0.2798	0.2503	0.2367	0.2331	0.6787	-1.1180	0.9000	-0.5089	-0.4474	-0.5548	-0.3960	-0.4957	0.1675
1865	CMTR2	0.2062	0.2909	0.1731	0.3298	0.2061	0.2861	0.1905	0.3173	-0.6096	0.5624	-0.9153	0.9485	-0.1345	-0.6247	0.7678	0.6145	-0.4716
1866	CMYA5	0.2174	0.3391	0.2075	0.2360	0.2170	0.3409	0.2086	0.2336	-0.5313	0.6644	-0.7274	0.5985	-0.0537	4.0769	0.0489	0.1131	-0.3015
1867	CNBP	0.2282	0.2483	0.2158	0.3077	0.3013	0.2486	0.2185	0.2316	-1.7240	1.4823	-0.6250	0.7791	-0.4415	-0.4983	0.6570	0.7426	-0.3515
1868	CNDP2	0.2728	0.2494	0.2496	0.2281	0.3053	0.2379	0.2505	0.2063	-0.4212	-0.1656	0.1122	0.3689	-0.3763	-0.0811	-0.3084	0.3162	-0.5061
1869	CNEP1R1	0.2008	0.2782	0.1850	0.3360	0.2160	0.2827	0.2000	0.3013	-0.7124	0.4192	0.3494	-0.1661	-0.1345	-0.6247	0.1658	0.0001	0.7491
1870	CNIH1	0.1856	0.2904	0.1776	0.3464	0.2106	0.2269	0.2384	0.3241	-0.1253	0.0037	0.0567	0.0397	-0.2619	-1.2595	2.6532	3.0808	-1.8762
1871	CNIH4	0.2217	0.2620	0.2158	0.3005	0.1966	0.2518	0.2086	0.3429	-1.0201	0.1454	-0.1400	0.8413	-0.2110	-1.0046	1.7755	1.6573	-0.4387
1872	CNKSR1	0.2789	0.2130	0.3227	0.1854	0.2894	0.2118	0.3216	0.1772	-0.6653	-0.9816	1.4104	-0.0673	-0.1345	-0.6247	-0.2008	-0.0581	1.3001
1873	CNKSR3	0.2257	0.2857	0.2070	0.2815	0.2535	0.2631	0.2619	0.2216	-0.3027	0.0654	-0.1622	0.3542	-0.3013	-1.4603	0.1060	-0.1666	-0.7316
1874	CNN2	0.2773	0.2052	0.3113	0.2061	0.2934	0.2330	0.3172	0.1564	-0.7065	0.4129	0.2856	-0.0650	-0.3652	-0.9277	2.0741	3.1235	-2.3584
1875	CNN3	0.2145	0.2893	0.2160	0.2803	0.2381	0.3283	0.2148	0.2188	-1.3057	0.6585	-1.1594	1.6733	-0.2165	-1.0481	0.4584	1.0541	-0.3107
1876	CNNM1	0.2650	0.2389	0.2831	0.2131	0.3127	0.1917	0.3137	0.1819	-1.2401	-0.2388	0.4751	0.7080	-0.0758	-0.3500	1.6118	1.8844	-1.4597
1877	CNNM2	0.2374	0.2476	0.2373	0.2777	0.2827	0.2350	0.2891	0.1931	2.6219	-2.1444	1.8238	-2.1234	-0.2110	-1.0046	-0.8193	-1.9688	0.4421
1878	CNNM3	0.2886	0.1892	0.2831	0.2392	0.3607	0.1495	0.3211	0.1688	1.7237	-0.3684	0.3227	-1.4186	1.7325	1.2067	-2.0870	-4.0981	1.4848
1879	CNNM4	0.2695	0.2158	0.2862	0.2285	0.2774	0.2133	0.3075	0.2017	-0.6478	1.0247	-1.5530	1.2323	-0.2067	0.3076	0.5878	0.7574	-0.5683
1880	CNOT1	0.2213	0.2793	0.2293	0.2701	0.2214	0.2797	0.2304	0.2685	0.2197	-0.2338	0.1041	-0.0887	1.7688	2.1182	-0.7152	-1.6374	1.9482
1881	CNOT10	0.2266	0.3048	0.2143	0.2543	0.2137	0.3185	0.2110	0.2567	0.1191	-0.2931	-0.7607	0.9324	-0.2928	0.5908	-1.0066	-1.4572	2.3070
1882	CNOT11	0.2429	0.2449	0.2485	0.2636	0.2542	0.2320	0.2882	0.2255	-0.0005	-1.1715	1.0007	-0.0127	-0.3436	0.1514	0.9995	0.5093	0.1072
1883	CNOT2	0.2103	0.3143	0.2068	0.2686	0.2154	0.3247	0.2247	0.2352	0.9534	-1.4749	1.5101	-1.0376	-0.2769	1.7738	-1.5063	-1.4414	1.3260
1884	CNOT3	0.2750	0.2303	0.3396	0.1551	0.2718	0.2457	0.3320	0.1505	1.2418	-1.3148	1.4035	-1.2973	-0.4029	-0.2411	-1.4983	-0.0700	0.2740
1885	CNOT4	0.1967	0.2971	0.2467	0.2595	0.1921	0.2913	0.2852	0.2314	1.5690	-1.4818	1.5983	-1.6217	-0.2110	-1.0046	-0.0326	0.3761	-0.2069
1886	CNOT6	0.2158	0.2824	0.1811	0.3208	0.2154	0.3022	0.2154	0.2669	1.4645	-1.8977	2.6074	-2.1908	-0.3763	-0.0811	1.8475	1.8748	-0.6778
1887	CNOT6L	0.1887	0.2987	0.1716	0.3411	0.2168	0.3027	0.2174	0.2631	0.7955	-1.2939	1.3901	-0.9430	-0.2836	-0.3652	3.3487	3.1479	-1.0904
1888	CNOT7	0.1816	0.3089	0.1742	0.3354	0.2304	0.3123	0.1754	0.2819	0.6907	-0.4157	0.6485	-0.8649	-0.2110	-1.0046	1.7997	1.2067	-1.7458
1889	CNOT8	0.2228	0.2739	0.1942	0.3091	0.2523	0.2820	0.1872	0.2785	-0.6885	0.3996	-0.8933	1.1224	-0.2928	-1.4241	0.5288	0.9612	-0.9121
1890	CNOT9	0.2306	0.2474	0.2387	0.2832	0.2152	0.2676	0.2620	0.2553	0.0256	-0.5264	0.9815	-0.5638	-0.3593	0.9554	2.3338	1.8782	-2.1906
1891	CNP	0.2701	0.2359	0.2742	0.2198	0.3127	0.2280	0.2819	0.1774	-0.5684	-0.7859	0.8750	0.2537	-0.4215	-1.2710	3.1748	2.2615	-1.5800
1892	CNPPD1	0.2893	0.1763	0.2888	0.2457	0.2764	0.1699	0.3228	0.2309	0.0445	-0.6919	0.7771	-0.2295	-0.3163	1.3586	1.2952	1.8713	-0.9793
1893	CNPY2	0.2828	0.2779	0.2131	0.2262	0.3022	0.2546	0.2308	0.2125	0.6184	-1.0300	0.2710	0.1088	-0.3281	-0.6778	0.0129	-1.0211	-0.2831
1894	CNPY3	0.3054	0.2236	0.2900	0.1810	0.3225	0.2542	0.2506	0.1727	-0.7256	0.7937	-0.2552	0.1614	-0.2928	-1.4241	1.2292	0.8035	-1.3747
1895	CNPY4	0.2963	0.2551	0.2185	0.2300	0.3414	0.2796	0.1922	0.1868	0.9755	-0.9451	1.0752	-1.0710	-0.0537	-0.2453	-0.0063	-0.2969	0.0456
1896	CNR1	0.2145	0.2701	0.2241	0.2912	0.2500	0.2260	0.2888	0.2352	1.3643	-1.1331	0.7876	-0.9135	-0.0537	-0.2453	-0.8762	-0.2107	-0.4187
1897	CNRIP1	0.2526	0.2257	0.2748	0.2468	0.2764	0.2459	0.2724	0.2053	-0.7815	0.5461	-1.0547	1.2519	-0.0758	-0.3500	1.3864	0.8501	-0.2915
1898	CNST	0.2233	0.2951	0.2005	0.2811	0.2464	0.3071	0.2147	0.2317	-0.1984	0.2080	0.0233	-0.0432	-0.3013	0.5177	1.1310	0.4082	-0.1824
1899	CNTF	0.2266	0.2713	0.2150	0.2871	0.2467	0.2550	0.2533	0.2450	0.0555	-0.3236	0.0573	0.1855	-0.0758	-0.3500	0.3261	-0.3878	0.8886
1900	CNTLN	0.2122	0.3730	0.1774	0.2374	0.2264	0.3945	0.1714	0.2077	-0.2696	0.8474	-0.6126	0.1021	-0.1094	-0.5026	-2.6110	-2.7310	2.6129
1901	CNTNAP1	0.2789	0.2048	0.2955	0.2209	0.2803	0.1951	0.3044	0.2201	0.2913	-0.5071	1.0512	-0.8705	-0.3013	1.5067	1.2623	1.0514	-1.4641
1902	CNTNAP3B	0.2269	0.2667	0.2226	0.2838	0.2707	0.2391	0.2547	0.2355	0.0481	-0.7957	0.2794	0.3809	-0.0758	-0.3500	-1.6022	-1.4986	1.3699
1903	CNTRL	0.2350	0.3583	0.1930	0.2136	0.2397	0.3656	0.1907	0.2040	-1.2244	1.0916	-1.0239	1.0910	-0.3071	0.4565	-0.3661	-1.2890	0.5701
1904	CNTROB	0.3016	0.2295	0.2640	0.2050	0.3053	0.2333	0.2898	0.1717	1.1469	-1.6522	1.4512	-0.9827	-0.3652	1.7917	-0.6188	-1.1973	0.2452
1905	COA1	0.2414	0.2570	0.2247	0.2770	0.2694	0.2443	0.2306	0.2557	0.8167	-1.7315	1.5081	-0.7011	-0.2836	1.6736	0.6077	1.4091	-0.3428
1906	COA3	0.2769	0.2205	0.2577	0.2449	0.3176	0.1950	0.2956	0.1918	1.2717	-1.1972	1.0945	-1.1038	-0.1781	-0.8257	2.2148	1.0097	-0.7230
1907	COA4	0.2531	0.2714	0.2494	0.2262	0.3218	0.2490	0.2912	0.1379	-0.5534	0.0226	-0.9678	1.4218	-0.2619	0.8825	0.7195	0.2422	0.2243
1908	COA5	0.2260	0.2932	0.1915	0.2893	0.3333	0.2748	0.1757	0.2162	-1.0540	1.0320	-1.6849	1.6915	-0.2067	0.3076	-1.4352	-1.9618	1.2975
1909	COA6	0.2125	0.3630	0.1585	0.2659	0.2968	0.2688	0.2215	0.2129	0.9658	-0.3637	-0.0761	-0.3780	-0.1860	-0.8800	-1.8073	-1.3591	0.7338
1910	COA7	0.2467	0.2979	0.2101	0.2452	0.3059	0.2597	0.2208	0.2136	0.6251	-0.7465	0.8818	-0.7622	-0.2067	0.3076	1.7477	1.4877	-1.2541
1911	COASY	0.2876	0.2013	0.3033	0.2077	0.2902	0.2051	0.2961	0.2086	-1.4341	0.8396	-1.0059	1.4589	-0.4215	1.3543	-0.8819	0.2476	-0.0446
1912	COBL	0.2626	0.2643	0.2694	0.2037	0.2694	0.2617	0.2881	0.1808	0.5045	-0.0051	-0.2065	-0.1854	-0.1218	-0.5666	-2.8796	-2.4824	1.8929
1913	COBLL1	0.1855	0.3274	0.1929	0.2941	0.1968	0.3413	0.2293	0.2326	-1.4633	0.5305	-0.6351	1.3736	-0.3361	-0.7245	0.6074	0.4877	0.2723
1914	COCH	0.2196	0.3060	0.1964	0.2780	0.2473	0.2758	0.2127	0.2642	-1.1009	0.6950	-0.5291	0.8304	-0.3013	1.5067	-0.0636	-0.3043	1.4877
1915	COG1	0.2532	0.2472	0.2857	0.2140	0.2568	0.2452	0.2857	0.2122	1.3532	-1.7773	1.6479	-1.2379	-0.2711	-0.2409	-0.9681	-1.2832	0.6236
1916	COG2	0.2387	0.2848	0.2214	0.2551	0.2362	0.2945	0.2191	0.2502	-0.5590	0.3320	-0.9827	1.1765	-0.2310	-1.0917	-1.2791	-1.2865	0.4304
1917	COG3	0.2206	0.2913	0.1960	0.2920	0.2194	0.3003	0.2138	0.2665	0.8414	-1.1029	0.7938	-0.5380	-0.3163	3.2930	-0.3223	-0.1584	-0.2494
1918	COG4	0.2816	0.2500	0.2564	0.2121	0.2801	0.2539	0.2510	0.2150	-0.4721	0.2806	-1.1612	1.3031	2.4821	0.6440	-2.0567	-2.9710	2.2038
1919	COG5	0.1971	0.3072	0.2029	0.2928	0.2244	0.2927	0.2031	0.2799	0.2463	-0.4380	0.7878	-0.6249	-0.3013	-0.4713	-0.8500	0.0078	0.3359
1920	COG6	0.2017	0.3181	0.1788	0.3013	0.2212	0.3135	0.2035	0.2618	-2.5644	1.9372	-2.1983	2.6449	-0.1218	-0.5666	0.9853	0.9487	-0.6891
1921	COG7	0.2562	0.2593	0.2685	0.2160	0.2610	0.2502	0.2745	0.2143	-1.1346	0.5153	-1.0047	1.4969	-0.2928	1.5982	-0.7646	-2.2435	2.0551
1922	COG8	0.2694	0.2478	0.2515	0.2314	0.2838	0.1955	0.3154	0.2053	0.2089	-0.7294	-0.0121	0.4838	-0.2383	-1.1383	0.9560	0.9333	-0.9754
1923	COIL	0.2312	0.3007	0.1944	0.2737	0.2517	0.3090	0.2135	0.2257	-0.6220	1.3076	-2.0608	1.4831	-0.2310	0.0795	0.0456	-0.1798	-0.7824
1924	COL11A2	0.3384	0.1981	0.2946	0.1690	0.3527	0.1960	0.2945	0.1567	-0.6960	0.6157	-0.2380	0.2601	-0.0929	-0.4323	-0.2502	0.6379	0.2192
1925	COL12A1	0.2385	0.2847	0.2245	0.2524	0.2446	0.2935	0.2218	0.2401	1.3643	-1.1331	0.7876	-0.9135	-0.0537	-0.2453	-0.8762	-0.2107	-0.4187
1926	COL15A1	0.2661	0.2409	0.2765	0.2165	0.2906	0.2301	0.2887	0.1907	0.3664	-0.4263	0.0341	0.0508	-0.1218	-0.5666	-0.2301	-0.1176	-0.2977
1927	COL16A1	0.3396	0.2115	0.2839	0.1650	0.3479	0.2082	0.2895	0.1544	0.4748	-0.2695	-0.4945	0.3694	-0.1948	0.3987	-3.0386	-3.6178	3.7222
1928	COL18A1	0.3334	0.1795	0.3388	0.1483	0.3465	0.1660	0.3488	0.1387	-0.4292	0.7936	-0.6455	0.3233	1.3935	1.4713	-1.7451	-3.2825	1.3345
1929	COL1A1	0.2986	0.1792	0.3169	0.2053	0.3240	0.1596	0.3270	0.1894	1.3643	-1.1331	0.7876	-0.9135	-0.0537	-0.2453	-0.8762	-0.2107	-0.4187
1930	COL1A2	0.2916	0.2129	0.2537	0.2417	0.3194	0.1889	0.2689	0.2228	1.5914	-0.0969	-0.1568	-1.0250	-0.0758	-0.3500	-2.0739	-1.0814	-0.0408
1931	COL26A1	0.3116	0.1837	0.3301	0.1746	0.3265	0.1897	0.3485	0.1353	1.7533	-1.4505	1.1657	-1.3402	-0.1345	-0.6247	0.2490	0.0915	0.2233
1932	COL27A1	0.3131	0.2094	0.3001	0.1774	0.3297	0.2000	0.3170	0.1532	1.0988	-1.3548	1.3000	-1.0449	1.8865	2.3366	-1.8756	-2.8740	2.5330
1933	COL28A1	0.2630	0.2960	0.2118	0.2292	0.2868	0.2933	0.2098	0.2101	1.3643	-1.1331	0.7876	-0.9135	-0.0537	-0.2453	-0.8762	-0.2107	-0.4187
1934	COL2A1	0.3224	0.1911	0.3003	0.1862	0.3349	0.1856	0.2995	0.1800	0.0604	-0.3951	-0.0869	0.3845	-0.2619	-1.2595	-1.6631	-2.1635	1.1396
1935	COL4A1	0.2956	0.2459	0.2563	0.2023	0.3313	0.2303	0.2704	0.1680	1.3643	-1.1331	0.7876	-0.9135	-0.0537	-0.2453	-0.8762	-0.2107	-0.4187
1936	COL4A2	0.3255	0.2192	0.2929	0.1624	0.3431	0.2179	0.2887	0.1503	0.7309	-0.5110	1.4213	-1.6271	-0.1218	-0.5666	0.4872	0.6081	-0.1833
1937	COL4A5	0.2652	0.2549	0.2425	0.2373	0.2929	0.2395	0.2618	0.2058	-0.5618	0.4446	-0.5950	0.6763	-0.3198	1.2825	-0.2634	-1.2711	1.4466
1938	COL4A6	0.2871	0.2368	0.2598	0.2163	0.3071	0.2308	0.2659	0.1963	0.0024	0.4938	-0.3715	-0.0537	-0.1094	-0.5026	-1.6369	-2.0732	2.1861
1939	COL5A1	0.3016	0.2154	0.3009	0.1822	0.3304	0.2115	0.3136	0.1445	0.8516	0.9994	-1.0101	-0.5179	-0.0537	-0.2453	-2.0370	-1.3120	0.3654
1940	COL6A1	0.3160	0.2006	0.3193	0.1642	0.3424	0.2098	0.3080	0.1398	0.1466	-1.7228	1.5022	-0.1612	-0.2110	0.2299	0.5976	-0.1803	-0.1072
1941	COL6A2	0.3292	0.2003	0.3344	0.1361	0.3353	0.2084	0.3202	0.1361	1.5914	-0.0969	-0.1568	-1.0250	-0.0758	-0.3500	-2.0739	-1.0814	-0.0408
1942	COL6A5	0.2384	0.3091	0.2034	0.2492	0.2395	0.3109	0.2024	0.2473	0.2691	-0.3228	0.5003	-0.4542	-0.0537	-0.2453	-0.0716	-0.2456	-0.6384
1943	COL7A1	0.3597	0.1849	0.2888	0.1666	0.3608	0.1860	0.2892	0.1639	-0.1634	-0.7525	0.5773	0.1938	-0.2928	2.6056	-2.8470	-2.8107	1.9503
1944	COL9A2	0.3433	0.1978	0.3089	0.1501	0.3769	0.1892	0.3062	0.1277	0.1952	-1.4286	1.2138	-0.1621	-0.3361	1.1517	-1.1399	-1.8778	1.3188
1945	COL9A3	0.3624	0.1930	0.3120	0.1326	0.3860	0.1686	0.3299	0.1155	-0.4194	-0.1943	-0.8041	1.3044	-0.4215	1.3543	-1.1036	-2.0964	0.0968
1946	COLEC11	0.2919	0.2421	0.2561	0.2098	0.3333	0.2251	0.2768	0.1648	-0.7972	0.3701	-0.5482	0.8876	-0.0537	-0.2453	2.0766	1.3469	-0.8268
1947	COLGALT1	0.2912	0.1988	0.2882	0.2218	0.3130	0.1924	0.3178	0.1768	0.7806	-0.4686	0.5753	-0.8100	-0.4873	-0.8150	-0.5886	0.2716	-0.8617
1948	COLGALT2	0.2479	0.2462	0.2547	0.2512	0.2583	0.2599	0.2748	0.2071	0.5518	-0.6168	0.2016	-0.1125	-0.2110	-1.0046	1.6960	0.9869	-0.5865
1949	COMMD1	0.2662	0.2734	0.2374	0.2230	0.2754	0.2754	0.2421	0.2070	-0.3355	0.6351	-1.3435	1.1140	-0.0929	2.0903	-0.8406	-1.3281	2.1143
1950	COMMD10	0.1979	0.3136	0.1756	0.3129	0.2244	0.3218	0.2096	0.2442	0.1747	0.0349	-0.3772	0.2224	-0.1589	-0.7345	-1.3533	-1.6278	0.9455
1951	COMMD2	0.1963	0.3094	0.1789	0.3154	0.2362	0.3049	0.2261	0.2328	0.3283	-0.1217	0.6947	-0.8826	-0.1589	2.4299	0.7034	1.2246	-0.6683
1952	COMMD3	0.2246	0.2937	0.2181	0.2635	0.2308	0.2940	0.2325	0.2427	-0.7141	0.5676	-0.5554	0.6509	-0.1345	1.1691	-0.1121	-0.4932	0.9614
1953	COMMD4	0.3039	0.1989	0.2849	0.2123	0.3199	0.2027	0.2797	0.1977	1.2113	-1.1324	0.0336	-0.0189	-0.2310	0.0795	-0.6419	-0.3522	1.0113
1954	COMMD5	0.3105	0.1923	0.2699	0.2273	0.3289	0.1815	0.2946	0.1949	-0.1711	0.4255	-0.3489	0.1242	-0.1781	0.6020	1.0055	-0.1675	-0.0202
1955	COMMD6	0.1983	0.2990	0.1989	0.3038	0.2549	0.2784	0.2078	0.2588	-1.2192	0.2824	0.0861	0.6401	-0.1218	-0.5666	0.7908	0.7968	-0.7517
1956	COMMD7	0.2636	0.2482	0.2489	0.2394	0.2683	0.2683	0.2300	0.2333	-0.0570	-1.1708	1.6227	-0.6030	-0.2165	0.1543	1.6211	1.5179	-1.0109
1957	COMMD8	0.1916	0.3566	0.1554	0.2964	0.2423	0.3169	0.1785	0.2623	0.4008	0.5506	-0.7801	0.0039	-0.1094	1.6844	-0.5995	-0.6522	0.0857
1958	COMMD9	0.2275	0.2713	0.2503	0.2509	0.2357	0.2525	0.2997	0.2121	1.2165	-1.3932	1.5100	-1.3193	-0.1467	-0.6822	1.7135	0.6613	-0.0132
1959	COMP	0.3316	0.2076	0.3104	0.1505	0.3294	0.2052	0.3113	0.1541	0.9755	-0.9451	1.0752	-1.0710	-0.0537	-0.2453	-0.0063	-0.2969	0.0456
1960	COMT	0.2813	0.2113	0.3099	0.1976	0.3296	0.1980	0.2891	0.1833	0.7120	-1.2919	1.9388	-1.4188	-0.4215	-1.2710	-0.5108	-0.2253	-0.5436
1961	COMTD1	0.3400	0.1680	0.3264	0.1656	0.3511	0.1489	0.3511	0.1489	-1.1631	1.0386	-0.9243	0.9799	-0.1679	0.7084	-1.2580	-1.6912	1.8251
1962	COPA	0.2386	0.2725	0.2287	0.2602	0.2552	0.2644	0.2361	0.2443	-0.4041	0.6864	-0.1940	-0.0356	-0.6896	1.5682	-1.5588	-1.6514	0.5333
1963	COPB1	0.2056	0.3124	0.1915	0.2905	0.2116	0.3137	0.1899	0.2847	-0.6118	0.8219	-0.9420	0.7343	-0.5919	1.1521	-2.2062	-1.9365	1.6960
1964	COPB2	0.2385	0.2968	0.1915	0.2733	0.2483	0.3010	0.1895	0.2612	-0.2087	1.3420	-1.1422	0.1753	-0.4675	-0.7125	-1.7054	-0.9965	-0.3832
1965	COPE	0.3050	0.2140	0.3236	0.1574	0.3128	0.2089	0.3203	0.1580	-0.1442	-0.5081	-0.2840	0.8414	-0.3281	-0.6778	-0.8791	-0.4491	1.3531
1966	COPG1	0.2570	0.2472	0.2690	0.2268	0.2700	0.2483	0.2670	0.2147	-1.8969	1.3840	-1.3645	1.7339	-0.4474	-0.5548	0.1145	0.3748	-0.9970
1967	COPG2	0.2339	0.2760	0.2116	0.2786	0.2312	0.2828	0.2143	0.2717	-0.3717	0.4351	0.2380	-0.3179	-0.2928	-0.4167	-0.2950	0.2202	-0.5808
1968	COPRS	0.2995	0.2304	0.2477	0.2224	0.3062	0.2428	0.2663	0.1848	1.6800	-1.1452	1.0129	-1.3938	-0.1679	-0.7824	0.4693	0.3758	0.6243
1969	COPS2	0.1776	0.3259	0.1577	0.3388	0.1979	0.3725	0.1655	0.2641	0.6245	-1.7582	1.3595	-0.3703	-0.2532	-1.2189	0.6728	1.3749	-0.1143
1970	COPS3	0.2128	0.3021	0.2040	0.2811	0.2183	0.3018	0.2120	0.2679	0.1054	-0.2144	0.0407	0.0606	-0.2165	0.1543	1.1076	1.1520	-0.7288
1971	COPS4	0.2162	0.3168	0.1926	0.2744	0.2258	0.3243	0.1970	0.2529	-0.7126	0.0998	-0.7909	1.3107	-0.1860	-0.8800	-0.4748	0.0080	0.1368
1972	COPS5	0.2400	0.3079	0.1998	0.2523	0.2445	0.3054	0.1996	0.2505	-0.4114	0.5699	-0.3505	0.1966	-0.2711	-0.2409	-0.4927	-0.5261	0.9279
1973	COPS6	0.2764	0.2400	0.2614	0.2222	0.2864	0.2426	0.2599	0.2110	-0.4135	0.1856	-0.5608	0.7423	-0.3593	-0.8799	-1.2913	-0.7625	0.5037
1974	COPS7A	0.2693	0.2250	0.2709	0.2348	0.2982	0.2388	0.2679	0.1952	-1.0713	0.5287	-1.6184	2.0756	-0.2310	0.0795	0.9919	0.9082	-0.0031
1975	COPS7B	0.2614	0.2220	0.2579	0.2587	0.2626	0.2828	0.2525	0.2020	0.9051	-0.8633	0.6381	-0.6422	-0.4029	-0.2411	0.0137	-0.2130	0.1867
1976	COPS8	0.1987	0.3104	0.1800	0.3109	0.2392	0.2775	0.2313	0.2520	-0.3429	0.1342	-0.0154	0.1733	-0.1589	0.8477	1.1818	0.5300	1.5369
1977	COPS9	0.2919	0.2440	0.2344	0.2297	0.3275	0.2222	0.2281	0.2222	-0.7741	0.7366	-1.2819	1.3084	-0.1467	-0.6822	0.2122	0.0810	-0.0172
1978	COPZ1	0.2317	0.2444	0.2455	0.2783	0.2731	0.2693	0.2109	0.2467	-0.9277	-0.1094	1.4432	-0.5929	-0.4029	-1.1261	2.2475	2.4724	-1.7248
1979	COQ10A	0.2637	0.2115	0.2669	0.2580	0.2740	0.1795	0.2969	0.2497	0.7079	0.4189	-0.7209	-0.1886	-0.1218	-0.5666	-1.7629	-1.7280	1.0108
1980	COQ10B	0.2031	0.3016	0.1776	0.3177	0.2325	0.2885	0.1905	0.2885	-0.9640	0.3942	-0.7847	1.2468	-0.1345	-0.6247	2.6081	2.6691	-1.3633
1981	COQ2	0.2505	0.2472	0.2223	0.2800	0.2749	0.2165	0.2444	0.2642	-0.9291	1.0051	-1.5918	1.5220	-0.0929	-0.4323	-0.7675	-0.7644	0.1578
1982	COQ3	0.2377	0.2958	0.1857	0.2808	0.2439	0.2855	0.1996	0.2710	-0.2653	0.0563	-0.6914	0.8912	-0.1218	1.3967	1.5262	0.7389	-0.4059
1983	COQ4	0.3012	0.1904	0.3189	0.1896	0.3107	0.1761	0.3321	0.1811	1.0316	-0.8808	-0.3611	0.3157	-0.2110	2.6990	-0.4285	-0.1715	1.2463
1984	COQ5	0.2636	0.2570	0.2092	0.2703	0.2926	0.2487	0.2090	0.2497	-0.8503	1.4942	-2.7430	2.2267	-0.1345	-0.6247	-1.6521	-0.2813	0.0576
1985	COQ6	0.2394	0.2551	0.2323	0.2731	0.2756	0.2194	0.2607	0.2443	0.9464	-0.3563	-0.1276	-0.3122	-0.1467	0.9914	-0.8784	-0.9535	0.5549
1986	COQ7	0.2362	0.2699	0.2014	0.2926	0.3149	0.2504	0.2304	0.2043	-0.2238	0.6626	-1.2916	0.9379	-0.2067	-0.9641	1.3342	1.1922	-0.9050
1987	COQ8A	0.2980	0.2135	0.2854	0.2031	0.2983	0.2107	0.3050	0.1860	-0.0214	0.3794	-0.0841	-0.2146	-0.5073	-0.0675	-0.7147	-0.4836	-0.7695
1988	COQ8B	0.3115	0.1801	0.3123	0.1961	0.3327	0.1814	0.3002	0.1857	0.8325	-0.2448	-0.0331	-0.4256	-0.2619	-0.1885	-0.7453	-1.0294	0.9907
1989	COQ9	0.2755	0.2466	0.2718	0.2061	0.3029	0.2327	0.2778	0.1866	0.7729	-1.0766	0.9959	-0.7102	-0.2532	-1.2189	0.6517	-0.4124	0.8349
1990	CORO1A	0.3105	0.1953	0.3093	0.1848	0.3319	0.1931	0.3008	0.1743	0.7630	-0.5203	-0.1081	-0.0310	-0.0758	-0.3500	-0.7148	-0.2579	-0.0032
1991	CORO1B	0.3219	0.1922	0.3208	0.1650	0.3299	0.2004	0.3102	0.1595	-0.0437	0.3715	0.4348	-0.7320	-0.2836	-0.3652	0.5186	0.1743	-0.3724
1992	CORO1C	0.2446	0.2661	0.2119	0.2774	0.2602	0.2911	0.2257	0.2229	1.1749	-0.8289	0.5902	-0.8468	2.0522	-0.8150	2.1094	1.4930	0.0565
1993	CORO2A	0.2537	0.2634	0.2538	0.2291	0.2724	0.2413	0.2965	0.1898	-1.0029	0.7561	-0.4252	0.5812	-0.1589	-0.7345	1.3186	0.3625	0.5290
1994	CORO6	0.2988	0.2096	0.3127	0.1789	0.2959	0.2203	0.3065	0.1773	1.5127	0.1496	-0.2864	-1.0462	-0.0758	-0.3500	-1.4499	-0.9389	-0.1833
1995	CORO7	0.3067	0.1702	0.3370	0.1861	0.3128	0.1766	0.3323	0.1784	0.6041	-0.7387	0.3088	-0.1651	-0.3071	1.4364	-1.8821	-1.1013	1.4162
1996	COTL1	0.2731	0.2068	0.2942	0.2258	0.3286	0.2394	0.2582	0.1737	0.2467	-0.9961	0.8332	-0.1879	-0.2836	-1.3847	0.9657	1.5869	-1.7703
1997	COX10	0.2343	0.2367	0.2781	0.2509	0.2476	0.2272	0.2927	0.2325	-0.0703	0.8167	-0.6347	-0.0081	-0.1218	-0.5666	-0.3658	0.1622	-0.3950
[truncated: 9,671 more rows]
