# Supplementary material for: RNA-binding protein transcripts reflect composition of target mRNAs
Source: Nucleic Acids Res. 2026 Jun 8;54(11):gkag540. doi: 10.1093/nar/gkag540 (PMC13244147; doi:10.1093/nar/gkag540)
Supplement: gkag540_Supplemental_Files [file gkag540_supplemental_files.zip › S2_RNA_information_HTR_SELEX_0.0001.txt]

Index	Name	G	A	C	U	ICP_G	ICP_A	ICP_C	ICP_U
0	A1BG	0.2756	0.1842	0.2945	0.2457	0.0406	-1.2672	1.6154	-0.6469
1	A1CF	0.1758	0.3229	0.1911	0.3103	-1.1435	0.1581	-1.0554	1.8614
2	A2M	0.2382	0.2701	0.2527	0.2390	1.4698	-0.9626	1.9885	-2.4285
3	A2ML1	0.2500	0.2645	0.2407	0.2448	0.9826	-0.2789	0.6482	-1.2183
4	A3GALT2	0.3490	0.1535	0.3177	0.1799	0.2129	-0.0831	0.2908	-0.4118
5	A4GALT	0.3188	0.1802	0.3231	0.1778	0.8775	-0.7534	-0.0573	0.0673
6	A4GNT	0.2372	0.2569	0.2305	0.2754	-1.8579	1.4941	-1.9927	2.2858
7	AAAS	0.2716	0.1895	0.3019	0.2369	-0.2469	0.4564	-0.2299	0.0290
8	AACS	0.2844	0.2178	0.2666	0.2313	2.4095	-2.2054	1.1741	-1.1621
9	AADAC	0.1990	0.2943	0.1849	0.3218	-0.7282	-0.3623	0.2393	0.6428
10	AADACL2	0.1765	0.3130	0.1704	0.3401	-2.4836	1.5611	-1.7017	2.4046
11	AADACL3	0.2582	0.2370	0.2303	0.2745	0.1760	-0.3058	-0.5949	0.7666
12	AADACL4	0.2477	0.2368	0.2521	0.2634	0.1770	0.0915	-0.3849	0.2019
13	AADAT	0.2080	0.3058	0.2076	0.2787	0.2092	-0.2410	0.3360	-0.3108
14	AAGAB	0.2391	0.2838	0.1893	0.2877	-0.8744	-0.5276	0.1277	1.0077
15	AAK1	0.2094	0.2801	0.2141	0.2965	-1.1897	-0.3865	0.5066	0.7192
16	AAMDC	0.3238	0.2586	0.1935	0.2241	-0.7371	1.1716	-0.5095	0.0644
17	AAMP	0.3227	0.2057	0.2545	0.2170	0.6632	-0.9437	0.3678	-0.0686
18	AANAT	0.2997	0.1689	0.3419	0.1895	-0.5644	1.5578	-0.9131	0.0065
19	AAR2	0.2611	0.2234	0.2838	0.2317	2.0016	-2.2853	2.6122	-2.3414
20	AARD	0.2575	0.2872	0.2121	0.2431	-2.0246	1.9754	-1.7557	1.7242
21	AARS1	0.2866	0.2459	0.2467	0.2208	1.9268	-1.6829	1.5866	-1.7165
22	AARS2	0.3103	0.2293	0.2666	0.1938	-0.1896	0.0124	-1.0140	1.2205
23	AARSD1	0.3106	0.2538	0.2242	0.2114	1.0673	-0.3859	0.3620	-0.8856
24	AASDH	0.2103	0.2974	0.1851	0.3072	-0.0031	-0.1341	0.2687	-0.1682
25	AASDHPPT	0.1952	0.3054	0.1699	0.3296	-1.8063	1.6431	-1.6940	1.7862
26	AASS	0.2144	0.3277	0.1796	0.2783	-2.5084	2.2140	-1.6647	1.8286
27	AATF	0.3026	0.2789	0.2250	0.1935	1.2640	-0.9277	0.5530	-0.7573
28	AATK	0.3358	0.1580	0.3406	0.1655	-0.1172	0.3218	-0.7295	0.5957
29	ABAT	0.2513	0.2599	0.2461	0.2427	-0.3192	-0.0970	0.2734	0.0439
30	ABCA1	0.2327	0.2717	0.2214	0.2742	-0.5613	-0.4534	0.2289	0.5808
31	ABCA10	0.2009	0.3156	0.1739	0.3096	-0.4305	0.3332	-0.4466	0.5209
32	ABCA12	0.2100	0.2973	0.2155	0.2772	-0.1985	0.0903	0.5289	-0.4782
33	ABCA13	0.2012	0.2926	0.2099	0.2962	-2.0624	1.3972	-0.5521	1.0331
34	ABCA2	0.3015	0.1806	0.3340	0.1840	2.4198	-2.2669	2.6981	-2.7993
35	ABCA3	0.2901	0.1965	0.3140	0.1995	1.7711	-0.3361	0.0332	-1.1333
36	ABCA4	0.2535	0.2441	0.2705	0.2319	0.6733	-1.1963	2.0280	-1.6413
37	ABCA5	0.1798	0.3202	0.1524	0.3476	-2.1459	1.6042	-1.0092	1.3832
38	ABCA6	0.1977	0.3122	0.1868	0.3033	0.8730	-0.7590	1.0511	-1.1353
39	ABCA7	0.3222	0.1667	0.3241	0.1869	1.7974	-0.4655	0.5913	-1.6391
40	ABCA8	0.2144	0.2899	0.1958	0.2999	-0.9617	0.8708	-0.3749	0.3943
41	ABCA9	0.2130	0.2953	0.1934	0.2984	-0.5435	-0.7821	1.1420	-0.1149
42	ABCB1	0.2261	0.3091	0.1819	0.2828	-2.5244	2.4861	-2.5292	2.5086
43	ABCB10	0.2401	0.2579	0.2135	0.2884	0.9189	-1.4541	1.6418	-1.2049
44	ABCB11	0.2419	0.2980	0.2023	0.2579	-0.8434	0.4367	-0.9321	1.2637
45	ABCB4	0.2464	0.2968	0.1978	0.2590	0.4070	0.0170	0.7406	-1.1246
46	ABCB5	0.2193	0.3071	0.1875	0.2862	-1.7192	1.8482	-1.8266	1.6844
47	ABCB6	0.3097	0.1842	0.2809	0.2252	0.1031	-0.1162	-0.3245	0.3714
48	ABCB7	0.2112	0.2807	0.1912	0.3169	-1.1521	0.0432	-0.5900	1.4868
49	ABCB8	0.2927	0.1924	0.3104	0.2045	1.7893	-1.8423	1.0237	-0.8703
50	ABCB9	0.2968	0.1825	0.3220	0.1986	1.0909	-1.2540	1.5920	-1.4517
51	ABCC1	0.2658	0.2219	0.2829	0.2294	0.2675	-0.5593	0.0568	0.2103
52	ABCC10	0.2968	0.1808	0.3076	0.2148	-0.7504	-0.0641	-0.1252	0.7814
53	ABCC11	0.2536	0.2426	0.2486	0.2552	0.3812	-1.0833	1.6366	-1.0929
54	ABCC12	0.2492	0.2557	0.2523	0.2429	-0.4516	-0.3323	-0.0666	0.7146
55	ABCC2	0.2218	0.2726	0.2268	0.2787	0.8339	-1.0110	1.2207	-1.0735
56	ABCC3	0.2695	0.2083	0.2875	0.2347	0.9756	-1.2674	1.3869	-1.1273
57	ABCC4	0.2237	0.2842	0.2020	0.2900	0.9157	-0.7614	0.9478	-1.0650
58	ABCC5	0.2591	0.2401	0.2465	0.2544	-0.4042	-0.0363	0.3247	0.0021
59	ABCC6	0.2916	0.1953	0.3035	0.2095	0.8866	0.2465	0.0948	-1.0211
60	ABCC8	0.2654	0.2122	0.3123	0.2101	-0.2607	0.2468	0.1419	-0.1643
61	ABCC9	0.1959	0.3000	0.1959	0.3083	0.9842	-1.0856	1.7200	-1.6499
62	ABCD1	0.3110	0.1788	0.3467	0.1635	-0.0974	-0.3064	0.0708	0.2765
63	ABCD2	0.1841	0.3370	0.1601	0.3188	0.4683	0.1054	0.3481	-0.8216
64	ABCD3	0.2059	0.3033	0.1787	0.3122	-1.1639	0.4564	0.2866	0.2131
65	ABCD4	0.2573	0.2445	0.2468	0.2514	-0.6542	-0.5682	-0.0858	1.1087
66	ABCE1	0.1873	0.3362	0.1672	0.3092	0.1121	-0.5377	0.0643	0.3218
67	ABCF1	0.2840	0.2769	0.2405	0.1985	1.0070	-0.2040	1.1597	-1.8608
68	ABCF2	0.2633	0.2609	0.2434	0.2324	0.1047	0.2730	0.0285	-0.3524
69	ABCF3	0.3050	0.2232	0.2637	0.2081	1.3225	-1.3057	1.3664	-1.3433
70	ABCG1	0.2722	0.2134	0.2772	0.2372	1.4442	-1.3113	0.6061	-0.6267
71	ABCG2	0.1950	0.2927	0.1969	0.3155	-0.8796	0.2697	-0.1312	0.5966
72	ABCG4	0.2749	0.1813	0.3232	0.2206	0.7842	-0.8362	0.8841	-0.8257
73	ABCG5	0.2565	0.2438	0.2446	0.2551	-0.0905	0.0598	-0.7261	0.8001
74	ABCG8	0.2455	0.2409	0.2510	0.2625	-0.5011	0.2600	-0.8258	1.0279
75	ABHD1	0.2570	0.2106	0.3120	0.2204	0.9410	-0.1644	-0.1671	-0.4095
76	ABHD10	0.2035	0.3003	0.1732	0.3230	-1.2984	1.8855	-1.1288	0.5643
77	ABHD11	0.2877	0.2292	0.3004	0.1827	-0.0326	-0.4532	0.4602	-0.0631
78	ABHD12	0.2954	0.1980	0.2903	0.2163	0.7766	-0.1163	0.3924	-0.9278
79	ABHD12B	0.2507	0.2667	0.2231	0.2595	-0.6633	-0.4364	0.4898	0.3841
80	ABHD13	0.1848	0.3175	0.1555	0.3422	-1.4684	1.4281	-1.8324	1.8447
81	ABHD14A	0.2880	0.1857	0.3377	0.1886	0.4340	-1.1142	1.6265	-1.1042
82	ABHD14B	0.2589	0.1883	0.3241	0.2287	-0.1783	-0.5363	0.5505	0.0283
83	ABHD15	0.2772	0.2171	0.2815	0.2242	0.6426	0.5715	-0.8852	-0.0604
84	ABHD16A	0.2858	0.2059	0.2863	0.2221	0.2539	-0.1107	0.4230	-0.5654
85	ABHD16B	0.3501	0.1348	0.3488	0.1663	1.2596	-2.4935	2.0727	-0.9737
86	ABHD17A	0.3347	0.1489	0.3511	0.1653	1.8671	-0.6276	0.7876	-1.7615
87	ABHD17B	0.2222	0.2747	0.2010	0.3021	1.5043	1.0672	-0.4486	-1.6651
88	ABHD17C	0.2418	0.2258	0.2562	0.2762	-0.3326	0.7201	-0.9283	0.6251
89	ABHD18	0.1922	0.3099	0.1874	0.3104	-1.9723	1.7918	-1.8699	1.9786
90	ABHD2	0.2352	0.2482	0.2359	0.2807	-0.3463	0.0847	0.0481	0.1493
91	ABHD3	0.2124	0.2804	0.2035	0.3036	-0.4231	1.0342	-1.1336	0.6360
92	ABHD4	0.2458	0.2193	0.2917	0.2432	1.0018	-0.3152	-0.1243	-0.3749
93	ABHD5	0.2006	0.3235	0.1693	0.3065	-1.0737	0.4352	0.4544	-0.0121
94	ABHD6	0.2539	0.2580	0.2475	0.2407	0.2135	-0.7497	0.8253	-0.3885
95	ABHD8	0.3183	0.1704	0.3452	0.1660	2.2119	-1.6383	0.8980	-1.2362
96	ABI1	0.1923	0.3090	0.1881	0.3107	-0.6765	-0.6610	0.9099	0.1390
97	ABI2	0.2141	0.2758	0.2071	0.3030	-3.3100	2.5374	-2.3007	2.8547
98	ABI3	0.2861	0.2044	0.3315	0.1780	1.0527	-1.5516	1.2730	-0.8094
99	ABI3BP	0.1707	0.3289	0.2592	0.2412	1.3345	-1.7804	1.8673	-1.4741
100	ABITRAM	0.2031	0.3167	0.2109	0.2693	-0.8026	1.9394	-1.5824	0.5943
101	ABL1	0.2915	0.2162	0.3014	0.1909	-0.4165	0.0495	-0.9263	1.2764
102	ABL2	0.2384	0.2714	0.2167	0.2735	0.3499	-0.8015	0.3416	0.0384
103	ABLIM1	0.2310	0.2639	0.2288	0.2763	-0.6163	0.1078	-0.2637	0.6731
104	ABLIM2	0.2905	0.2107	0.2910	0.2078	0.8199	0.3994	-0.5711	-0.3849
105	ABLIM3	0.2476	0.2496	0.2751	0.2278	0.8149	-0.2870	0.5528	-0.9763
106	ABR	0.2817	0.2195	0.2977	0.2011	-0.0651	-0.2105	0.1912	0.0320
107	ABRA	0.2237	0.3293	0.1924	0.2545	-0.4252	0.4368	0.4630	-0.5547
108	ABRACL	0.2136	0.3056	0.1714	0.3095	-0.5225	-0.5995	0.6450	0.2608
109	ABRAXAS1	0.1898	0.3261	0.1860	0.2981	-1.5272	0.9834	-0.7085	1.0904
110	ABRAXAS2	0.2027	0.3063	0.1993	0.2917	-1.3177	-0.5755	0.4050	1.1054
111	ABT1	0.2392	0.2623	0.2256	0.2729	-2.2053	0.4851	-0.1857	1.5007
112	ABTB1	0.3216	0.1753	0.3017	0.2013	0.5879	0.1399	-0.6942	0.1690
113	ABTB2	0.2966	0.1957	0.3103	0.1973	0.4050	-0.2305	0.0319	-0.1516
114	ABTB3	0.2753	0.2255	0.2745	0.2247	1.1498	-0.8224	0.2203	-0.4159
115	ACAA1	0.3261	0.2195	0.2572	0.1972	0.0530	-0.1595	0.4058	-0.3420
116	ACAA2	0.2112	0.2758	0.2187	0.2943	-2.7328	1.7238	-1.6721	2.4106
117	ACACA	0.2546	0.2611	0.2348	0.2496	-0.7137	-0.5413	0.5367	0.4583
118	ACACB	0.2742	0.2409	0.2730	0.2119	-0.8673	0.9968	-0.8746	0.7510
119	ACAD10	0.2778	0.2294	0.2671	0.2257	0.8744	-0.4243	0.4565	-0.7993
120	ACAD11	0.2377	0.2863	0.2049	0.2711	-0.4823	1.1341	-0.6113	0.0335
121	ACAD8	0.2665	0.2335	0.2358	0.2642	-0.4704	0.7064	-0.3803	0.1446
122	ACAD9	0.2806	0.2479	0.2524	0.2192	-0.0451	0.4965	-0.9596	0.6336
123	ACADL	0.2155	0.3225	0.1928	0.2692	-0.6332	1.3590	-0.4003	-0.2805
124	ACADM	0.2079	0.3224	0.1513	0.3184	-1.2543	1.5973	-1.4262	1.0917
125	ACADS	0.3244	0.1850	0.3131	0.1775	0.4476	-0.2391	0.3575	-0.5295
126	ACADSB	0.2009	0.3140	0.1886	0.2965	-0.6219	-0.6688	0.7994	0.2209
127	ACADVL	0.3141	0.2179	0.2637	0.2042	0.3727	0.2509	-0.7240	0.2647
128	ACAN	0.2926	0.2184	0.2836	0.2054	-0.9892	0.7897	-0.2949	0.3955
129	ACAP1	0.3106	0.2031	0.3007	0.1856	1.5568	-0.5850	0.6856	-1.4439
130	ACAP2	0.1967	0.3093	0.1751	0.3189	-0.7405	0.2881	-0.3103	0.6593
131	ACAP3	0.3282	0.1714	0.3277	0.1727	2.4846	-1.7590	0.9040	-1.3488
132	ACAT1	0.2440	0.3038	0.1841	0.2681	-0.3359	-0.1471	-0.1802	0.5986
133	ACAT2	0.2546	0.2888	0.2007	0.2559	-0.8716	1.9736	-1.7192	0.7674
134	ACBD3	0.2321	0.2944	0.1861	0.2874	0.9531	-0.0378	0.2929	-1.0311
135	ACBD4	0.3158	0.1970	0.3065	0.1806	0.2259	-0.2887	-0.1431	0.2465
136	ACBD5	0.2191	0.3051	0.1811	0.2946	0.0885	-0.9875	0.7855	-0.0395
137	ACBD6	0.2923	0.2792	0.2289	0.1995	-0.5109	0.0436	-0.4210	0.8239
138	ACBD7	0.2160	0.2881	0.2015	0.2944	-0.5051	0.7307	-0.0757	-0.1726
139	ACCS	0.2778	0.2090	0.2862	0.2270	-0.3289	1.6315	-1.0336	-0.0986
140	ACCSL	0.2538	0.2368	0.2648	0.2445	-0.5911	-0.3441	-0.4425	1.2777
141	ACD	0.2833	0.1880	0.3375	0.1913	1.4824	-0.4268	-0.0121	-0.7733
142	ACE	0.2830	0.2098	0.3210	0.1862	2.0007	-1.7573	1.8411	-1.9967
143	ACE2	0.2267	0.3040	0.1917	0.2776	-0.1307	-0.3899	0.6250	-0.2257
144	ACER1	0.2584	0.1870	0.3025	0.2521	0.7520	0.1618	-0.1530	-0.5750
145	ACER2	0.2290	0.2297	0.2380	0.3033	-0.3033	-0.4464	0.4045	0.1980
146	ACER3	0.1882	0.3029	0.1953	0.3137	-2.3871	1.3688	-1.6295	2.4208
147	ACHE	0.3186	0.1588	0.3389	0.1837	2.6790	-2.6551	2.1281	-2.0176
148	ACIN1	0.2729	0.2922	0.2583	0.1767	0.5914	-0.5440	-0.0877	0.1195
149	ACKR1	0.2696	0.1614	0.3054	0.2635	0.5202	-0.3048	0.1410	-0.2847
150	ACKR2	0.2221	0.2074	0.2803	0.2903	0.4321	-0.3932	0.5659	-0.6008
151	ACKR3	0.2318	0.2298	0.2571	0.2814	-0.4004	0.2359	-0.1896	0.3098
152	ACKR4	0.1680	0.3307	0.1870	0.3143	0.8748	-1.1857	1.6663	-1.4290
153	ACLY	0.2639	0.2448	0.2562	0.2350	-0.7958	-0.4535	-0.0646	1.0909
154	ACMSD	0.2380	0.2867	0.2173	0.2580	1.4981	-1.2280	0.5768	-0.6822
155	ACO1	0.2324	0.2772	0.2236	0.2668	-0.7259	0.9883	-0.1022	-0.1471
156	ACO2	0.2762	0.2363	0.2849	0.2026	0.8169	-1.0998	1.3882	-1.1632
157	ACOD1	0.2278	0.2673	0.2469	0.2580	-1.1759	1.2068	-0.9173	0.8304
158	ACOT1	0.3049	0.1945	0.2740	0.2266	0.5820	-0.5430	-0.0233	0.0568
159	ACOT11	0.2973	0.2036	0.3009	0.1981	0.6731	0.5535	-1.0889	0.1490
160	ACOT12	0.2296	0.2891	0.2152	0.2661	0.6251	-0.7906	0.4657	-0.2844
161	ACOT13	0.2108	0.3217	0.2044	0.2631	0.7263	-0.6618	1.4343	-1.5187
162	ACOT2	0.3002	0.1911	0.2781	0.2306	-0.3735	0.2910	-0.9219	1.0295
163	ACOT4	0.2792	0.2109	0.2860	0.2239	-1.0727	1.0057	-1.4595	1.5249
164	ACOT6	0.2832	0.2197	0.2730	0.2241	-0.4888	-0.4220	0.9377	-0.2569
165	ACOT7	0.3040	0.1966	0.3261	0.1733	1.5205	-1.5273	0.8816	-0.7728
166	ACOT8	0.2946	0.2002	0.3042	0.2010	-0.8055	-0.7902	0.7914	0.4983
167	ACOT9	0.2494	0.2723	0.2117	0.2666	-0.5644	0.1476	-0.1655	0.4871
168	ACOX1	0.2252	0.2668	0.2144	0.2936	-2.4982	1.5089	-1.6889	2.4400
169	ACOX2	0.2616	0.2481	0.2821	0.2081	-0.1753	-0.0347	0.4119	-0.2817
170	ACOX3	0.2681	0.2194	0.2681	0.2444	1.8839	-1.7851	1.3622	-1.3604
171	ACOXL	0.2964	0.2397	0.2545	0.2093	0.5810	-0.8566	0.5484	-0.2851
172	ACP1	0.2212	0.2985	0.1967	0.2836	-0.7188	1.1158	-1.3970	1.0711
173	ACP2	0.2733	0.2117	0.2999	0.2151	-0.6819	1.2419	-1.7870	1.3502
174	ACP3	0.2237	0.3006	0.2076	0.2681	0.0706	-0.6840	1.0733	-0.6052
175	ACP4	0.3152	0.1498	0.3554	0.1796	1.9179	-0.0784	-0.0667	-1.3744
176	ACP5	0.2802	0.2085	0.2991	0.2122	-0.0062	-1.0043	0.6956	0.1606
177	ACP6	0.2054	0.2526	0.2503	0.2917	-0.0392	-0.6169	0.5034	0.0308
178	ACP7	0.2873	0.2108	0.2876	0.2143	1.5184	-1.7367	0.9080	-0.6244
179	ACR	0.2371	0.2462	0.3140	0.2028	0.0843	0.4618	-0.4546	0.0115
180	ACRBP	0.2551	0.2315	0.3008	0.2126	2.4380	-0.9028	0.7738	-1.9474
181	ACRV1	0.1942	0.2851	0.2283	0.2924	-1.2731	-0.2080	0.4944	0.6523
182	ACSBG1	0.2352	0.2843	0.2344	0.2460	-1.4069	-0.6486	0.2949	1.3617
183	ACSBG2	0.2513	0.2816	0.2312	0.2359	0.4298	-1.1111	1.9840	-1.4969
184	ACSF2	0.2889	0.2366	0.2747	0.1998	1.5090	-1.1459	0.7313	-0.9467
185	ACSF3	0.2862	0.2029	0.3175	0.1934	1.9849	-1.0672	1.0795	-1.7830
186	ACSL1	0.2403	0.2810	0.2115	0.2672	-0.5889	0.4989	-0.2896	0.3313
187	ACSL3	0.2030	0.3143	0.1714	0.3113	0.3183	-0.5998	0.5703	-0.3385
188	ACSL4	0.2008	0.3208	0.1632	0.3153	-1.1074	1.4355	-1.2227	0.9087
189	ACSL5	0.2244	0.2797	0.2201	0.2757	-1.0509	0.3072	-0.5258	1.1250
190	ACSL6	0.2093	0.3007	0.1982	0.2918	-1.7538	0.9553	-0.8125	1.4156
191	ACSM1	0.2667	0.2571	0.2460	0.2302	-1.5123	2.5151	-2.1839	1.2845
192	ACSM2A	0.2664	0.3120	0.2008	0.2208	1.0267	-0.9645	1.1035	-1.1341
193	ACSM2B	0.2661	0.3155	0.1990	0.2194	0.4438	-0.3662	0.6402	-0.7119
194	ACSM3	0.2033	0.3328	0.1883	0.2756	-0.5839	1.3380	-0.6053	-0.0889
195	ACSM4	0.2444	0.2848	0.2184	0.2524	-0.5676	0.1263	-0.2495	0.6000
196	ACSM5	0.2668	0.2682	0.2368	0.2282	0.7960	-0.1682	0.6432	-1.1725
197	ACSM6	0.2412	0.2669	0.2460	0.2460	0.0022	1.4297	-1.5148	0.3498
198	ACSS1	0.3056	0.2087	0.2588	0.2269	0.4274	-0.7338	0.4919	-0.2147
199	ACSS2	0.2745	0.2291	0.2634	0.2329	-0.1543	-0.1363	0.1977	0.0298
200	ACSS3	0.1939	0.3209	0.1697	0.3155	0.5072	0.0827	0.1190	-0.5902
201	ACTA1	0.2649	0.2287	0.3246	0.1818	1.3612	-0.1157	-0.1653	-0.7886
202	ACTA2	0.2446	0.2468	0.2735	0.2350	0.3431	-0.2051	0.6431	-0.7933
203	ACTB	0.2528	0.2152	0.2991	0.2329	0.5538	-1.2996	0.3911	0.2997
204	ACTBL2	0.1961	0.2870	0.2062	0.3107	0.5038	-1.1935	1.1805	-0.6001
205	ACTC1	0.2431	0.2258	0.2894	0.2417	-0.2150	-1.1506	1.0905	0.0311
206	ACTG1	0.2673	0.2168	0.2793	0.2366	-0.5437	-0.1394	-0.0566	0.6159
207	ACTG2	0.2398	0.2492	0.2845	0.2265	0.4339	-0.7246	-0.4171	0.7919
208	ACTL10	0.3588	0.1529	0.3215	0.1668	0.2947	0.5465	-0.7820	0.1303
209	ACTL6A	0.2330	0.2826	0.1893	0.2950	-0.0812	0.7175	-0.2461	-0.3174
210	ACTL6B	0.2913	0.2198	0.3025	0.1864	2.3016	-1.2084	1.8877	-2.7841
211	ACTL7A	0.2810	0.2368	0.2897	0.1925	1.7133	-1.2148	1.2905	-1.6555
212	ACTL7B	0.3117	0.1987	0.3224	0.1673	-0.6951	0.9293	-0.5519	0.2956
213	ACTL8	0.2998	0.1890	0.2651	0.2461	-0.5610	1.9681	-1.8721	0.6951
214	ACTL9	0.3023	0.1734	0.3596	0.1648	1.1595	-0.7968	0.0006	-0.1862
215	ACTMAP	0.2380	0.2014	0.3256	0.2350	-0.6251	-0.4449	-0.1191	1.0249
216	ACTN1	0.2714	0.2569	0.2786	0.1932	0.0446	-0.5689	0.6138	-0.1884
217	ACTN2	0.2502	0.2791	0.2241	0.2465	0.1235	-0.3238	-0.1887	0.3894
218	ACTN3	0.3137	0.2328	0.2856	0.1679	-0.8568	1.1567	-1.5107	1.2794
219	ACTN4	0.2878	0.2359	0.2980	0.1784	-0.1354	0.1686	-0.8187	0.8410
220	ACTR10	0.2072	0.2782	0.1890	0.3256	-2.3943	2.1064	-1.6236	1.7571
221	ACTR1A	0.2724	0.2191	0.2781	0.2304	-0.9720	0.9390	-1.2516	1.2750
222	ACTR1B	0.3022	0.2024	0.2877	0.2078	1.5987	-0.6980	0.1227	-0.7615
223	ACTR2	0.2117	0.2992	0.1628	0.3262	-1.4483	1.1993	-0.9421	1.0847
224	ACTR3	0.1885	0.3082	0.1619	0.3413	-1.7081	0.8164	-0.4513	1.1134
225	ACTR3B	0.2616	0.2562	0.2241	0.2580	0.2699	0.3520	-1.2100	0.7864
226	ACTR3C	0.2273	0.2887	0.2342	0.2498	-1.4594	1.5403	-1.1832	1.0393
227	ACTR5	0.2819	0.2422	0.2473	0.2285	0.7162	0.1893	-0.5737	-0.1113
228	ACTR6	0.2026	0.3264	0.1480	0.3230	-1.4349	1.6782	-1.2224	0.9556
229	ACTR8	0.2422	0.2883	0.1959	0.2735	-3.1874	2.3711	-2.0737	2.6309
230	ACTRT1	0.2594	0.2607	0.2275	0.2524	-0.8294	1.1389	-0.2609	-0.1025
231	ACTRT2	0.3166	0.1955	0.2999	0.1879	1.3534	-0.0516	0.5872	-1.6766
232	ACTRT3	0.2639	0.2663	0.2059	0.2639	-0.1795	0.5434	-1.5350	1.3323
233	ACVR1	0.2362	0.2425	0.2623	0.2590	-0.5922	1.0632	-0.6120	0.1781
234	ACVR1B	0.2682	0.2181	0.2576	0.2562	0.4354	-0.2889	0.7295	-0.8652
235	ACVR1C	0.1834	0.3123	0.1695	0.3347	-1.9761	1.6730	-1.3850	1.5775
236	ACVR2A	0.1939	0.3082	0.1736	0.3243	-1.4807	1.5137	-0.8315	0.7369
237	ACVR2B	0.2420	0.2508	0.2143	0.2929	-2.2575	0.7604	-0.7067	1.8643
238	ACVRL1	0.2947	0.2080	0.2914	0.2059	-0.1778	-0.1785	-0.3236	0.6492
239	ACY1	0.2940	0.2110	0.2932	0.2018	-0.6545	0.8904	-1.0456	0.8436
240	ACY3	0.2713	0.1933	0.3435	0.1918	1.1187	-1.3505	0.8118	-0.5393
241	ACYP1	0.2500	0.3103	0.1621	0.2776	-0.1852	0.4053	-0.6821	0.5251
242	ACYP2	0.2052	0.3154	0.2100	0.2694	0.4732	-0.3178	-0.8813	0.8679
243	ADA	0.2814	0.2413	0.2914	0.1858	1.2412	-0.4138	1.4488	-2.1968
244	ADA2	0.2285	0.2204	0.2765	0.2746	-1.7622	0.2907	0.0877	1.0360
245	ADAD1	0.2119	0.3097	0.2028	0.2756	-0.1726	0.0052	0.3424	-0.2365
246	ADAD2	0.3320	0.1566	0.3439	0.1675	0.1136	0.8687	-1.1831	0.4132
247	ADAL	0.2224	0.2997	0.1978	0.2802	-0.7612	-0.4946	0.6559	0.3248
248	ADAM10	0.2011	0.3068	0.1740	0.3182	-0.6043	-0.2023	0.2038	0.4316
249	ADAM11	0.3069	0.1914	0.3179	0.1838	0.8358	-0.2712	0.0922	-0.5138
250	ADAM12	0.2281	0.2735	0.2420	0.2564	0.7524	-0.3426	0.0146	-0.3089
251	ADAM15	0.3001	0.1815	0.3246	0.1938	1.6613	-1.0127	0.5347	-0.9698
252	ADAM17	0.2280	0.2967	0.1929	0.2824	-1.3533	1.6675	-1.4777	1.1888
253	ADAM18	0.1988	0.3150	0.1817	0.3046	0.4981	0.1355	0.0806	-0.5953
254	ADAM19	0.2628	0.2234	0.2746	0.2392	-0.0767	-0.3618	0.6437	-0.3076
255	ADAM2	0.2119	0.3165	0.1651	0.3065	-1.1978	0.6536	-1.0400	1.4742
256	ADAM20	0.2267	0.2881	0.1983	0.2870	-1.8217	0.2843	0.1593	0.9961
257	ADAM21	0.2308	0.2686	0.2108	0.2898	0.0952	-0.9454	0.5520	0.1776
258	ADAM22	0.2135	0.2942	0.1905	0.3019	0.8228	-0.5649	0.1333	-0.3088
259	ADAM23	0.2223	0.2741	0.2228	0.2809	1.3189	-0.9714	0.8477	-1.1017
260	ADAM28	0.1895	0.3113	0.1925	0.3067	-1.8340	0.6141	-0.5155	1.4579
261	ADAM29	0.2183	0.2947	0.2132	0.2737	-0.9541	0.7923	-0.4861	0.5699
262	ADAM30	0.2306	0.2913	0.2092	0.2689	0.8777	-0.0706	-0.4023	-0.1958
263	ADAM32	0.2096	0.3221	0.1866	0.2817	1.6929	-0.5929	-0.2509	-0.5173
264	ADAM33	0.3041	0.1950	0.3239	0.1769	2.4447	-1.6999	1.2731	-1.7755
265	ADAM7	0.2109	0.3202	0.1895	0.2795	0.4779	-0.9845	0.9095	-0.4739
266	ADAM8	0.3133	0.1774	0.3265	0.1829	1.5933	-0.9478	0.3315	-0.7672
267	ADAM9	0.2140	0.3091	0.1727	0.3042	-1.0582	0.1944	0.0064	0.6569
268	ADAMDEC1	0.1912	0.3186	0.2083	0.2819	-1.2385	1.9145	-2.2158	1.6582
269	ADAMTS1	0.2620	0.2715	0.2244	0.2421	0.0209	-0.8758	0.8091	-0.1079
270	ADAMTS10	0.3187	0.1868	0.3333	0.1611	1.0433	-0.7172	0.0944	-0.2852
271	ADAMTS12	0.2403	0.2737	0.2397	0.2463	0.1135	0.5087	-0.8568	0.3736
272	ADAMTS13	0.3308	0.1723	0.3098	0.1871	0.3544	-0.4371	0.0395	0.0733
273	ADAMTS14	0.3092	0.1951	0.3164	0.1794	1.8187	-1.0997	0.7916	-1.3028
274	ADAMTS15	0.3094	0.1935	0.2935	0.2036	1.5364	-0.3239	0.3736	-1.3118
275	ADAMTS16	0.2731	0.2352	0.2697	0.2219	-0.3947	-0.8618	0.4242	0.6141
276	ADAMTS17	0.2803	0.2182	0.2885	0.2130	-0.4412	0.0116	-0.2527	0.6070
277	ADAMTS18	0.2433	0.2758	0.2347	0.2462	0.1607	0.0371	0.3000	-0.4732
278	ADAMTS19	0.2473	0.2826	0.2136	0.2565	-0.3866	-0.0423	0.4311	-0.1164
279	ADAMTS2	0.2837	0.2169	0.2915	0.2080	0.6074	0.3520	-0.3100	-0.4486
280	ADAMTS20	0.2373	0.2974	0.2048	0.2605	0.9424	-0.9041	0.7544	-0.7566
281	ADAMTS3	0.2199	0.2976	0.2013	0.2812	0.9619	-1.4802	0.8501	-0.3783
282	ADAMTS4	0.2641	0.2473	0.2502	0.2384	-1.2112	0.4454	-1.0515	1.6630
283	ADAMTS5	0.2072	0.2876	0.2114	0.2938	-1.3605	1.0083	-0.1618	0.4032
284	ADAMTS6	0.2207	0.2927	0.2047	0.2820	-0.9482	0.6535	-0.3574	0.5617
285	ADAMTS7	0.3116	0.1730	0.3440	0.1714	1.0982	-0.9526	0.7355	-0.8023
286	ADAMTS8	0.3261	0.1960	0.3095	0.1684	1.7710	-0.8274	0.8030	-1.5236
287	ADAMTS9	0.2554	0.2754	0.2286	0.2406	0.0675	-0.6200	0.5517	-0.1066
288	ADAMTSL1	0.2704	0.2383	0.2765	0.2148	-0.7704	0.5042	-1.1843	1.4185
289	ADAMTSL2	0.3267	0.1866	0.3254	0.1613	1.5182	-1.4698	1.6194	-1.6336
290	ADAMTSL3	0.2515	0.2758	0.2206	0.2521	-1.5730	0.5776	-0.6892	1.4608
291	ADAMTSL4	0.2904	0.1835	0.3364	0.1897	1.8208	-2.3226	1.9497	-1.4623
292	ADAMTSL5	0.2635	0.1785	0.3459	0.2121	-0.3559	-0.4256	-0.4168	1.1179
293	ADAP1	0.3342	0.1733	0.3299	0.1626	1.9623	-0.7296	1.0722	-2.0583
294	ADAP2	0.2608	0.2724	0.2544	0.2124	0.4642	-0.3300	1.1257	-1.2893
295	ADAR	0.2467	0.2602	0.2536	0.2395	0.0558	1.0876	-1.5943	0.7131
296	ADARB1	0.2793	0.2338	0.2521	0.2347	0.1287	-0.1769	0.0384	0.0087
297	ADARB2	0.2766	0.2349	0.2787	0.2098	2.3982	-1.7010	1.9898	-2.5200
298	ADAT1	0.2437	0.2628	0.2348	0.2586	1.6882	-2.3657	2.1180	-1.5147
299	ADAT2	0.2050	0.2894	0.1874	0.3182	-2.3692	1.4479	-1.4824	2.1633
300	ADAT3	0.3290	0.1263	0.3884	0.1563	1.1162	-0.5738	0.3032	-0.6876
301	ADCK1	0.2512	0.2041	0.2794	0.2653	1.6131	-0.6963	0.7408	-1.4519
302	ADCK2	0.3151	0.1709	0.3011	0.2129	-1.3711	1.1065	-0.6683	0.8185
303	ADCK5	0.3388	0.1735	0.3112	0.1765	1.4118	-0.6691	0.8512	-1.4302
304	ADCY1	0.2812	0.2179	0.2708	0.2301	-0.1440	0.3025	-0.0668	-0.0667
305	ADCY10	0.2173	0.2898	0.2185	0.2744	-3.6084	2.4245	-1.9609	2.8012
306	ADCY2	0.2423	0.2516	0.2531	0.2530	-0.4203	0.0835	-0.1472	0.4109
307	ADCY3	0.2915	0.1980	0.3051	0.2055	2.2461	-1.6469	0.8919	-1.2550
308	ADCY4	0.2922	0.1938	0.3097	0.2043	1.3507	-0.5677	0.6733	-1.2888
309	ADCY5	0.2955	0.1989	0.3029	0.2028	-1.2474	-0.0754	-0.3346	1.3950
310	ADCY6	0.3032	0.1953	0.2759	0.2255	0.2342	0.4651	-0.4460	-0.1153
311	ADCY7	0.2768	0.2248	0.2666	0.2317	-0.3405	0.5489	-0.2090	0.0142
312	ADCY8	0.2660	0.2332	0.2766	0.2242	-0.3550	-0.0182	0.5602	-0.3091
313	ADCY9	0.2846	0.2074	0.2940	0.2140	1.9721	-1.8067	2.2483	-2.3710
314	ADCYAP1	0.2206	0.2740	0.2136	0.2918	-0.9596	-0.1367	-0.4294	1.3214
315	ADCYAP1R1	0.2711	0.2080	0.2675	0.2534	-1.1364	0.3183	-0.7695	1.4338
316	ADD1	0.2710	0.2357	0.2705	0.2227	1.5325	-1.4552	1.5160	-1.5445
317	ADD2	0.2523	0.2566	0.2403	0.2508	-0.1664	-0.2901	0.2150	0.1482
318	ADD3	0.2037	0.3209	0.1910	0.2844	0.2259	-0.0883	-0.4109	0.3392
319	ADGB	0.2119	0.3388	0.1969	0.2524	0.0049	-0.9522	1.1649	-0.4134
320	ADGRA1	0.2812	0.1900	0.3487	0.1801	3.1230	-3.1560	3.0320	-2.9163
321	ADGRA2	0.2993	0.1921	0.3291	0.1796	1.0760	-1.7950	1.2702	-0.6299
322	ADGRA3	0.2491	0.2620	0.2349	0.2541	0.5086	-1.1964	0.9938	-0.4073
323	ADGRB1	0.3346	0.1641	0.3502	0.1512	2.5395	-1.6037	1.8126	-2.5313
324	ADGRB2	0.3145	0.1687	0.3336	0.1833	3.0585	-2.2578	2.5111	-3.0922
325	ADGRB3	0.2274	0.2903	0.2079	0.2744	-0.4783	0.2047	-0.9839	1.2340
326	ADGRD1	0.2642	0.2152	0.2876	0.2330	0.1729	-0.2952	-0.3378	0.4845
327	ADGRD2	0.3141	0.1499	0.3417	0.1943	1.1898	-0.6362	0.0492	-0.4208
328	ADGRE1	0.2359	0.2516	0.2529	0.2596	0.6970	-0.4703	1.1641	-1.3869
329	ADGRE2	0.2279	0.2539	0.2627	0.2555	-0.0288	-0.5822	0.3959	0.1051
330	ADGRE3	0.2175	0.2652	0.2542	0.2631	-1.0580	1.6075	-0.6326	0.0607
331	ADGRE5	0.2734	0.2063	0.3094	0.2110	0.8305	-0.8257	0.0356	0.0584
332	ADGRF1	0.2187	0.2933	0.2060	0.2820	-1.0953	1.3593	-1.2199	0.9664
333	ADGRF3	0.2557	0.2290	0.2903	0.2249	0.2426	0.5058	-0.9319	0.3626
334	ADGRF4	0.2340	0.2705	0.2152	0.2804	-0.0932	0.3082	-1.0218	0.8932
335	ADGRF5	0.2180	0.2907	0.2201	0.2711	0.2184	-0.6762	1.3355	-1.0029
336	ADGRG1	0.2659	0.1990	0.3148	0.2203	0.9839	-0.8332	1.1003	-1.2217
337	ADGRG2	0.2009	0.2778	0.2293	0.2921	-0.0424	-0.7805	0.4642	0.2312
338	ADGRG3	0.2725	0.1928	0.3089	0.2258	2.0249	-1.5036	0.9242	-1.2391
339	ADGRG4	0.1752	0.2962	0.2467	0.2820	0.7938	-0.6835	0.7148	-0.7903
340	ADGRG5	0.2681	0.1985	0.3088	0.2246	1.1896	-0.2999	0.6154	-1.3359
341	ADGRG6	0.1992	0.2936	0.2042	0.3030	-1.0842	-0.2667	0.0332	1.0483
342	ADGRG7	0.2008	0.3005	0.1969	0.3018	-0.9775	0.3088	0.0450	0.4458
343	ADGRL1	0.2900	0.1948	0.3258	0.1894	2.1098	-1.4813	1.5592	-2.0146
344	ADGRL2	0.1950	0.3056	0.2021	0.2974	-1.0158	0.4989	0.2303	0.1359
345	ADGRL3	0.1989	0.3008	0.2032	0.2970	-1.2790	0.1791	0.0078	0.8414
346	ADGRL4	0.1690	0.3250	0.1769	0.3292	-0.9092	-0.0528	0.0659	0.6931
347	ADGRV1	0.2305	0.2892	0.1944	0.2859	-0.8149	0.0345	-0.0022	0.6123
348	ADH1A	0.2428	0.2868	0.2125	0.2579	-0.3423	0.9859	-0.5910	0.0086
349	ADH1B	0.2238	0.3118	0.1807	0.2837	0.3239	-0.2572	0.3363	-0.3886
350	ADH1C	0.2448	0.2875	0.2146	0.2531	0.0086	-1.0029	1.2024	-0.4035
351	ADH4	0.2248	0.3152	0.1808	0.2792	-0.6464	0.5341	0.0081	0.0132
352	ADH5	0.2198	0.2696	0.1949	0.3156	-0.5173	0.6175	-1.2552	1.2136
353	ADH6	0.2074	0.2727	0.2295	0.2905	-0.0182	0.1596	0.4012	-0.5655
354	ADH7	0.2109	0.3209	0.1760	0.2921	-0.3878	0.6244	-1.0668	0.8986
355	ADHFE1	0.2277	0.2642	0.2465	0.2617	1.0080	-0.3115	0.1819	-0.7138
356	ADI1	0.2357	0.2664	0.2095	0.2884	-1.1556	1.3227	-1.3677	1.1984
357	ADIG	0.3027	0.2136	0.2656	0.2181	-1.5291	2.0608	-1.1589	0.5722
358	ADIPOQ	0.2074	0.2501	0.2318	0.3107	1.0978	-0.6887	0.5367	-0.8276
359	ADIPOR1	0.2410	0.2310	0.2630	0.2649	0.8896	-1.0539	1.4350	-1.3118
360	ADIPOR2	0.2455	0.2528	0.2244	0.2773	-1.3643	0.6223	0.0959	0.4161
361	ADIRF	0.2616	0.2313	0.3445	0.1627	1.8767	-0.7880	0.5282	-1.3364
362	ADISSP	0.3059	0.1677	0.3275	0.1989	0.0959	-0.6495	0.0183	0.4883
363	ADK	0.1988	0.3343	0.1747	0.2922	-0.8825	1.0434	-1.7425	1.6433
364	ADM	0.2842	0.2218	0.2694	0.2245	0.0177	-0.9043	0.7296	-0.0002
365	ADM2	0.2931	0.1994	0.3347	0.1728	0.0357	-0.6006	0.6867	-0.2322
366	ADM5	0.3020	0.1675	0.3528	0.1777	2.7744	-2.0150	1.5697	-2.0544
367	ADNP	0.2193	0.2833	0.2322	0.2653	0.0480	-0.3506	0.5941	-0.3651
368	ADNP2	0.2373	0.2554	0.2342	0.2730	-1.1742	0.3919	-0.4697	1.0835
369	ADO	0.2457	0.2519	0.2391	0.2633	-0.3465	-0.1769	0.4305	-0.0316
370	ADORA1	0.3206	0.1706	0.2999	0.2089	0.3011	-0.2532	-0.4756	0.4994
371	ADORA2A	0.3037	0.1839	0.3017	0.2108	0.3010	-0.9698	0.3890	0.2261
372	ADORA2B	0.2628	0.2162	0.2628	0.2582	-0.0418	-0.5803	0.7288	-0.2342
373	ADORA3	0.2242	0.2339	0.2504	0.2914	0.5819	0.4674	0.7595	-1.7046
374	ADPGK	0.2558	0.2358	0.2431	0.2653	-0.2709	-0.2673	-0.1449	0.6018
375	ADPRH	0.2517	0.2349	0.2487	0.2647	0.6536	-0.6949	0.7568	-0.7117
376	ADPRHL1	0.3168	0.2268	0.2879	0.1685	-0.4772	0.5731	-0.7077	0.6281
377	ADPRM	0.2164	0.2849	0.1988	0.2999	-0.5503	-0.0910	-0.5031	1.0612
378	ADPRS	0.3137	0.1944	0.2738	0.2180	-0.6063	0.9135	-1.0896	0.8345
379	ADRA1A	0.2546	0.2345	0.2711	0.2398	0.7643	0.6246	-1.0506	-0.0258
380	ADRA1B	0.3099	0.1671	0.3367	0.1863	1.0535	0.0058	-0.6556	-0.1170
381	ADRA1D	0.3134	0.1560	0.3474	0.1832	0.4064	-0.2788	-0.0632	-0.0058
382	ADRA2A	0.2776	0.1885	0.3194	0.2145	1.4949	-0.6539	0.5706	-1.2157
383	ADRA2B	0.3044	0.1723	0.3071	0.2162	0.9043	-0.0519	-0.2463	-0.4004
384	ADRA2C	0.3623	0.1443	0.3319	0.1615	2.1143	-1.7143	1.2999	-1.5250
385	ADRB1	0.2836	0.1899	0.3040	0.2224	1.1373	-0.8406	0.3089	-0.4791
386	ADRB2	0.2474	0.2315	0.2583	0.2628	0.2152	-0.3535	-0.3985	0.5793
387	ADRB3	0.2758	0.1609	0.3246	0.2387	1.1523	0.2100	-0.4781	-0.5679
388	ADRM1	0.3140	0.2074	0.3183	0.1603	-1.1737	1.4142	-0.8903	0.6100
389	ADSL	0.2347	0.2709	0.2184	0.2760	0.6224	-0.4394	1.3285	-1.5268
390	ADSS1	0.2937	0.2414	0.2716	0.1933	0.7385	-1.2353	1.1148	-0.6857
391	ADSS2	0.2164	0.2947	0.1710	0.3178	-0.9941	0.0929	0.1278	0.5651
392	ADTRP	0.2116	0.2908	0.2051	0.2926	-1.0552	1.4142	-0.9141	0.5518
393	AEBP1	0.3007	0.2263	0.3234	0.1496	0.9679	0.4746	-1.1741	0.0732
394	AEBP2	0.2173	0.3060	0.1688	0.3079	0.4096	-0.3871	0.2945	-0.3007
395	AEN	0.2861	0.2174	0.2712	0.2253	-1.7473	0.5984	-0.3871	1.2629
396	AFAP1	0.2596	0.2438	0.2606	0.2360	-0.1090	-0.6585	0.8718	-0.2681
397	AFAP1L1	0.2500	0.2787	0.2462	0.2251	0.3442	-0.8220	-0.1200	0.5762
398	AFAP1L2	0.2579	0.2719	0.2499	0.2203	-1.2531	0.6932	-0.7769	1.2014
399	AFDN	0.2503	0.2853	0.2232	0.2412	-0.2742	-0.1504	-0.8052	1.1879
400	AFF1	0.2171	0.2807	0.2305	0.2716	0.4587	-1.0986	0.9240	-0.3998
401	AFF2	0.2061	0.2862	0.2273	0.2803	-2.7343	2.0733	-2.2718	2.7669
402	AFF3	0.2235	0.2741	0.2460	0.2564	-1.8573	2.0095	-1.4562	1.2884
403	AFF4	0.2072	0.2998	0.2038	0.2892	-1.2842	0.4384	-0.1463	0.7895
404	AFG1L	0.2086	0.3134	0.1870	0.2910	-2.1246	1.1891	-1.5984	2.3407
405	AFG2A	0.2167	0.3027	0.1904	0.2902	-3.1827	2.3743	-1.7620	2.3205
406	AFG2B	0.2854	0.2191	0.2628	0.2327	1.6665	-0.4759	0.6394	-1.5789
407	AFG3L2	0.2747	0.2639	0.2168	0.2446	0.1644	0.0697	0.2199	-0.4248
408	AFM	0.1998	0.3315	0.1893	0.2794	-0.7186	0.1636	-0.3498	0.7958
409	AFMID	0.2622	0.2295	0.2687	0.2396	-0.3369	0.0764	-0.0644	0.2687
410	AFP	0.1995	0.3298	0.1900	0.2807	0.0195	0.1051	0.4490	-0.5927
411	AFTPH	0.2245	0.3028	0.1859	0.2867	-1.3624	0.7061	-0.6533	1.1429
412	AGA	0.2126	0.2901	0.1885	0.3088	-1.8871	1.9963	-2.5409	2.4392
413	AGAP1	0.2704	0.2337	0.2714	0.2245	0.9867	-0.7786	0.5123	-0.6588
414	AGAP2	0.3157	0.1814	0.3363	0.1667	1.5419	-1.9619	0.8450	-0.3966
415	AGAP3	0.3214	0.1940	0.3214	0.1631	1.8541	-0.8786	0.6239	-1.3423
416	AGAP4	0.2548	0.2718	0.2580	0.2154	1.7868	-2.3131	2.2416	-1.7458
417	AGAP5	0.2600	0.2670	0.2608	0.2122	1.5803	-2.1783	2.1681	-1.6287
418	AGAP6	0.2575	0.2656	0.2608	0.2161	1.7480	-2.1554	1.7566	-1.3344
419	AGAP9	0.2547	0.2727	0.2618	0.2107	1.9218	-1.6552	1.5178	-1.6753
420	AGBL1	0.2285	0.2805	0.2264	0.2646	0.2053	-0.3080	0.6481	-0.5731
421	AGBL2	0.2133	0.2948	0.2253	0.2666	-1.4361	0.9620	-0.8401	1.1755
422	AGBL3	0.2027	0.3289	0.2080	0.2604	1.2838	-0.4065	0.3483	-1.0200
423	AGBL4	0.2345	0.2820	0.2308	0.2526	-0.9417	1.5461	-1.4724	0.9492
424	AGBL5	0.2619	0.2287	0.2949	0.2146	0.0010	0.5156	-0.7023	0.2959
425	AGER	0.3007	0.2218	0.2915	0.1859	1.9620	-0.9253	0.9157	-1.7023
426	AGFG1	0.1899	0.2943	0.1847	0.3310	-2.7994	1.9894	-1.4903	2.0625
427	AGFG2	0.2889	0.1888	0.2986	0.2237	-1.8650	0.7672	-1.3524	2.2352
428	AGGF1	0.2154	0.3234	0.1846	0.2766	-0.3467	-0.1146	-0.0223	0.3961
429	AGK	0.2114	0.2853	0.2158	0.2875	-0.1785	0.3848	0.3717	-0.5951
430	AGL	0.1967	0.3231	0.1678	0.3124	-0.2605	-0.8303	1.0075	-0.1421
431	AGMAT	0.2565	0.2468	0.2530	0.2436	-0.5570	0.3839	-1.1041	1.2880
432	AGMO	0.1926	0.2823	0.2048	0.3203	-0.5537	0.4959	-0.6069	0.6484
433	AGO1	0.2453	0.2548	0.2184	0.2814	-0.7986	0.9197	-0.7538	0.6486
434	AGO2	0.2347	0.2410	0.2317	0.2926	0.0367	0.2357	-1.0142	0.8149
435	AGO3	0.2013	0.3026	0.1874	0.3087	-2.2201	1.0762	-0.8573	1.7296
436	AGO4	0.2394	0.2693	0.2111	0.2803	-1.3974	2.1835	-2.6851	2.0611
437	AGPAT1	0.2555	0.1885	0.3283	0.2277	0.3579	-0.0623	-0.1131	-0.1035
438	AGPAT2	0.3325	0.1669	0.3279	0.1727	-0.0274	-0.2088	0.4410	-0.2731
439	AGPAT3	0.2657	0.2219	0.2724	0.2401	-0.6439	-0.3799	0.1826	0.6359
440	AGPAT4	0.2432	0.2624	0.2343	0.2601	0.2626	0.5395	-0.2676	-0.3799
441	AGPAT5	0.1974	0.3048	0.1722	0.3256	-1.0759	0.0948	-0.2967	1.0738
442	AGPS	0.1939	0.3020	0.1703	0.3338	0.4932	0.5510	-0.2182	-0.6160
443	AGR2	0.2021	0.3200	0.2092	0.2687	-0.9078	1.7039	-1.6350	0.9502
444	AGR3	0.1789	0.3496	0.1843	0.2873	0.1718	0.1833	0.5772	-0.9419
445	AGRN	0.3373	0.1529	0.3385	0.1713	1.0904	-0.6867	0.2791	-0.5510
446	AGRP	0.3173	0.2048	0.3112	0.1667	0.0665	-0.0591	-0.6247	0.6900
447	AGT	0.2656	0.2250	0.2812	0.2283	-0.3041	0.5359	-0.6048	0.4128
448	AGTPBP1	0.2115	0.3197	0.1821	0.2867	-0.2179	0.2376	0.1590	-0.2080
449	AGTR1	0.2048	0.2818	0.2078	0.3055	-0.5357	0.5297	-0.2591	0.2252
450	AGTR2	0.1845	0.2897	0.1806	0.3452	-0.4622	0.6043	-0.5396	0.4078
451	AGTRAP	0.2885	0.1646	0.3292	0.2177	0.2062	-0.1592	0.5181	-0.5892
452	AGXT	0.2690	0.2038	0.2979	0.2293	-0.7675	-0.3561	1.2963	-0.4693
453	AGXT2	0.2429	0.2645	0.2303	0.2623	-0.6247	1.2443	-2.1750	1.7247
454	AHCTF1	0.2168	0.3156	0.1858	0.2818	-1.7674	1.1343	-0.5549	1.0012
455	AHCY	0.2823	0.2270	0.2726	0.2181	2.0168	-0.9068	1.1175	-1.9907
456	AHCYL1	0.2450	0.2660	0.2229	0.2660	0.9799	0.0529	-0.2891	-0.5087
457	AHCYL2	0.2268	0.2553	0.2343	0.2836	0.0604	-0.0764	0.1767	-0.1689
458	AHDC1	0.2923	0.1977	0.3471	0.1629	0.9732	-0.8578	0.9016	-0.9769
459	AHI1	0.2044	0.3381	0.1827	0.2748	0.4867	-0.2027	0.8501	-1.1135
460	AHNAK	0.2746	0.2902	0.2182	0.2170	2.3246	-1.4202	0.9975	-1.6524
461	AHNAK2	0.3046	0.2412	0.2806	0.1735	1.9751	-1.1339	1.1795	-1.8165
462	AHR	0.1954	0.2987	0.2122	0.2936	1.2142	-0.2225	0.8219	-1.6131
463	AHRR	0.2862	0.2148	0.2925	0.2065	0.4985	-0.5216	0.7403	-0.7201
464	AHSA1	0.2827	0.2700	0.2296	0.2177	0.9471	0.1918	0.1021	-1.0202
465	AHSG	0.2643	0.2325	0.2814	0.2217	-0.0720	-0.1813	-0.0589	0.2903
466	AHSP	0.2480	0.2439	0.2807	0.2275	-1.2840	0.7158	-1.5410	2.0462
467	AICDA	0.2240	0.3029	0.1966	0.2765	-1.7813	1.0571	-1.3846	1.9583
468	AIDA	0.2124	0.2965	0.1919	0.2992	0.0474	1.3306	-1.4980	0.3918
469	AIF1	0.2626	0.3237	0.2153	0.1985	-1.1750	0.6994	-0.9428	1.3217
470	AIF1L	0.2664	0.2327	0.2605	0.2404	-1.9321	1.2446	-0.7227	1.1860
471	AIFM1	0.2849	0.2709	0.2115	0.2327	-0.3222	0.6343	-0.6156	0.3520
472	AIFM2	0.2964	0.2138	0.2572	0.2326	-0.5851	-0.4629	0.5398	0.2887
473	AIFM3	0.3282	0.2052	0.2849	0.1817	1.5840	-1.1876	1.5637	-1.8770
474	AIG1	0.2004	0.2851	0.2125	0.3020	-0.3000	0.4194	0.0476	-0.1926
475	AIM2	0.2202	0.3451	0.1872	0.2475	-1.1084	0.5597	-0.2397	0.6304
476	AIMP1	0.1879	0.3437	0.1637	0.3047	-1.8711	0.5730	-0.6525	1.6673
477	AIMP2	0.2596	0.2404	0.2521	0.2479	0.2515	-0.0787	0.4251	-0.5923
478	AIP	0.3123	0.2241	0.2937	0.1699	1.8823	-2.0481	2.5020	-2.3611
479	AIPL1	0.2647	0.2474	0.2730	0.2149	-0.9523	1.3250	-0.7263	0.3563
480	AIRE	0.2941	0.1918	0.3290	0.1851	0.9743	-0.5749	-0.3041	0.0803
481	AIRIM	0.2448	0.2756	0.2118	0.2678	-0.9962	0.1332	0.1149	0.5381
482	AJAP1	0.2458	0.2442	0.2559	0.2541	1.3939	-0.9459	1.0621	-1.4008
483	AJM1	0.3199	0.1433	0.4061	0.1308	1.6006	-0.4694	0.1089	-0.9534
484	AJUBA	0.2759	0.2234	0.2500	0.2507	-0.1600	-0.6645	-0.3642	1.1125
485	AK1	0.2924	0.2194	0.2856	0.2026	0.6509	0.3704	-0.4404	-0.3706
486	AK2	0.2276	0.2628	0.2246	0.2849	-1.6861	1.7185	-1.4611	1.3816
487	AK3	0.2029	0.3032	0.1991	0.2949	-0.7107	-0.1872	0.2672	0.4398
488	AK4	0.2092	0.2695	0.2080	0.3132	-1.6160	1.7263	-1.1486	1.0012
489	AK5	0.2402	0.2854	0.2207	0.2537	-1.3781	0.8225	-0.5374	0.9301
490	AK6	0.1950	0.3260	0.1697	0.3093	0.4652	0.1012	-0.3094	-0.1260
491	AK7	0.2221	0.3204	0.1907	0.2668	-0.1947	0.5459	0.0842	-0.4172
492	AK8	0.2571	0.2552	0.2958	0.1919	0.3701	-1.4244	0.5477	0.4251
493	AK9	0.2137	0.3611	0.1707	0.2546	-1.3921	0.1927	0.7486	0.1181
494	AKAIN1	0.2202	0.2972	0.1811	0.3015	0.2979	-0.1402	0.8400	-1.0215
495	AKAP1	0.2704	0.2515	0.2543	0.2238	-0.3252	0.3836	0.5313	-0.6596
496	AKAP10	0.2127	0.2880	0.2117	0.2877	-0.6948	0.8185	-0.6126	0.4838
497	AKAP11	0.1954	0.3104	0.1776	0.3166	-1.6058	1.0973	-0.9939	1.3689
498	AKAP12	0.2558	0.3102	0.2068	0.2271	0.9197	-0.9031	0.8185	-0.8128
499	AKAP13	0.2596	0.2667	0.2351	0.2386	-1.0238	1.3205	-1.1794	0.9223
500	AKAP14	0.2041	0.3225	0.2226	0.2508	-0.1896	-0.3113	0.6378	-0.2634
501	AKAP17A	0.3242	0.2341	0.2791	0.1626	2.1154	-1.6433	1.9258	-2.2795
502	AKAP3	0.2451	0.2879	0.2337	0.2334	1.4181	-1.5434	1.1837	-1.0073
503	AKAP4	0.2376	0.3210	0.2251	0.2163	-0.9283	0.8018	-0.6661	0.7287
504	AKAP5	0.1959	0.3314	0.1731	0.2995	-0.8763	1.2696	-0.5260	0.1707
505	AKAP6	0.1989	0.3133	0.2004	0.2873	-2.0051	1.4140	-1.4929	1.9341
506	AKAP7	0.2197	0.3016	0.1927	0.2860	-0.5254	0.1961	0.1725	0.0487
507	AKAP8	0.2745	0.2619	0.2442	0.2194	1.3575	-0.6494	0.3887	-0.9096
508	AKAP8L	0.3229	0.2454	0.2719	0.1598	0.1620	0.6851	-0.6475	-0.0442
509	AKAP9	0.2196	0.3847	0.1622	0.2335	0.5525	-0.1870	-0.0518	-0.2159
510	AKIP1	0.2687	0.2286	0.2459	0.2569	-1.2412	1.0529	-0.9420	1.0456
511	AKIRIN1	0.2281	0.2734	0.2187	0.2798	0.0303	0.1699	-0.7450	0.6331
512	AKIRIN2	0.2397	0.2250	0.2666	0.2687	-0.4728	-1.0430	0.3135	0.9928
513	AKNA	0.2774	0.2104	0.3146	0.1976	0.2124	-0.6215	-0.1282	0.5156
514	AKNAD1	0.2023	0.3485	0.2216	0.2275	0.4391	-1.2415	1.6792	-1.0541
515	AKR1A1	0.2814	0.2146	0.2814	0.2225	1.1406	-0.8151	0.7906	-1.0195
516	AKR1B1	0.2711	0.2366	0.2594	0.2329	0.4667	-0.9584	0.9049	-0.4805
517	AKR1B10	0.2452	0.2860	0.2322	0.2366	0.5655	0.1558	0.0843	-0.6867
518	AKR1B15	0.2358	0.2803	0.2456	0.2383	0.1510	0.5563	-0.7296	0.1691
519	AKR1C1	0.2137	0.3034	0.2088	0.2742	-0.6429	1.1139	-0.7386	0.3315
520	AKR1C2	0.2100	0.2995	0.2009	0.2896	-1.0916	0.4068	-0.3125	0.8326
521	AKR1C3	0.2395	0.2875	0.2226	0.2504	-0.3366	-0.3378	-0.1165	0.7012
522	AKR1C4	0.2341	0.2903	0.2257	0.2500	1.0929	-1.7166	2.1102	-1.6113
523	AKR1C8	0.2438	0.2919	0.2141	0.2502	-0.6814	0.3590	-0.8921	1.1935
524	AKR1D1	0.2131	0.3219	0.1915	0.2735	-1.0130	1.2604	-0.6735	0.4024
525	AKR1E2	0.2579	0.2486	0.2579	0.2356	1.1361	-0.1238	-0.4529	-0.2859
526	AKR7A2	0.2978	0.1875	0.3125	0.2022	1.6919	-0.3738	0.2357	-1.2503
527	AKR7A3	0.2930	0.2058	0.3070	0.1942	2.4616	-1.3786	1.8188	-2.6742
528	AKT1	0.3132	0.1982	0.2986	0.1901	1.9875	-1.3611	1.3043	-1.7529
529	AKT1S1	0.2913	0.1735	0.3499	0.1854	0.6941	-1.0358	0.8443	-0.5223
530	AKT2	0.2970	0.1952	0.2830	0.2248	-0.3127	0.9616	-1.6280	1.1410
531	AKT3	0.2137	0.2967	0.1968	0.2928	-0.5259	0.1616	0.2576	-0.0002
532	AKTIP	0.1959	0.3175	0.1829	0.3037	0.1910	0.3509	-0.8258	0.4232
533	ALAD	0.2758	0.2601	0.2461	0.2180	-0.8268	0.9961	-1.0252	0.8633
534	ALAS1	0.2539	0.2514	0.2602	0.2345	-0.2023	1.1582	-0.8417	0.0232
535	ALAS2	0.2624	0.2186	0.2856	0.2335	0.2560	0.4233	0.1988	-0.8055
536	ALB	0.2127	0.3085	0.1956	0.2832	0.7120	-0.7672	1.3698	-1.3511
537	ALCAM	0.2036	0.3287	0.1921	0.2757	-1.4439	0.6061	0.4267	0.1609
538	ALDH16A1	0.3379	0.1607	0.3117	0.1897	1.5756	-1.3016	0.9242	-1.0803
539	ALDH18A1	0.2592	0.2554	0.2330	0.2524	-0.4501	-0.0982	-0.2028	0.6630
540	ALDH1A1	0.2304	0.3053	0.1894	0.2748	0.2680	-0.2539	0.0907	-0.0786
541	ALDH1A2	0.2357	0.2664	0.2324	0.2655	0.4656	-0.7015	0.7835	-0.5869
542	ALDH1A3	0.2528	0.2658	0.2217	0.2597	-0.9211	-0.1931	0.6270	0.2223
543	ALDH1B1	0.2672	0.2437	0.2507	0.2384	1.0150	-0.1632	0.3300	-1.0093
544	ALDH1L1	0.3052	0.2242	0.2706	0.2001	-1.6364	2.1443	-2.1166	1.6443
545	ALDH1L2	0.2065	0.2970	0.2084	0.2881	0.9842	-1.2056	1.3571	-1.1723
546	ALDH2	0.2543	0.2711	0.2218	0.2528	-2.5032	1.9115	-1.8384	2.2638
547	ALDH3A1	0.2953	0.2184	0.3075	0.1788	1.2460	0.4217	0.1525	-1.5349
548	ALDH3A2	0.2360	0.2790	0.2144	0.2706	-1.8610	0.7033	-1.3731	2.3244
549	ALDH3B1	0.2928	0.2010	0.3141	0.1921	0.7425	-0.2350	-0.1786	-0.1777
550	ALDH3B2	0.2755	0.2113	0.3219	0.1913	2.6510	-1.9744	1.6525	-2.1181
551	ALDH4A1	0.3017	0.1841	0.3055	0.2087	0.9477	-0.5455	0.5132	-0.8105
552	ALDH5A1	0.2405	0.2643	0.2325	0.2627	-0.6098	0.6182	-0.8907	0.8849
553	ALDH6A1	0.2049	0.2765	0.2217	0.2970	-0.9190	0.5637	-0.2673	0.5097
554	ALDH7A1	0.2458	0.2638	0.2040	0.2865	-1.5852	1.8243	-1.9783	1.7630
555	ALDH8A1	0.2601	0.2652	0.2245	0.2502	-0.8385	-0.2169	-0.4784	1.3749
556	ALDH9A1	0.2418	0.2676	0.2121	0.2785	1.9679	-1.6774	0.8624	-0.9911
557	ALDOA	0.2774	0.2037	0.3280	0.1909	0.0358	-0.1421	0.4553	-0.3962
558	ALDOB	0.2198	0.3050	0.2248	0.2504	0.7028	-0.3755	0.5026	-0.7630
559	ALDOC	0.2724	0.2245	0.2823	0.2208	1.5084	-1.1537	0.2176	-0.3641
560	ALG1	0.2659	0.2244	0.2546	0.2551	-1.5646	0.7561	-0.4574	1.0592
561	ALG10	0.1840	0.2750	0.1854	0.3556	-0.3960	1.2831	-0.9402	0.1921
562	ALG10B	0.1722	0.3071	0.1564	0.3643	-1.6422	0.9833	-0.9046	1.3966
563	ALG11	0.2266	0.3108	0.1897	0.2730	2.1989	-1.4024	1.7397	-2.3542
564	ALG12	0.2340	0.2392	0.3229	0.2039	0.8749	-1.0383	0.5729	-0.3908
565	ALG13	0.2149	0.2784	0.2210	0.2857	-0.8067	0.1862	-0.4816	0.9893
566	ALG14	0.2064	0.2803	0.2133	0.2999	-1.1485	0.1799	0.0704	0.6723
567	ALG1L2	0.2982	0.2291	0.2611	0.2116	-0.9009	0.4932	-0.9208	1.2679
568	ALG2	0.2222	0.2632	0.2155	0.2991	-0.2864	0.6917	-0.9363	0.6176
569	ALG3	0.2564	0.1740	0.3267	0.2429	-0.3752	0.3593	-0.7528	0.7910
570	ALG5	0.2281	0.2986	0.1813	0.2920	1.2049	-1.1072	1.2946	-1.3640
571	ALG6	0.1795	0.3035	0.1717	0.3453	-2.5967	1.6495	-1.3551	2.0473
572	ALG8	0.1991	0.2364	0.2285	0.3360	-0.3923	1.0839	-0.7698	0.1634
573	ALG9	0.2142	0.2601	0.2158	0.3098	-1.0063	1.1858	-0.9780	0.8076
574	ALK	0.2986	0.2212	0.2808	0.1995	0.9773	-0.0870	0.3835	-1.1064
575	ALKAL1	0.2088	0.2737	0.2193	0.2982	-1.6313	2.2636	-2.3945	1.8545
576	ALKAL2	0.2660	0.2584	0.2289	0.2466	0.6997	-0.4494	-0.1929	0.0683
577	ALKBH1	0.2191	0.2615	0.2299	0.2896	-0.7678	0.9708	-0.1330	-0.1275
578	ALKBH2	0.2856	0.2458	0.2449	0.2237	1.0823	0.1298	-0.1817	-0.7785
579	ALKBH3	0.2623	0.2727	0.2455	0.2196	-1.0517	0.4903	-0.5328	0.9631
580	ALKBH4	0.3031	0.2204	0.2801	0.1965	-0.5630	-0.2437	-0.7709	1.5001
581	ALKBH5	0.2862	0.1940	0.2896	0.2301	-1.0228	0.6065	-0.7033	1.0186
582	ALKBH6	0.2913	0.1893	0.3302	0.1893	0.3645	-1.2055	0.9473	-0.2169
583	ALKBH7	0.3206	0.1660	0.3278	0.1856	-0.3212	0.2199	0.0394	0.0073
584	ALKBH8	0.2247	0.3184	0.1670	0.2899	0.6008	-0.7547	0.8686	-0.7406
585	ALLC	0.2588	0.2700	0.2380	0.2332	0.8599	-0.3658	0.2120	-0.5736
586	ALMS1	0.2118	0.3085	0.2301	0.2495	1.4087	-1.6033	1.9185	-1.7460
587	ALOX12	0.2734	0.2199	0.2952	0.2115	0.2784	-0.7811	0.6618	-0.2302
588	ALOX12B	0.2600	0.2163	0.3256	0.1980	-0.5509	-0.5841	0.5175	0.4073
589	ALOX15	0.2688	0.2191	0.2770	0.2351	-0.5932	1.1290	-1.3886	0.9634
590	ALOX15B	0.2703	0.2299	0.3103	0.1895	0.1786	-0.1417	-0.2005	0.2042
591	ALOX5	0.2672	0.2338	0.2886	0.2104	1.6625	-0.5634	0.8665	-1.7367
592	ALOX5AP	0.2232	0.2301	0.2474	0.2992	-1.4176	1.6469	-1.5589	1.3204
593	ALOXE3	0.2546	0.2172	0.3220	0.2062	-0.1144	-0.0372	0.1894	-0.0812
594	ALPG	0.2925	0.1958	0.3319	0.1798	1.5637	0.1742	-0.1104	-1.2655
595	ALPI	0.2916	0.2209	0.3024	0.1851	1.1551	0.1485	-0.5610	-0.4362
596	ALPK1	0.2389	0.2967	0.2137	0.2506	-1.0559	1.5164	-1.4051	0.9936
597	ALPK2	0.2415	0.3004	0.2346	0.2235	0.3321	-0.9066	1.3173	-0.8760
598	ALPK3	0.2875	0.2290	0.2795	0.2040	2.2910	-2.5883	2.2995	-2.0104
599	ALPL	0.2650	0.2196	0.3281	0.1873	-0.0591	-0.0779	0.1326	-0.0266
600	ALPP	0.2879	0.2099	0.3261	0.1761	1.3478	0.6420	-1.0230	-0.5294
601	ALS2	0.2454	0.2810	0.2066	0.2670	-0.2922	2.1973	-2.0368	0.5065
602	ALS2CL	0.3143	0.2060	0.2864	0.1934	0.7704	-0.5245	0.1745	-0.3239
603	ALX1	0.2282	0.2980	0.2222	0.2515	-0.5437	1.7978	-1.1290	0.0089
604	ALX3	0.2731	0.2061	0.3320	0.1887	-0.9478	1.0939	-1.1475	1.0097
605	ALX4	0.2850	0.2153	0.2967	0.2031	1.0575	-0.3897	0.4372	-0.9523
606	ALYREF	0.3263	0.2160	0.2479	0.2097	-0.7623	0.5208	-1.0826	1.3169
607	AMACR	0.2300	0.2909	0.2052	0.2739	-1.3148	1.0012	-0.6614	0.8527
608	AMBN	0.2000	0.2843	0.2529	0.2628	0.2129	0.1092	0.0216	-0.2913
609	AMBP	0.3003	0.2345	0.2655	0.1997	2.5376	-1.3644	0.8069	-1.6339
610	AMBRA1	0.2741	0.2183	0.2949	0.2126	0.5511	-0.2338	0.3938	-0.6464
611	AMD1	0.2010	0.2933	0.1776	0.3281	0.0625	0.6349	-0.6905	0.1299
612	AMDHD1	0.2354	0.2853	0.2093	0.2700	-1.5037	1.9409	-1.3794	0.9255
613	AMDHD2	0.3449	0.1636	0.2967	0.1948	0.4407	0.5482	-0.4268	-0.3716
614	AMELX	0.1892	0.2711	0.3354	0.2043	-1.1811	0.9294	-1.0791	1.2608
615	AMELY	0.2009	0.2797	0.3110	0.2084	-0.2479	-0.9230	1.1835	-0.2521
616	AMER1	0.2555	0.2474	0.2565	0.2406	-1.3993	0.8182	-1.1696	1.6254
617	AMER2	0.2234	0.2766	0.2103	0.2897	0.1402	0.2368	-0.4636	0.1705
618	AMER3	0.2751	0.2315	0.2931	0.2003	-0.6709	-0.5153	0.0928	0.8795
619	AMFR	0.2650	0.2185	0.2578	0.2587	-0.6071	0.0311	0.1626	0.2748
620	AMH	0.3449	0.1282	0.3853	0.1415	1.6886	-1.0291	1.1192	-1.6280
621	AMHR2	0.2734	0.2009	0.3068	0.2189	-0.5237	-0.1437	-0.0406	0.5888
622	AMIGO1	0.2612	0.2343	0.2608	0.2437	0.4126	-1.2568	1.1247	-0.4286
623	AMIGO2	0.2370	0.2702	0.2227	0.2702	-0.0697	1.1612	-0.0167	-0.9483
624	AMIGO3	0.2927	0.1810	0.3445	0.1817	1.9917	-1.4514	1.1717	-1.5331
625	AMMECR1	0.1983	0.2884	0.1942	0.3191	-1.3714	1.7950	-1.5736	1.2063
626	AMMECR1L	0.2442	0.2489	0.2295	0.2773	-0.9629	1.3492	-1.0313	0.6921
627	AMN	0.3568	0.1200	0.3568	0.1665	1.5254	0.0140	0.0007	-1.2180
628	AMN1	0.1798	0.2992	0.1839	0.3371	-0.6983	1.5926	-0.8614	0.0454
629	AMOT	0.2350	0.2632	0.2414	0.2603	-1.1087	0.7017	-0.6382	0.9418
630	AMOTL1	0.2486	0.2616	0.2399	0.2500	-1.2346	0.9152	-0.6209	0.8480
631	AMOTL2	0.2818	0.2274	0.2810	0.2097	-0.4284	1.1701	-0.5405	-0.1013
632	AMPD1	0.2090	0.2895	0.2407	0.2608	0.6853	1.2115	-1.4140	-0.1055
633	AMPD2	0.3012	0.1899	0.3053	0.2036	0.0605	-0.8173	0.0804	0.5951
634	AMPD3	0.2349	0.2550	0.2476	0.2626	-0.7999	1.4407	-1.8970	1.3857
635	AMPH	0.2438	0.2788	0.2426	0.2348	1.7338	-2.1745	2.3081	-1.9012
636	AMT	0.2969	0.2113	0.2624	0.2293	-0.8262	1.0257	-1.3162	1.1496
637	AMTN	0.1962	0.3053	0.2428	0.2557	-1.2822	0.7978	-1.0848	1.4706
638	AMY1A	0.2426	0.2880	0.1765	0.2930	-1.0172	0.2404	-0.1124	0.7025
639	AMY1B	0.2426	0.2880	0.1765	0.2930	-1.0172	0.2404	-0.1124	0.7025
640	AMY1C	0.2426	0.2880	0.1765	0.2930	-1.0172	0.2404	-0.1124	0.7025
641	AMY2A	0.2386	0.2942	0.1717	0.2955	-1.0236	0.4323	0.1185	0.2884
642	AMY2B	0.2361	0.2967	0.1723	0.2948	-0.7526	0.0631	0.2676	0.2422
643	AMZ1	0.2918	0.2139	0.2824	0.2118	-0.3520	0.5357	-0.2444	0.0758
644	AMZ2	0.2495	0.2681	0.2360	0.2464	-0.9431	0.3957	-0.3514	0.7661
645	ANAPC1	0.2264	0.2727	0.2197	0.2812	-0.8871	-0.1477	0.4186	0.3830
646	ANAPC10	0.1766	0.3414	0.1620	0.3199	-1.4583	0.5386	-0.5118	1.2173
647	ANAPC11	0.3197	0.1959	0.2665	0.2179	-1.2613	1.3212	-0.9594	0.8288
648	ANAPC13	0.1966	0.2974	0.1940	0.3120	-1.1677	0.1727	-0.2376	1.0324
649	ANAPC16	0.2241	0.2801	0.2139	0.2820	-1.6643	1.0377	-0.5187	0.9452
650	ANAPC2	0.3296	0.1879	0.3040	0.1785	0.9374	0.0860	-0.0042	-0.8123
651	ANAPC4	0.2266	0.3013	0.1753	0.2968	-0.5871	0.0868	-0.9198	1.3783
652	ANAPC5	0.2514	0.2552	0.2413	0.2521	0.5757	-1.0813	0.2293	0.2861
653	ANAPC7	0.2531	0.2683	0.2249	0.2537	-1.9854	1.3861	-1.5504	1.9965
654	ANG	0.2366	0.2567	0.2687	0.2380	-0.6262	0.4248	-0.6178	0.7824
655	ANGEL1	0.2587	0.2168	0.2654	0.2591	-0.8802	1.1185	-1.4556	1.2605
656	ANGEL2	0.2077	0.2853	0.1836	0.3235	-2.3974	1.8144	-2.2529	2.6965
657	ANGPT1	0.1884	0.3496	0.1681	0.2939	-0.7702	1.5251	-0.0280	-0.7074
658	ANGPT2	0.1879	0.3426	0.1953	0.2741	-1.4604	1.5870	-1.0906	0.9240
659	ANGPT4	0.2498	0.2334	0.2928	0.2240	-1.5546	0.4284	-1.0101	1.9197
660	ANGPTL1	0.1784	0.3542	0.1849	0.2825	0.8357	-0.5869	0.4393	-0.6042
661	ANGPTL2	0.2530	0.2448	0.2884	0.2138	1.9356	-1.6385	0.9899	-1.1130
662	ANGPTL3	0.1494	0.3794	0.1637	0.3076	-2.0903	1.4835	-1.4765	1.9222
663	ANGPTL4	0.3168	0.1982	0.3162	0.1688	0.3115	-0.2741	-0.3501	0.3947
664	ANGPTL5	0.1829	0.3429	0.1562	0.3180	-2.1326	2.0362	-0.9810	0.9157
665	ANGPTL6	0.3322	0.1641	0.3199	0.1838	2.7395	-1.5619	1.2238	-2.0739
666	ANGPTL7	0.2504	0.2923	0.2316	0.2257	-1.3770	1.5053	-0.9568	0.7616
667	ANGPTL8	0.3337	0.2202	0.2936	0.1525	0.3891	0.7956	-0.4988	-0.4877
668	ANHX	0.3003	0.1969	0.3036	0.1992	-0.4712	1.1861	-1.2623	0.6695
669	ANK1	0.2887	0.2341	0.2946	0.1826	0.0140	0.4527	-0.2372	-0.1496
670	ANK2	0.2322	0.3086	0.2292	0.2300	-0.5156	0.1177	-0.1473	0.4566
671	ANK3	0.2128	0.3226	0.2154	0.2491	-0.8848	-0.6765	0.8803	0.3478
672	ANKAR	0.1935	0.3333	0.1873	0.2858	-2.1754	1.7826	-1.2623	1.4854
673	ANKDD1A	0.2657	0.2667	0.2122	0.2554	-1.2896	1.5406	-1.4825	1.2431
674	ANKDD1B	0.2489	0.2734	0.2159	0.2617	-0.9944	0.3137	-0.5770	1.1232
675	ANKEF1	0.2162	0.3019	0.2019	0.2800	-1.3958	0.0413	0.6788	0.3367
676	ANKFN1	0.2070	0.2875	0.2235	0.2819	-0.8609	-0.4755	0.7410	0.2982
677	ANKFY1	0.2483	0.2543	0.2438	0.2535	-0.4291	1.7001	-1.2850	0.2368
678	ANKH	0.2311	0.2657	0.2305	0.2726	0.0930	-0.2340	-0.1423	0.2679
679	ANKHD1	0.2323	0.2925	0.2245	0.2506	0.7758	-0.6869	1.0633	-1.1431
680	ANKIB1	0.2210	0.2981	0.2062	0.2748	-1.0639	1.4784	-0.8453	0.4499
681	ANKK1	0.2942	0.2213	0.3047	0.1798	2.8999	-1.3676	1.2323	-2.3866
682	ANKLE1	0.3032	0.2130	0.2887	0.1951	-0.3433	0.4379	-0.8492	0.7955
683	ANKLE2	0.2669	0.2588	0.2303	0.2440	0.6527	-0.6935	0.7898	-0.7477
684	ANKMY1	0.3028	0.2153	0.2905	0.1915	-0.3475	0.5915	-0.7902	0.6014
685	ANKMY2	0.2262	0.3158	0.1920	0.2660	0.1439	0.3562	-0.9202	0.5620
686	ANKRA2	0.2078	0.3003	0.1976	0.2943	-1.6373	1.5589	-2.0923	2.1481
687	ANKRD1	0.2363	0.3268	0.1844	0.2525	-0.7204	0.0031	0.2957	0.2409
688	ANKRD10	0.2453	0.2477	0.2317	0.2754	-0.9976	1.6974	-1.1433	0.5184
689	ANKRD11	0.2951	0.2705	0.2851	0.1492	0.7729	0.5787	0.3903	-1.5094
690	ANKRD12	0.1892	0.3738	0.1665	0.2705	0.1297	-0.0914	0.5166	-0.5624
691	ANKRD13A	0.2379	0.2688	0.2382	0.2551	-1.1981	-0.2863	0.1209	1.0571
692	ANKRD13B	0.3082	0.1792	0.3544	0.1583	0.5636	-1.9039	0.9781	0.2296
693	ANKRD13C	0.2020	0.3121	0.1836	0.3022	-0.2245	0.0649	-0.2937	0.4283
694	ANKRD13D	0.3186	0.1960	0.3224	0.1631	2.9454	-3.2088	2.8663	-2.5428
695	ANKRD16	0.2915	0.2377	0.2853	0.1854	1.4021	-0.4567	0.3018	-1.0248
696	ANKRD17	0.2142	0.3005	0.2154	0.2698	-0.5341	0.6171	-0.6063	0.5312
697	ANKRD18A	0.2259	0.3523	0.1707	0.2511	-0.8229	0.2766	0.0222	0.3750
698	ANKRD18B	0.2178	0.3625	0.1687	0.2510	-1.5427	1.1535	-0.9407	1.1986
699	ANKRD2	0.3279	0.2391	0.2741	0.1588	-0.2770	0.0930	-0.0151	0.1506
700	ANKRD20A1	0.2349	0.3420	0.1751	0.2480	-0.9810	1.0090	-1.4688	1.4490
701	ANKRD22	0.1957	0.3095	0.1874	0.3074	-0.1606	-0.9945	0.5882	0.3592
702	ANKRD23	0.3057	0.2109	0.2961	0.1873	-0.3061	0.8028	-0.9151	0.5113
703	ANKRD24	0.3499	0.2191	0.2983	0.1326	2.7845	-1.7208	1.5386	-2.3054
704	ANKRD26	0.2069	0.3683	0.1612	0.2636	-0.1933	-0.0805	0.4553	-0.2599
705	ANKRD27	0.2493	0.2692	0.2421	0.2394	-0.5318	-0.6118	0.0894	0.8718
706	ANKRD28	0.2064	0.3042	0.1822	0.3072	-0.8124	1.2200	-1.2379	0.9010
707	ANKRD29	0.2079	0.3062	0.2099	0.2761	-0.1995	0.3552	-0.1536	0.0133
708	ANKRD30A	0.2200	0.3707	0.1840	0.2253	-1.1925	2.2105	-1.6387	0.7363
709	ANKRD30B	0.2186	0.3664	0.1814	0.2336	0.8400	0.5873	-0.3604	-0.7893
710	ANKRD30BL	0.2398	0.2743	0.2347	0.2513	1.3898	-0.6950	0.6308	-1.1509
711	ANKRD31	0.1993	0.3623	0.1790	0.2594	-0.0842	-0.2385	0.4314	-0.1859
712	ANKRD33	0.2718	0.2241	0.3051	0.1989	-1.7043	1.4131	-0.9240	1.0666
713	ANKRD33B	0.2743	0.2235	0.2618	0.2405	0.1302	0.6591	-1.0954	0.4787
714	ANKRD34A	0.2725	0.2149	0.3111	0.2016	1.1232	-1.7609	1.2510	-0.6587
715	ANKRD34B	0.1858	0.3316	0.1928	0.2898	-0.6688	1.1735	-1.3314	0.9132
716	ANKRD34C	0.2121	0.2899	0.2216	0.2764	-2.5302	1.3148	-1.7685	2.7221
717	ANKRD35	0.3352	0.2453	0.2536	0.1658	0.9696	-0.6695	0.8923	-1.1251
718	ANKRD36	0.2361	0.3538	0.1905	0.2195	0.0679	-0.0597	0.6015	-0.6495
719	ANKRD36B	0.2255	0.3730	0.1776	0.2239	-1.7830	1.8818	-1.1442	0.9578
720	ANKRD36C	0.2206	0.3604	0.1818	0.2372	-0.6911	0.0271	1.2240	-0.8007
721	ANKRD37	0.2474	0.2653	0.2232	0.2640	0.1817	-0.4688	-0.1302	0.4345
722	ANKRD39	0.2881	0.2388	0.2859	0.1872	0.8494	-1.1992	1.0793	-0.7523
723	ANKRD40	0.2381	0.2585	0.2312	0.2722	-0.2837	0.0837	0.0441	0.1026
724	ANKRD40CL	0.2500	0.3317	0.2127	0.2055	-0.5934	1.1512	-1.1736	0.6992
725	ANKRD42	0.2553	0.2934	0.2006	0.2508	-0.0026	0.3969	-0.4157	0.0967
726	ANKRD44	0.2188	0.2913	0.1940	0.2959	-0.6654	0.5970	-0.6669	0.7139
727	ANKRD45	0.2034	0.2632	0.2365	0.2970	-2.7575	1.8235	-1.9028	2.5886
728	ANKRD46	0.1955	0.2892	0.1718	0.3435	-1.2900	0.7307	-0.9886	1.4340
729	ANKRD49	0.1908	0.3302	0.1850	0.2940	-2.1350	0.7530	-0.3500	1.3786
730	ANKRD50	0.2121	0.3067	0.1798	0.3014	-1.1498	0.5969	-0.8950	1.3312
731	ANKRD52	0.2714	0.2002	0.2958	0.2326	-0.2444	0.3967	-0.3233	0.1939
732	ANKRD53	0.2694	0.2273	0.3407	0.1626	0.8187	0.5180	-0.7838	-0.2662
733	ANKRD54	0.3023	0.2094	0.2966	0.1917	0.3097	0.3023	0.1104	-0.6366
734	ANKRD55	0.2210	0.2922	0.2465	0.2404	-1.5290	0.0067	0.2154	0.9676
735	ANKRD6	0.2258	0.2940	0.2228	0.2575	-0.2372	0.5113	-0.8147	0.6073
736	ANKRD60	0.2689	0.2301	0.2477	0.2533	1.2874	-1.7285	1.0212	-0.5678
737	ANKRD61	0.2059	0.2980	0.2762	0.2200	0.2023	-0.4870	0.6444	-0.4234
738	ANKRD62	0.2280	0.3452	0.1729	0.2539	-1.6793	1.3769	-0.9266	1.0942
739	ANKRD63	0.3085	0.1788	0.3068	0.2058	0.4871	0.3408	-0.6841	0.0509
740	ANKRD65	0.3562	0.1798	0.3048	0.1591	0.5868	0.1709	-0.2257	-0.3704
741	ANKRD66	0.2203	0.3045	0.2278	0.2474	-1.3825	1.7200	-1.4041	1.0575
742	ANKRD7	0.2125	0.3404	0.1637	0.2833	-1.8367	1.8951	-1.6582	1.5411
743	ANKRD9	0.2999	0.1891	0.2871	0.2239	1.5993	-1.0548	1.3181	-1.7363
744	ANKS1A	0.2789	0.2304	0.2724	0.2183	0.0157	-0.0898	-0.1809	0.2567
745	ANKS1B	0.2196	0.2991	0.2338	0.2475	-0.6813	0.4503	0.1982	-0.0646
746	ANKS3	0.3391	0.2027	0.2900	0.1681	1.4715	-0.7683	-0.4393	0.0059
747	ANKS4B	0.2401	0.2785	0.2184	0.2630	-0.9168	1.2495	-1.0068	0.7018
748	ANKS6	0.2784	0.2189	0.2708	0.2318	-0.0254	-0.6611	-0.1415	0.7360
749	ANKUB1	0.2093	0.3027	0.2084	0.2796	-2.1344	1.5916	-1.7887	2.2017
750	ANKZF1	0.2902	0.2378	0.2665	0.2055	1.4770	-1.0098	0.7707	-1.0859
751	ANLN	0.1997	0.3242	0.1981	0.2780	-1.3991	1.2837	-0.8922	0.9299
752	ANO1	0.2656	0.2504	0.2692	0.2148	1.0669	-1.2145	1.7009	-1.5827
753	ANO10	0.2479	0.2428	0.2507	0.2586	-0.4494	0.7717	-1.0246	0.7720
754	ANO2	0.2588	0.2588	0.2560	0.2264	0.1791	-1.2217	0.9579	-0.0827
755	ANO3	0.1967	0.3062	0.1932	0.3039	-0.7235	0.2032	0.6096	-0.2648
756	ANO4	0.2251	0.2899	0.2093	0.2757	-0.3797	0.5464	-0.0214	-0.1719
757	ANO5	0.2010	0.3094	0.1774	0.3122	-0.5073	-0.7267	1.0063	-0.0461
758	ANO6	0.2107	0.2901	0.2106	0.2886	-1.1199	1.7454	-1.3991	0.8516
759	ANO7	0.2803	0.1846	0.3160	0.2191	0.7316	-0.1490	0.7176	-1.2197
760	ANO8	0.3281	0.1790	0.3301	0.1628	0.9322	-1.0922	0.8007	-0.6259
761	ANO9	0.2912	0.1904	0.3198	0.1985	3.2348	-2.0624	1.3237	-2.1078
762	ANOS1	0.1957	0.2993	0.2018	0.3033	0.3176	-1.1443	1.0026	-0.3210
763	ANP32A	0.2484	0.2828	0.1889	0.2799	-0.7194	0.2560	-0.1160	0.4636
764	ANP32B	0.2535	0.3028	0.2003	0.2434	-0.5485	1.5680	-1.1700	0.2826
765	ANP32D	0.2857	0.3224	0.1701	0.2218	0.2264	0.2406	0.0841	-0.4947
766	ANP32E	0.2193	0.3105	0.1400	0.3302	-1.6837	1.2162	-0.9624	1.2883
767	ANPEP	0.2641	0.2242	0.3200	0.1917	0.5044	-0.1067	0.4789	-0.8202
768	ANTKMT	0.3851	0.1287	0.3264	0.1598	2.8888	-1.8368	1.1136	-1.8084
769	ANTXR1	0.2153	0.2873	0.2375	0.2600	-0.0417	-0.4096	0.5426	-0.1877
770	ANTXR2	0.2139	0.2971	0.1924	0.2966	-0.5734	-0.2175	0.2371	0.3869
771	ANTXRL	0.2605	0.2460	0.2895	0.2039	0.6738	-1.3621	1.2179	-0.6228
772	ANXA1	0.2134	0.3326	0.1949	0.2591	1.6254	-1.7983	1.2238	-0.9682
773	ANXA10	0.2075	0.3144	0.1971	0.2811	-0.7209	0.2812	0.3944	-0.1294
774	ANXA11	0.2648	0.2450	0.2599	0.2303	0.1402	-0.6742	0.4624	-0.0174
775	ANXA13	0.2624	0.3070	0.2095	0.2212	0.7247	-0.7708	1.1631	-1.1468
776	ANXA2	0.2490	0.2851	0.2246	0.2413	0.2334	-0.3513	0.0268	0.1077
777	ANXA2R	0.2613	0.2034	0.2624	0.2729	2.6095	-1.5103	1.4224	-2.2331
778	ANXA3	0.2179	0.3247	0.1955	0.2619	-1.0676	1.2347	-1.1691	0.9955
779	ANXA4	0.2161	0.3055	0.1928	0.2856	-0.5927	0.8737	-0.3974	0.1162
780	ANXA5	0.2265	0.2747	0.2070	0.2918	1.0687	-1.0813	1.3159	-1.2922
781	ANXA6	0.2800	0.2482	0.2582	0.2136	0.9705	-0.0401	0.0260	-0.7615
782	ANXA7	0.2133	0.2788	0.2133	0.2947	-1.0526	-0.6994	0.5129	0.9066
783	ANXA8	0.2698	0.2609	0.2683	0.2010	-1.7709	2.1360	-2.0025	1.6466
784	ANXA8L1	0.2642	0.2668	0.2631	0.2060	-1.9853	1.5382	-1.4528	1.7637
785	ANXA9	0.2553	0.2353	0.2901	0.2192	0.9412	-0.4073	1.0835	-1.5580
786	AOAH	0.2373	0.2662	0.2444	0.2520	0.0747	0.2368	-0.6393	0.4215
787	AOC1	0.2764	0.2146	0.3262	0.1828	0.9002	-1.0894	1.0372	-0.8485
788	AOC2	0.2637	0.2103	0.2858	0.2402	2.0083	-1.9111	1.8152	-1.8345
789	AOC3	0.2732	0.2022	0.2929	0.2316	-0.9087	0.6087	-0.7648	0.9933
790	AOPEP	0.2610	0.2575	0.2374	0.2441	-0.5717	0.2151	0.2110	0.0340
791	AOX1	0.2350	0.2843	0.2185	0.2622	0.3506	0.6225	-0.8252	0.0581
792	AP1AR	0.2238	0.3172	0.1630	0.2960	-0.1536	0.2643	-0.7132	0.6468
793	AP1B1	0.2888	0.2194	0.3013	0.1904	-0.5588	0.9541	-0.7801	0.4286
794	AP1G1	0.2152	0.2798	0.2028	0.3022	-2.2205	0.8350	-0.5546	1.6065
795	AP1G2	0.2733	0.2213	0.3079	0.1975	3.1303	-2.1194	2.3559	-3.1024
796	AP1M1	0.2454	0.2726	0.2411	0.2408	0.1747	0.2315	-0.9122	0.6090
797	AP1M2	0.2740	0.2208	0.2843	0.2208	2.2327	-0.8590	1.0867	-2.1822
798	AP1S1	0.2969	0.2072	0.2561	0.2398	1.1584	-1.4249	1.6596	-1.4362
799	AP1S2	0.1875	0.3064	0.1814	0.3247	-1.4744	1.3344	-0.8064	0.8440
800	AP1S3	0.2010	0.2863	0.1964	0.3164	-1.2610	-0.1958	0.5260	0.5987
801	AP2A1	0.2901	0.1930	0.3283	0.1886	0.3513	0.2335	0.0278	-0.5158
802	AP2A2	0.2910	0.2021	0.2956	0.2112	1.4923	-0.4229	0.4696	-1.3073
803	AP2B1	0.2260	0.2691	0.2402	0.2647	0.5968	-0.8818	1.3896	-1.1837
804	AP2M1	0.2812	0.2361	0.2740	0.2087	0.1370	-1.2862	0.9756	0.0066
805	AP2S1	0.2953	0.1990	0.3029	0.2028	0.2109	0.6693	-0.4738	-0.2591
806	AP3B1	0.2173	0.3151	0.1967	0.2709	0.7346	0.2664	-1.2900	0.5687
807	AP3B2	0.2725	0.2318	0.3005	0.1953	-0.1662	-0.0419	0.0496	0.1153
808	AP3D1	0.2930	0.2272	0.2991	0.1807	2.0715	-1.2827	1.2066	-1.7897
809	AP3M1	0.1970	0.2888	0.2125	0.3017	-0.6230	-0.0191	-0.1248	0.6411
810	AP3M2	0.2310	0.2690	0.2147	0.2853	1.9841	-0.9703	1.3936	-2.2016
811	AP3S1	0.2069	0.3002	0.1857	0.3072	-0.2886	-0.1517	0.4474	-0.1175
812	AP3S2	0.2448	0.2376	0.2529	0.2647	-1.0877	0.7241	-0.7334	1.0032
813	AP4B1	0.2367	0.2569	0.2153	0.2912	-0.5420	-0.7279	1.2638	-0.2870
814	AP4E1	0.2104	0.3006	0.1797	0.3092	-0.9143	2.1893	-1.6554	0.6054
815	AP4M1	0.3144	0.2069	0.2721	0.2066	-0.7349	0.3677	-0.5738	0.8727
816	AP4S1	0.2241	0.2840	0.2182	0.2736	-1.6997	0.9681	-1.4108	1.9857
817	AP5B1	0.2983	0.1947	0.2968	0.2102	-0.9386	1.0871	-0.9870	0.8478
818	AP5M1	0.1764	0.3161	0.1710	0.3364	-1.1329	0.4180	-0.1501	0.6874
819	AP5S1	0.2595	0.2157	0.2682	0.2565	-1.8357	1.3599	-1.6451	2.0095
820	AP5Z1	0.3172	0.1713	0.3268	0.1847	1.7040	-1.3245	0.9796	-1.2277
821	APAF1	0.2247	0.2805	0.1936	0.3012	-0.8610	0.3018	-0.1744	0.6033
822	APBA1	0.2722	0.2350	0.2763	0.2165	-1.3890	0.5250	-0.8776	1.5684
823	APBA2	0.2999	0.2256	0.2961	0.1784	0.2988	0.4864	-0.4229	-0.2131
824	APBA3	0.3166	0.1760	0.3387	0.1687	1.8961	-0.9049	0.3076	-1.0045
825	APBB1	0.3035	0.2131	0.3046	0.1789	2.9234	-2.0420	1.3510	-1.9294
826	APBB1IP	0.2495	0.2655	0.2773	0.2077	1.6641	-0.7556	0.8093	-1.5036
827	APBB2	0.2041	0.2915	0.2195	0.2850	-2.3103	1.3435	-1.3609	2.0887
828	APBB3	0.3046	0.1844	0.2966	0.2145	0.2039	-0.7131	0.5997	-0.1748
829	APC	0.1985	0.3386	0.1975	0.2654	-0.6528	0.7794	0.1023	-0.2405
830	APC2	0.3365	0.1634	0.3646	0.1356	2.0107	-1.6929	1.3769	-1.5556
831	APCDD1	0.2679	0.2438	0.2732	0.2151	0.8512	-0.3062	0.5249	-0.9640
832	APCDD1L	0.2851	0.1857	0.3244	0.2048	0.4572	0.4221	-0.1861	-0.5305
833	APCS	0.2346	0.2584	0.2249	0.2822	0.7813	-0.8805	1.2974	-1.2367
834	APEH	0.2998	0.2042	0.2810	0.2150	0.5496	-0.5716	0.2550	-0.1902
835	APELA	0.1768	0.3076	0.1797	0.3359	-1.7103	0.1792	0.6511	0.4850
836	APEX1	0.2608	0.2643	0.2395	0.2354	-1.3535	1.2668	-1.0884	1.1014
837	APEX2	0.2701	0.2285	0.2652	0.2362	0.1321	0.7245	-0.1112	-0.6217
838	APH1A	0.2815	0.1682	0.2653	0.2850	0.3817	-0.7635	0.0930	0.2854
839	APH1B	0.2199	0.2629	0.1999	0.3173	-1.2283	1.0740	-0.5638	0.6289
840	API5	0.2072	0.3076	0.1795	0.3057	-0.0002	-0.5176	0.6891	-0.2832
841	APIP	0.2223	0.3114	0.1734	0.2929	-1.2475	0.4963	-0.3725	0.9356
842	APLF	0.1957	0.3372	0.1789	0.2883	-0.1992	0.1704	-0.1888	0.2077
843	APLN	0.2826	0.2066	0.2767	0.2342	0.3841	-0.7131	0.5444	-0.2553
844	APLNR	0.2710	0.1932	0.2817	0.2541	2.0354	-1.0245	0.4462	-1.1709
845	APLP1	0.3021	0.1958	0.3207	0.1814	-0.6393	-0.6177	0.1516	0.8818
846	APLP2	0.2635	0.2629	0.2267	0.2470	0.9294	-1.6953	0.9156	-0.2254
847	APMAP	0.2847	0.2203	0.2407	0.2543	0.1387	-0.3033	0.6121	-0.4978
848	APOA1	0.3237	0.2280	0.3059	0.1424	1.5669	-1.3106	1.3518	-1.5113
849	APOA4	0.3161	0.2366	0.2944	0.1530	1.8386	-0.8332	0.6204	-1.3653
850	APOA5	0.3126	0.2095	0.2887	0.1893	-1.5409	1.8275	-1.8559	1.5814
851	APOB	0.2057	0.3094	0.2295	0.2554	-0.3197	0.7103	-0.1302	-0.2235
852	APOBEC1	0.2181	0.2919	0.2338	0.2562	0.6046	-1.2162	1.1836	-0.6536
853	APOBEC2	0.2523	0.2707	0.2456	0.2315	-0.1031	-0.2672	-0.3310	0.6809
854	APOBEC3A	0.2389	0.2743	0.2527	0.2340	-0.6862	1.5692	-1.1782	0.3969
855	APOBEC3B	0.2447	0.2616	0.2497	0.2440	0.2385	0.7930	-0.3303	-0.5469
856	APOBEC3C	0.2243	0.2496	0.2716	0.2545	0.2782	-0.0901	-0.7794	0.7073
857	APOBEC3D	0.2449	0.2354	0.2728	0.2469	0.8629	-0.4972	0.1635	-0.4083
858	APOBEC3F	0.2284	0.2324	0.2714	0.2678	-0.8229	0.5862	-0.2736	0.4204
859	APOBEC3G	0.2379	0.2839	0.2449	0.2334	-0.8946	-0.1023	-0.3584	1.1916
860	APOBEC3H	0.2410	0.2624	0.2556	0.2410	1.7192	-0.0264	-0.5377	-0.7493
861	APOBEC4	0.1729	0.3210	0.2178	0.2883	-1.8623	0.5817	-0.1512	1.1197
862	APOBR	0.3929	0.2413	0.2368	0.1290	-0.2227	1.0867	-0.9149	0.1867
863	APOC1	0.2782	0.2471	0.2996	0.1751	-0.2330	0.5092	0.1399	-0.4389
864	APOC2	0.2303	0.2682	0.2788	0.2227	-0.4235	-1.4789	1.4086	0.1485
865	APOC3	0.2636	0.1981	0.3271	0.2112	0.3554	-0.2375	0.1093	-0.1811
866	APOC4	0.3036	0.2565	0.2646	0.1753	1.4743	-0.9178	0.6835	-1.0708
867	APOD	0.2123	0.2749	0.2749	0.2378	-1.6936	0.8714	-0.8455	1.4652
868	APOE	0.3705	0.1810	0.3199	0.1286	0.9296	-1.0043	0.2704	-0.1037
869	APOF	0.2543	0.2726	0.2343	0.2389	1.2101	-1.2541	1.7206	-1.6837
870	APOH	0.2104	0.2990	0.2189	0.2717	1.8756	-2.4959	2.6208	-2.0752
871	APOL1	0.2837	0.2701	0.2318	0.2143	-0.6426	1.5268	-2.1005	1.4146
872	APOL2	0.2857	0.2598	0.2400	0.2145	0.0847	0.0060	-0.5324	0.5056
873	APOL3	0.2807	0.2763	0.2303	0.2126	-0.1334	0.2894	-0.0703	-0.0771
874	APOL4	0.2558	0.2779	0.2261	0.2401	0.8549	-1.4411	1.7273	-1.2516
875	APOL5	0.2816	0.2677	0.2413	0.2093	0.6564	-0.2006	0.7987	-1.2176
876	APOL6	0.2084	0.3002	0.1944	0.2969	-0.9054	0.6476	-0.6541	0.8429
877	APOLD1	0.2370	0.2545	0.2179	0.2906	-0.0262	0.1230	0.1603	-0.2523
878	APOM	0.2470	0.2470	0.2733	0.2326	0.4785	-1.2800	1.3716	-0.6994
879	APOO	0.2308	0.2763	0.2415	0.2513	-0.4123	0.5820	-0.0884	-0.1139
880	APOOL	0.1735	0.3034	0.2014	0.3218	-1.4540	0.8240	-0.6176	1.0861
881	APP	0.2604	0.2724	0.2247	0.2425	0.1057	-1.1573	0.7124	0.1794
882	APPBP2	0.2059	0.2900	0.1815	0.3226	-2.0665	2.6023	-2.4814	1.9970
883	APPL1	0.2043	0.3076	0.1750	0.3131	-0.6810	0.0541	0.5256	-0.0645
884	APPL2	0.2293	0.2911	0.2280	0.2517	2.4193	-3.1298	2.9103	-2.2580
885	APRT	0.3029	0.1815	0.3287	0.1869	0.5127	-0.3444	-0.1173	0.0417
886	APTX	0.2575	0.2656	0.2074	0.2696	-1.4180	1.3769	-1.7641	1.7844
887	AQP1	0.2712	0.2124	0.2876	0.2288	0.1164	0.7542	-1.2086	0.5351
888	AQP10	0.3010	0.1902	0.2867	0.2222	-0.3688	0.5474	-1.0772	0.9623
889	AQP11	0.2147	0.2747	0.2338	0.2768	0.8558	0.1706	0.4044	-1.2663
890	AQP12A	0.3048	0.1392	0.3509	0.2051	-0.6317	-0.0668	0.5383	-0.0289
891	AQP12B	0.3094	0.1392	0.3494	0.2020	-0.7820	0.5393	-0.0577	0.1829
892	AQP2	0.2617	0.2120	0.2957	0.2306	-0.0024	1.8693	-2.2813	0.7947
893	AQP3	0.2877	0.1847	0.2762	0.2515	-0.8232	0.9628	-1.2532	1.1366
894	AQP4	0.1902	0.3156	0.1859	0.3083	0.4151	-0.1185	0.9002	-1.1929
895	AQP5	0.3030	0.1753	0.3354	0.1863	1.8143	-2.1791	2.2923	-1.9469
896	AQP6	0.2913	0.2131	0.2838	0.2119	0.4628	0.1310	-0.4330	-0.0085
897	AQP7	0.3048	0.2245	0.2301	0.2405	-0.0181	-1.1590	0.4182	0.6054
898	AQP7B	0.2623	0.2287	0.2787	0.2303	0.5303	-1.5082	1.1951	-0.3350
899	AQP8	0.3117	0.1736	0.2755	0.2392	1.1772	-1.2073	0.6369	-0.5182
900	AQP9	0.2113	0.2741	0.2243	0.2903	-1.5382	1.6061	-1.6692	1.5818
901	AQR	0.2080	0.3026	0.1932	0.2962	-0.7995	0.0661	1.0223	-0.5128
902	AR	0.2346	0.2608	0.2460	0.2586	-2.5485	1.8154	-1.9130	2.4594
903	ARAF	0.2683	0.2014	0.3217	0.2086	1.9780	-1.0424	1.1840	-1.8993
904	ARAP1	0.3140	0.1951	0.3066	0.1843	0.0918	-0.5780	0.3261	0.0945
905	ARAP2	0.2128	0.3246	0.1806	0.2819	-1.1334	0.7352	-0.4147	0.6957
906	ARAP3	0.2904	0.2102	0.3013	0.1982	1.1697	-0.2541	0.2902	-1.0073
907	ARC	0.3095	0.1898	0.3590	0.1417	0.9168	-0.7155	0.6901	-0.8238
908	ARCN1	0.2153	0.2792	0.2188	0.2867	-0.4512	-0.1219	0.4611	-0.0313
909	AREG	0.2318	0.3063	0.2212	0.2407	-1.3081	-0.3325	0.5517	0.7404
910	AREL1	0.2422	0.2429	0.2415	0.2734	-0.9061	-0.1704	0.4773	0.3554
911	ARF1	0.2582	0.2223	0.2821	0.2375	1.5072	-0.2764	0.9122	-1.9219
912	ARF3	0.2608	0.1970	0.2611	0.2811	-1.9148	0.5421	-1.1583	2.2545
913	ARF4	0.1967	0.2694	0.1986	0.3352	-0.5735	-0.0570	0.4902	-0.0299
914	ARF5	0.2965	0.1841	0.2975	0.2219	-0.2061	-0.8879	0.2568	0.7040
915	ARF6	0.2369	0.2813	0.1915	0.2903	-2.0973	1.9745	-2.2220	2.2785
916	ARFGAP1	0.3249	0.1846	0.2978	0.1926	-0.3085	1.7636	-1.6393	0.4487
917	ARFGAP2	0.2982	0.2128	0.2651	0.2239	1.3154	-0.4980	-0.0651	-0.5155
918	ARFGAP3	0.2269	0.2936	0.2020	0.2775	2.0055	-1.8615	1.9999	-2.0699
919	ARFGEF1	0.2182	0.3094	0.1986	0.2738	-0.5159	0.8259	-0.7392	0.4783
920	ARFGEF2	0.2292	0.2828	0.2126	0.2754	-0.0614	0.8165	-0.2335	-0.3970
921	ARFGEF3	0.2313	0.2775	0.2263	0.2649	-0.2165	0.2028	0.0753	-0.0737
922	ARFIP1	0.2041	0.3055	0.1697	0.3207	-1.4834	1.0633	-0.3686	0.6111
923	ARFIP2	0.2864	0.2354	0.2734	0.2048	2.3928	-0.9251	0.5904	-1.6902
924	ARFRP1	0.3554	0.1708	0.2776	0.1962	0.4268	0.0932	-0.2459	-0.1495
925	ARG1	0.2281	0.3220	0.1977	0.2522	0.8424	-0.8528	0.7445	-0.7006
926	ARG2	0.2219	0.2779	0.2318	0.2684	-1.1184	1.9190	-1.0564	0.2853
927	ARGFX	0.1993	0.3144	0.2290	0.2572	-1.7554	1.4646	-1.7966	2.0202
928	ARGLU1	0.2138	0.3075	0.1665	0.3122	-0.0610	0.9801	-0.7803	0.0282
929	ARHGAP1	0.2563	0.1965	0.3166	0.2306	-1.7868	0.9524	-1.2033	1.8491
930	ARHGAP10	0.2596	0.2694	0.2453	0.2257	0.5950	-0.0194	0.5603	-1.0563
931	ARHGAP11A	0.2258	0.3179	0.1722	0.2840	-1.7074	0.1331	-0.4617	1.7007
932	ARHGAP11B	0.3105	0.2741	0.1911	0.2243	-0.0845	-0.8625	0.5163	0.2840
933	ARHGAP12	0.2045	0.3152	0.1759	0.3043	-0.7394	-0.1843	0.2738	0.4493
934	ARHGAP15	0.2042	0.3467	0.1982	0.2509	1.5293	-1.1635	1.5232	-1.8149
935	ARHGAP17	0.2452	0.2624	0.2876	0.2049	-0.9846	1.1782	-0.5639	0.3358
936	ARHGAP18	0.1976	0.3326	0.1760	0.2938	-1.4031	0.8101	-1.0086	1.4674
937	ARHGAP19	0.2337	0.2624	0.2039	0.2999	-2.7394	1.4654	-0.9962	1.9390
938	ARHGAP20	0.2118	0.2912	0.2246	0.2724	-0.8297	1.6192	-1.5747	0.9197
939	ARHGAP21	0.2249	0.3115	0.2292	0.2344	0.5910	-1.5031	1.0003	-0.2255
940	ARHGAP22	0.3294	0.2169	0.2909	0.1627	1.0181	-0.4896	0.7427	-1.1638
941	ARHGAP23	0.3045	0.1841	0.3338	0.1776	1.4149	-0.0593	0.0040	-1.0682
942	ARHGAP24	0.2294	0.2954	0.2175	0.2577	-1.0340	1.3373	-1.7520	1.5150
943	ARHGAP25	0.2644	0.2934	0.2354	0.2068	-1.1349	0.9685	-0.0129	0.0312
944	ARHGAP26	0.2346	0.2741	0.2359	0.2555	0.4895	-0.0282	0.1747	-0.5408
945	ARHGAP27	0.3131	0.1822	0.3304	0.1742	1.8370	-1.3099	1.1479	-1.5147
946	ARHGAP28	0.1903	0.3114	0.1985	0.2998	-1.8250	0.9800	-1.4332	2.1122
947	ARHGAP29	0.1930	0.3079	0.1853	0.3138	-1.2886	1.1387	-0.6907	0.7749
948	ARHGAP30	0.3118	0.2338	0.2598	0.1946	1.1461	-0.7307	0.6071	-0.9062
949	ARHGAP31	0.2470	0.2715	0.2506	0.2309	0.0254	0.3732	-0.3056	-0.0149
950	ARHGAP32	0.2181	0.2806	0.2324	0.2689	-0.2300	-0.3418	0.1039	0.3672
951	ARHGAP33	0.2886	0.1638	0.3683	0.1792	1.8628	-1.8498	0.9690	-0.8685
952	ARHGAP35	0.2730	0.2447	0.2547	0.2277	-2.4840	1.8336	-1.6311	2.1058
953	ARHGAP36	0.2479	0.2449	0.2513	0.2559	-0.6855	1.2656	-1.3890	0.9090
954	ARHGAP39	0.3147	0.1859	0.3389	0.1605	1.0547	-0.9739	0.4296	-0.4287
955	ARHGAP4	0.3411	0.1878	0.3144	0.1567	1.6002	-1.4182	0.9679	-1.0284
956	ARHGAP40	0.2841	0.2265	0.2915	0.1978	0.5585	0.9385	-0.7812	-0.4426
957	ARHGAP42	0.1954	0.3027	0.2006	0.3013	-1.4002	0.1192	0.1517	0.8323
958	ARHGAP44	0.2721	0.2326	0.2808	0.2145	0.4780	0.3323	-0.6106	-0.0102
959	ARHGAP45	0.3378	0.1891	0.3207	0.1524	0.1439	0.4235	-0.6983	0.2599
960	ARHGAP5	0.1811	0.3298	0.1605	0.3286	-0.4011	-0.3036	0.1621	0.3992
961	ARHGAP6	0.2627	0.2433	0.2822	0.2118	-1.0056	1.0479	-1.1215	1.0728
962	ARHGAP8	0.2731	0.2254	0.3022	0.1994	1.7429	-0.8458	0.8080	-1.4842
963	ARHGAP9	0.2755	0.2082	0.3109	0.2055	-0.7779	1.1010	-1.0662	0.7783
964	ARHGDIA	0.2950	0.1791	0.3506	0.1753	0.6947	-1.9168	1.1855	-0.0960
965	ARHGDIB	0.2308	0.2845	0.2598	0.2249	0.7203	-0.2111	-0.7386	0.4362
966	ARHGDIG	0.3496	0.1473	0.3299	0.1732	2.1413	-2.4945	1.6620	-1.2321
967	ARHGEF1	0.3202	0.2007	0.3165	0.1626	-1.0884	0.3992	-0.5235	1.0674
968	ARHGEF10	0.2645	0.2665	0.2479	0.2211	-0.2450	0.4885	-0.7439	0.5611
969	ARHGEF10L	0.3183	0.1970	0.3083	0.1764	2.4089	-1.8382	1.2083	-1.5660
970	ARHGEF11	0.2650	0.2454	0.2739	0.2157	0.3912	-0.4801	0.8267	-0.7674
971	ARHGEF12	0.2293	0.2855	0.2070	0.2782	-0.6814	1.0168	-1.3481	1.0831
972	ARHGEF15	0.2750	0.2112	0.3151	0.1988	-0.3746	0.0539	-0.4748	0.7615
973	ARHGEF16	0.3175	0.2066	0.3242	0.1517	0.9277	-1.1554	0.9019	-0.6665
974	ARHGEF17	0.3058	0.1901	0.3188	0.1853	-0.6072	0.6426	-0.9251	0.9012
975	ARHGEF18	0.3092	0.2179	0.2950	0.1778	1.3961	-1.5336	1.4787	-1.3344
976	ARHGEF19	0.3098	0.1921	0.3058	0.1924	-0.7908	0.3764	-0.3305	0.6414
977	ARHGEF2	0.2823	0.2315	0.2871	0.1991	0.9206	-1.4604	0.6200	-0.0844
978	ARHGEF25	0.3015	0.2063	0.2909	0.2013	-0.6246	0.7174	-1.0593	0.9973
979	ARHGEF26	0.2305	0.2793	0.2298	0.2604	0.2995	0.2056	0.0903	-0.5104
980	ARHGEF28	0.2459	0.2784	0.2296	0.2461	-2.0735	1.5709	-1.0105	1.3443
981	ARHGEF3	0.2314	0.2881	0.2228	0.2577	0.0195	-1.0261	0.8243	0.0119
982	ARHGEF33	0.2345	0.2993	0.2323	0.2339	0.2793	-0.6468	0.8568	-0.5695
983	ARHGEF35	0.2695	0.2641	0.2162	0.2503	-0.1620	-0.0390	-0.1699	0.3469
984	ARHGEF37	0.2903	0.2456	0.2436	0.2205	1.3434	-1.7043	1.9355	-1.6276
985	ARHGEF38	0.1882	0.3251	0.2018	0.2850	-0.2607	0.3443	-0.3137	0.2388
986	ARHGEF39	0.2458	0.2349	0.2754	0.2439	-1.7119	0.9466	-1.8562	2.5074
987	ARHGEF4	0.2998	0.2264	0.2990	0.1748	1.3432	-1.0681	0.5707	-0.7223
988	ARHGEF40	0.3046	0.2119	0.2992	0.1843	1.3010	-0.7325	0.9188	-1.3593
989	ARHGEF5	0.2767	0.2417	0.2877	0.1939	1.0427	-1.1784	1.1873	-1.0528
990	ARHGEF6	0.2144	0.2961	0.2136	0.2759	-1.8259	1.5032	-1.5988	1.8270
991	ARHGEF7	0.2496	0.2522	0.2570	0.2413	0.3233	-0.9730	0.9435	-0.4105
992	ARHGEF9	0.2346	0.2601	0.2329	0.2724	0.0283	0.3471	-0.6228	0.3373
993	ARID1A	0.2655	0.2362	0.3097	0.1886	1.0236	-0.7609	1.0632	-1.2676
994	ARID1B	0.2600	0.2543	0.2760	0.2096	1.7387	-1.9323	2.1547	-1.9793
995	ARID2	0.1971	0.3051	0.2080	0.2898	-1.2944	1.1411	-1.1674	1.2697
996	ARID3A	0.3033	0.2051	0.2868	0.2048	0.7885	0.3026	-0.5060	-0.3463
997	ARID3B	0.2699	0.2197	0.3032	0.2072	-0.4194	-0.4378	0.1432	0.5616
998	ARID3C	0.3016	0.1979	0.3316	0.1690	1.5109	-0.3897	0.2525	-1.1127
999	ARID4A	0.2127	0.3593	0.1567	0.2713	-1.1175	0.0840	0.7369	0.0303
1000	ARID4B	0.2253	0.3491	0.1682	0.2574	-0.4724	-0.4514	0.2889	0.4542
1001	ARID5A	0.3118	0.2137	0.3297	0.1449	-0.3060	-0.5810	0.6954	0.0062
1002	ARID5B	0.2184	0.2934	0.2250	0.2632	-1.0093	0.3465	-0.1486	0.6508
1003	ARIH1	0.1974	0.2639	0.2037	0.3350	-2.3896	1.3031	-1.0585	1.8857
1004	ARIH2	0.2693	0.2445	0.2309	0.2553	0.3093	-0.0509	-0.0818	-0.1130
1005	ARK2C	0.2667	0.2319	0.2681	0.2333	-1.0876	-0.3273	0.3989	0.7050
1006	ARK2N	0.2161	0.2674	0.1970	0.3195	-0.4900	0.8019	-0.1077	-0.1711
1007	ARL1	0.2008	0.3069	0.1783	0.3140	-1.2504	0.7448	-0.9089	1.3017
1008	ARL10	0.2337	0.2558	0.2287	0.2818	-0.3640	0.3207	0.3905	-0.3777
1009	ARL11	0.2559	0.2818	0.2117	0.2506	-0.2069	-0.5499	0.1159	0.5317
1010	ARL13A	0.1991	0.3381	0.2204	0.2425	0.9710	-0.9532	0.7467	-0.7060
1011	ARL13B	0.1911	0.3359	0.1609	0.3120	0.3861	-0.3772	0.5831	-0.5935
1012	ARL14	0.2157	0.3305	0.1715	0.2824	-1.3325	0.5413	0.0210	0.5309
1013	ARL14EP	0.2010	0.3321	0.1686	0.2984	-0.9806	0.3956	-1.1954	1.6968
1014	ARL14EPL	0.1887	0.3199	0.1973	0.2941	1.3605	0.4054	-0.4246	-0.9800
1015	ARL15	0.1971	0.2852	0.1860	0.3317	-0.8560	-0.9224	0.6570	0.7662
1016	ARL16	0.2999	0.2456	0.2521	0.2024	1.7112	-0.2380	0.4713	-1.6400
1017	ARL17A	0.2158	0.2428	0.2501	0.2913	-2.2904	0.9873	-1.4958	2.5208
1018	ARL17B	0.2160	0.2431	0.2498	0.2910	-2.2431	0.9555	-1.4879	2.4906
1019	ARL2	0.2940	0.2028	0.3219	0.1813	0.8041	-0.3067	0.9716	-1.4274
1020	ARL2BP	0.2148	0.2585	0.2224	0.3042	-0.2679	-0.5556	0.0544	0.6538
1021	ARL3	0.2444	0.2587	0.2413	0.2556	0.1942	0.5485	-0.4463	-0.1612
1022	ARL4A	0.2032	0.3143	0.1547	0.3278	-1.9876	1.6487	-1.8255	2.0648
1023	ARL4C	0.2669	0.2452	0.2356	0.2522	1.3867	-0.8828	0.7469	-1.1121
1024	ARL4D	0.2991	0.2060	0.2490	0.2459	-1.2216	1.8119	-1.6767	1.1466
1025	ARL5A	0.1848	0.3116	0.1664	0.3372	-1.0826	1.0634	-0.7302	0.6988
1026	ARL5B	0.1742	0.3208	0.1580	0.3470	-1.8647	1.1746	-1.3336	1.8510
1027	ARL5C	0.2922	0.2210	0.2784	0.2083	0.1410	-0.2782	0.0030	0.1410
1028	ARL6	0.1713	0.3322	0.1637	0.3327	-1.0305	-0.2068	0.6144	0.3354
1029	ARL6IP1	0.2085	0.2678	0.1901	0.3336	-0.7370	0.4540	-0.5275	0.7464
1030	ARL6IP4	0.3353	0.2219	0.2933	0.1496	1.5678	-1.8333	1.1469	-0.8027
1031	ARL6IP5	0.2057	0.3041	0.1870	0.3032	-0.4397	0.1879	0.4667	-0.3217
1032	ARL6IP6	0.1875	0.2841	0.1925	0.3359	-1.7625	0.7675	-1.0273	1.8027
1033	ARL8A	0.2638	0.2107	0.2990	0.2264	0.9986	-1.0345	1.1206	-1.0736
1034	ARL8B	0.2008	0.2820	0.1943	0.3229	0.4161	-0.8730	0.6351	-0.2341
1035	ARL9	0.2467	0.3504	0.1894	0.2135	-1.2738	1.2011	-1.4393	1.4838
1036	ARMC1	0.1987	0.3100	0.1767	0.3147	-0.7933	1.6036	-0.8846	0.1428
1037	ARMC10	0.2320	0.2729	0.2126	0.2826	0.6294	-0.9761	0.7153	-0.3945
1038	ARMC12	0.2483	0.2422	0.2911	0.2185	2.9611	-1.4376	0.8735	-1.9727
1039	ARMC2	0.2164	0.3088	0.2027	0.2721	-1.7893	1.3227	-1.2048	1.5296
1040	ARMC3	0.2093	0.3209	0.1837	0.2862	0.7695	0.3532	-1.1090	0.2754
1041	ARMC5	0.3343	0.1496	0.3378	0.1782	1.6618	-2.4589	2.1888	-1.4584
1042	ARMC6	0.3104	0.1926	0.3072	0.1898	0.4195	-0.3030	0.6061	-0.7220
1043	ARMC7	0.2850	0.2152	0.3087	0.1911	-1.5862	0.9293	-1.3354	1.8693
1044	ARMC8	0.2104	0.2972	0.2031	0.2893	-0.3852	0.1408	0.0921	0.0846
1045	ARMC9	0.2606	0.2601	0.2489	0.2305	-0.0041	0.8659	-0.5880	-0.1122
1046	ARMCX1	0.2513	0.2871	0.2005	0.2612	-1.0790	1.6628	-1.2237	0.6734
1047	ARMCX2	0.2600	0.2700	0.2373	0.2327	0.6916	0.0208	-0.5097	-0.0180
1048	ARMCX3	0.2407	0.3011	0.1661	0.2921	-2.1778	1.1853	-1.4128	2.1848
1049	ARMCX4	0.3236	0.2509	0.2012	0.2243	-0.3981	0.4983	-0.1966	0.0871
1050	ARMCX5	0.2302	0.3059	0.2013	0.2626	-0.9521	0.5672	-1.1663	1.5021
1051	ARMCX6	0.2690	0.2473	0.2370	0.2467	0.5481	0.0292	0.4406	-0.9518
1052	ARMH1	0.2817	0.2451	0.2658	0.2073	0.8212	-0.1163	0.2860	-0.8580
1053	ARMH2	0.2283	0.2826	0.1908	0.2983	1.5965	-1.4044	1.0420	-1.1076
1054	ARMH3	0.2474	0.2464	0.2432	0.2630	-1.1401	1.2337	-1.5819	1.5085
1055	ARMH4	0.2285	0.2995	0.1994	0.2727	-0.8093	1.0601	-0.2875	0.0307
1056	ARMS2	0.2152	0.2274	0.3044	0.2531	1.2518	0.0685	0.9947	-2.1466
1057	ARMT1	0.2003	0.3054	0.1623	0.3321	-1.3414	-0.6474	0.2635	1.3369
1058	ARNT	0.2338	0.2637	0.2285	0.2741	-0.8673	-0.1083	0.8181	-0.0932
1059	ARNT2	0.2628	0.2347	0.2683	0.2342	-0.6420	1.2377	-0.8268	0.3113
1060	ARPC1A	0.2516	0.2541	0.2497	0.2446	0.5412	-1.1209	0.6973	-0.1722
1061	ARPC1B	0.3031	0.2316	0.2747	0.1906	1.9581	-0.7638	0.6588	-1.5672
1062	ARPC2	0.2348	0.2830	0.2270	0.2553	-0.2340	0.6606	0.2307	-0.6855
1063	ARPC3	0.2125	0.3192	0.2104	0.2579	-1.0710	0.5775	-0.5836	0.9611
1064	ARPC4	0.2756	0.1919	0.2715	0.2610	-1.3787	1.0089	-1.0926	1.3590
1065	ARPC5	0.1956	0.2940	0.2000	0.3105	-0.0918	-0.2394	1.0915	-0.8479
1066	ARPC5L	0.2992	0.2298	0.2593	0.2118	1.2039	-0.3025	0.5274	-1.2479
1067	ARPIN	0.2394	0.2508	0.2280	0.2818	-1.0328	0.6531	-0.2331	0.5077
1068	ARPP19	0.1858	0.2840	0.1860	0.3442	-1.7619	1.3370	-0.8831	1.1633
1069	ARPP21	0.2484	0.3011	0.2499	0.2006	0.1381	-0.0884	-0.3802	0.3808
1070	ARR3	0.2641	0.2519	0.2588	0.2252	0.3728	-0.4195	0.7934	-0.7839
1071	ARRB1	0.2704	0.2311	0.2724	0.2261	-1.3023	1.0859	-1.2164	1.3631
1072	ARRB2	0.2660	0.2323	0.3031	0.1985	0.6739	0.9416	-0.3767	-0.9907
1073	ARRDC1	0.3027	0.1645	0.3380	0.1947	1.3212	-0.4932	-0.2137	-0.3650
1074	ARRDC2	0.3215	0.2047	0.2859	0.1879	0.5861	-1.3607	1.3537	-0.6975
1075	ARRDC3	0.1956	0.3057	0.1765	0.3222	-1.7525	-0.1685	0.3311	1.1672
1076	ARRDC4	0.2292	0.2779	0.2046	0.2883	-0.8686	-0.2276	0.3868	0.4701
1077	ARRDC5	0.2597	0.2507	0.2783	0.2112	-0.6286	0.9005	-0.3846	0.0937
1078	ARSA	0.2876	0.1863	0.3114	0.2147	1.2484	-0.9353	1.5710	-1.8442
1079	ARSB	0.2249	0.2504	0.2471	0.2776	-0.6707	0.0927	0.6296	-0.2188
1080	ARSD	0.2589	0.2476	0.2599	0.2336	0.6406	-0.9284	0.0413	0.2371
1081	ARSF	0.2508	0.2370	0.2670	0.2453	-1.2388	0.6905	0.2067	0.1093
1082	ARSG	0.2659	0.2318	0.2670	0.2353	-1.2840	1.3352	-1.4485	1.3869
1083	ARSH	0.2425	0.2438	0.2393	0.2744	-0.8289	0.8448	-1.0489	1.0266
1084	ARSI	0.3106	0.1902	0.3084	0.1908	0.8826	0.7433	-0.8787	-0.4144
1085	ARSJ	0.2227	0.2892	0.2101	0.2781	-0.7656	0.9068	-0.6855	0.5400
1086	ARSK	0.1991	0.3010	0.1887	0.3111	-1.0157	0.7556	-0.7210	0.9047
1087	ARSL	0.2636	0.2294	0.2749	0.2321	1.1380	-0.3606	-0.1717	-0.3813
1088	ART1	0.2814	0.1947	0.3240	0.2000	1.0436	-1.3616	0.9688	-0.6423
1089	ART3	0.1965	0.3237	0.2062	0.2736	0.0255	-1.1847	0.9225	0.0638
1090	ART4	0.2072	0.3271	0.1911	0.2746	-1.4079	1.0348	-1.1293	1.4076
1091	ART5	0.3028	0.1972	0.2898	0.2102	-0.4739	0.3919	-0.8720	0.9768
1092	ARTN	0.3127	0.1550	0.3704	0.1619	-0.2944	-1.0871	0.7769	0.3747
1093	ARV1	0.1982	0.3193	0.1947	0.2878	2.0211	-1.2643	1.9813	-2.6157
1094	ARVCF	0.3506	0.1822	0.3094	0.1578	1.1778	-0.6241	0.3254	-0.7164
1095	ARX	0.2959	0.2064	0.3308	0.1670	-1.8590	1.0180	-0.7592	1.3787
1096	AS3MT	0.2433	0.2963	0.2086	0.2518	-0.5652	0.5977	-0.3947	0.3337
1097	ASAH1	0.2065	0.2994	0.1900	0.3041	-1.0105	0.9505	-1.1312	1.1714
1098	ASAH2	0.2048	0.3009	0.2022	0.2920	-1.3349	0.8483	-0.4859	0.8267
1099	ASAH2B	0.1955	0.3114	0.1740	0.3191	-2.0878	1.3691	-0.9579	1.4595
1100	ASAP1	0.2050	0.2994	0.2387	0.2569	-0.7582	-0.4567	0.4650	0.4936
1101	ASAP2	0.2311	0.2770	0.2332	0.2588	-0.5113	-0.2786	0.6100	0.0022
1102	ASAP3	0.2861	0.2256	0.2873	0.2009	1.4442	-1.2778	1.7229	-1.8574
1103	ASB1	0.2883	0.2077	0.2374	0.2666	-1.1892	0.0362	-0.4257	1.3493
1104	ASB10	0.3012	0.1656	0.3374	0.1958	0.6137	-0.6160	0.1188	-0.0435
1105	ASB11	0.2124	0.2789	0.2171	0.2917	-0.5523	-0.4266	0.5300	0.2461
1106	ASB12	0.2407	0.2257	0.2912	0.2423	1.1745	-0.8021	0.2886	-0.5112
1107	ASB13	0.2889	0.2083	0.2731	0.2297	1.0406	-0.8067	0.5393	-0.6758
1108	ASB14	0.1810	0.2949	0.2316	0.2924	0.0350	-0.6312	1.2480	-0.8182
1109	ASB15	0.1844	0.2888	0.2119	0.3149	-0.8002	0.3640	-0.1949	0.5194
1110	ASB16	0.2979	0.1667	0.3399	0.1956	1.4240	-0.6715	0.1649	-0.6962
1111	ASB17	0.1759	0.3287	0.1898	0.3056	-0.0821	-0.3184	-0.2079	0.5925
1112	ASB18	0.2650	0.2191	0.2925	0.2233	-1.6240	1.8052	-2.0384	1.8704
1113	ASB2	0.2922	0.2247	0.3041	0.1791	-0.1979	1.4932	-1.2970	0.2229
1114	ASB3	0.2188	0.2862	0.1914	0.3037	0.1829	-0.3294	0.2544	-0.1272
1115	ASB4	0.2196	0.2955	0.1932	0.2918	-2.1453	1.3518	-0.9659	1.5385
1116	ASB5	0.1798	0.3200	0.1871	0.3131	-1.8253	1.6349	-1.6497	1.7540
1117	ASB6	0.2813	0.2020	0.3013	0.2153	0.0419	0.1921	-0.4211	0.2492
1118	ASB7	0.2207	0.2730	0.2105	0.2958	-0.9348	-0.5982	0.1742	1.0756
1119	ASB8	0.2320	0.2782	0.2242	0.2656	2.1314	-1.5577	1.5854	-2.0049
1120	ASB9	0.2511	0.2536	0.2207	0.2746	-1.0172	0.0335	-0.0073	0.7870
1121	ASCC1	0.2126	0.2610	0.2263	0.3001	-0.3595	0.5606	-0.0699	-0.1456
1122	ASCC2	0.2724	0.2520	0.2943	0.1814	-1.7382	2.1086	-1.6508	1.2541
1123	ASCC3	0.2069	0.3167	0.1902	0.2862	0.1195	-0.4658	1.2016	-0.9622
1124	ASCL1	0.2503	0.2503	0.2701	0.2293	0.9577	-0.8871	0.5921	-0.5956
1125	ASCL2	0.3394	0.1522	0.3569	0.1515	-0.1573	-0.0099	-0.6479	0.8519
1126	ASCL3	0.2121	0.2759	0.2839	0.2281	-0.5802	0.1580	0.2308	0.0616
1127	ASCL4	0.2664	0.2324	0.2628	0.2385	0.1547	1.2759	-1.3920	0.2529
1128	ASCL5	0.3291	0.1616	0.3350	0.1744	1.6303	-0.4638	-0.4092	-0.4164
1129	ASDURF	0.2271	0.3390	0.1851	0.2488	-0.7853	1.5246	-0.9359	0.2373
1130	ASF1A	0.1812	0.3287	0.1726	0.3176	-0.1300	-0.4127	0.5984	-0.1748
1131	ASF1B	0.2558	0.2037	0.3073	0.2333	0.1527	-0.3651	-0.0391	0.2551
1132	ASGR1	0.2939	0.2191	0.3000	0.1870	0.7596	-0.6136	0.5713	-0.6640
1133	ASGR2	0.2714	0.2334	0.3032	0.1920	1.7271	-1.0356	1.0275	-1.5517
1134	ASH1L	0.2221	0.3039	0.2209	0.2531	-0.5851	0.1531	0.1276	0.1977
1135	ASH2L	0.2563	0.2687	0.2200	0.2550	-1.1115	1.2093	-1.0188	0.8985
1136	ASIC1	0.2710	0.2123	0.3103	0.2064	-0.8009	1.1812	-1.0128	0.6700
1137	ASIC2	0.3117	0.1931	0.3064	0.1888	-0.6600	0.6931	-1.0410	1.0251
1138	ASIC3	0.2718	0.1739	0.3609	0.1934	1.1119	-0.0933	0.2117	-1.0322
1139	ASIC4	0.3190	0.1943	0.3113	0.1754	0.3469	-0.6579	0.3718	-0.0796
1140	ASIC5	0.2046	0.2960	0.1963	0.3031	0.4287	0.1183	0.7094	-1.2304
1141	ASIP	0.2879	0.2098	0.3139	0.1884	-0.0232	-0.0387	0.1917	-0.1562
1142	ASL	0.3131	0.2304	0.2771	0.1794	1.3667	-0.6576	-0.1846	-0.2817
1143	ASMT	0.2872	0.2376	0.2669	0.2083	3.0377	-0.9898	1.6679	-3.3426
1144	ASMTL	0.3264	0.2107	0.2886	0.1743	1.0933	-0.2984	-0.2100	-0.3640
1145	ASNS	0.2256	0.2788	0.2017	0.2939	-0.7095	0.7386	0.3384	-0.4740
1146	ASNSD1	0.2148	0.3131	0.1746	0.2974	-0.4030	0.2311	-0.8593	1.0300
1147	ASPA	0.2049	0.3032	0.2084	0.2835	-1.2241	-0.3456	0.5271	0.7065
1148	ASPDH	0.2993	0.1665	0.3555	0.1787	-0.7764	1.0748	-0.5776	0.2596
1149	ASPG	0.3248	0.1627	0.3157	0.1969	1.8188	-0.7186	0.2050	-1.0210
1150	ASPH	0.2224	0.3165	0.1866	0.2745	-0.9519	0.4201	-0.1582	0.5463
1151	ASPHD1	0.3915	0.1944	0.2594	0.1547	-0.0146	0.4143	-0.8642	0.5824
1152	ASPHD2	0.2727	0.2205	0.2685	0.2383	1.2096	-0.5191	-0.0134	-0.4702
1153	ASPM	0.1944	0.3573	0.1761	0.2722	0.0319	0.0252	0.7666	-0.8440
1154	ASPN	0.1690	0.3421	0.1755	0.3133	-0.9191	-0.1689	-0.3574	1.2620
1155	ASPRV1	0.2884	0.2132	0.2696	0.2288	-1.7969	1.7424	-1.1239	1.0513
1156	ASPSCR1	0.3316	0.1859	0.3197	0.1627	2.1787	-2.1840	2.0500	-1.9699
1157	ASRGL1	0.2881	0.2498	0.2388	0.2233	0.8460	0.3820	-0.2591	-0.7283
1158	ASS1	0.2787	0.2409	0.2807	0.1997	-0.4679	0.9997	-0.5540	0.0540
1159	ASTE1	0.2203	0.2828	0.2285	0.2683	-1.8377	1.1055	-1.0495	1.5865
1160	ASTL	0.2966	0.1871	0.3141	0.2022	0.6564	-1.7118	1.3815	-0.4695
1161	ASTN1	0.2484	0.2428	0.2663	0.2425	1.2984	-1.0054	0.5469	-0.7359
1162	ASTN2	0.2707	0.2393	0.2614	0.2286	-0.2933	0.6770	-0.7772	0.4649
1163	ASXL1	0.2639	0.2398	0.2703	0.2260	-0.0235	-0.9403	0.9115	-0.1360
1164	ASXL2	0.2073	0.3021	0.2089	0.2817	-1.5970	0.7273	-0.3451	0.9969
1165	ASXL3	0.2079	0.2989	0.2291	0.2641	0.1465	-1.0844	0.9998	-0.2493
1166	ASZ1	0.2125	0.3237	0.1559	0.3079	-1.5349	0.5046	-1.0319	1.8670
1167	ATAD1	0.1885	0.3023	0.1645	0.3447	-0.7163	0.2903	-0.0297	0.3380
1168	ATAD2	0.2115	0.3258	0.1783	0.2845	0.2650	0.4550	-0.1819	-0.4099
1169	ATAD2B	0.2171	0.3008	0.1880	0.2941	-1.7682	0.1821	-0.4805	1.7265
1170	ATAD3A	0.3503	0.1955	0.3027	0.1516	1.7461	-0.8241	-0.0059	-0.6238
1171	ATAD3B	0.3253	0.1979	0.2972	0.1796	-1.0854	1.6803	-2.0126	1.5221
1172	ATAD3C	0.2855	0.2329	0.2767	0.2050	0.6365	-0.5601	0.4033	-0.4353
1173	ATAD5	0.1950	0.3522	0.1797	0.2731	-0.2067	0.4295	0.1034	-0.3165
1174	ATAT1	0.2390	0.2452	0.3125	0.2033	0.2530	-1.5805	1.0403	0.1170
1175	ATCAY	0.2740	0.2496	0.2842	0.1921	0.3699	-0.3553	-0.3385	0.3733
1176	ATE1	0.2022	0.2968	0.1914	0.3095	-0.7484	0.2568	-0.4895	0.8813
1177	ATF1	0.1978	0.3246	0.1658	0.3118	-0.4771	1.5082	-1.4846	0.6322
1178	ATF2	0.1859	0.3086	0.1830	0.3225	-0.2524	-0.3932	-0.3463	0.8993
1179	ATF3	0.2588	0.2572	0.2454	0.2387	-0.0682	-0.2618	0.3898	-0.1327
1180	ATF4	0.2706	0.2523	0.2615	0.2156	-0.4205	0.5194	-0.9309	0.8757
1181	ATF5	0.2740	0.1908	0.3229	0.2123	0.8388	-0.6427	0.2573	-0.3573
1182	ATF6	0.2062	0.2960	0.2059	0.2920	-1.7948	1.3902	-1.7522	2.0609
1183	ATF6B	0.2746	0.2068	0.3012	0.2174	-0.3250	0.6769	-1.3677	1.1335
1184	ATF7	0.2098	0.2402	0.2716	0.2784	0.1328	-1.0458	0.4833	0.2742
1185	ATF7IP	0.2002	0.2956	0.2011	0.3032	-0.8308	0.7086	-1.1099	1.2102
1186	ATF7IP2	0.2026	0.3098	0.1994	0.2882	-1.4032	0.7808	-0.2534	0.6808
1187	ATG10	0.2281	0.2826	0.2040	0.2852	-1.8963	1.7970	-1.9549	2.0050
1188	ATG101	0.3308	0.1779	0.2659	0.2254	-0.6988	0.4422	-0.9533	1.1849
1189	ATG12	0.1804	0.3218	0.1804	0.3173	-1.2711	0.3193	-0.4296	1.1808
1190	ATG13	0.2532	0.2230	0.2746	0.2492	-1.4547	1.3189	-0.9273	0.9698
1191	ATG14	0.2354	0.2772	0.2098	0.2776	-3.2653	2.6263	-2.7932	3.2301
1192	ATG16L1	0.2653	0.2480	0.2365	0.2502	-2.7084	1.6787	-2.1596	2.9671
1193	ATG16L2	0.3425	0.2023	0.2780	0.1771	-0.5303	1.6423	-1.6029	0.6737
1194	ATG2A	0.3014	0.1789	0.3378	0.1820	2.0299	-1.4907	1.2489	-1.6130
1195	ATG2B	0.2149	0.2771	0.2142	0.2938	-1.4816	1.5524	-1.2807	1.1846
1196	ATG3	0.2615	0.2889	0.2232	0.2264	0.8640	0.0640	-0.1497	-0.5755
1197	ATG4A	0.2200	0.3029	0.1995	0.2776	-0.0264	-0.1053	-0.3733	0.5293
1198	ATG4B	0.3046	0.1945	0.2810	0.2199	-0.9818	0.5230	-1.0098	1.3932
1199	ATG4C	0.1940	0.3257	0.1532	0.3271	-2.0207	1.4623	-0.9821	1.3459
1200	ATG4D	0.3158	0.1686	0.3321	0.1834	-0.4168	-0.3504	-0.3966	1.0710
1201	ATG5	0.2019	0.3039	0.1827	0.3115	-0.4973	-0.1184	0.4991	-0.0448
1202	ATG7	0.2541	0.2539	0.2490	0.2430	-0.5204	-0.0951	-0.0913	0.5883
1203	ATG9A	0.2788	0.1907	0.3106	0.2199	-0.1747	0.1079	-0.1279	0.1798
1204	ATG9B	0.2936	0.1709	0.3392	0.1963	1.2412	-0.1359	0.8720	-1.7957
1205	ATIC	0.2429	0.2693	0.2312	0.2566	-0.5791	1.1332	-1.6925	1.2759
1206	ATL1	0.2061	0.3171	0.1969	0.2800	0.1480	-0.5032	0.5551	-0.2635
1207	ATL2	0.2105	0.2907	0.1782	0.3206	-0.6183	0.5414	0.4256	-0.4197
1208	ATL3	0.2051	0.2806	0.1845	0.3298	-0.7102	0.1304	0.2699	0.1566
1209	ATM	0.2050	0.3142	0.1812	0.2996	-0.9786	0.5964	-0.2112	0.4896
1210	ATMIN	0.2153	0.2862	0.2262	0.2723	-0.4466	0.0034	-0.3350	0.6974
1211	ATN1	0.2763	0.1920	0.3643	0.1674	0.3351	0.9149	-1.5243	0.5649
1212	ATOH1	0.2586	0.2378	0.2649	0.2387	1.2960	-1.1337	0.3492	-0.3861
1213	ATOH7	0.2666	0.2107	0.2719	0.2508	0.1636	-0.1007	0.3479	-0.4154
1214	ATOH8	0.2900	0.2158	0.2833	0.2109	1.7755	-0.5816	-0.2404	-0.6303
1215	ATOSA	0.2165	0.3127	0.1981	0.2727	-0.2926	0.0559	-0.3671	0.5664
1216	ATOSB	0.2668	0.2068	0.3109	0.2155	1.8827	-1.8526	1.7383	-1.7107
1217	ATOX1	0.2675	0.2208	0.2994	0.2123	-0.9016	1.3076	-0.3975	-0.0609
1218	ATP10A	0.2843	0.2257	0.2802	0.2097	1.9546	-1.3857	1.2344	-1.6385
1219	ATP10B	0.2284	0.2744	0.2535	0.2436	-0.4712	-0.7787	1.3626	-0.4043
1220	ATP10D	0.2188	0.2858	0.2044	0.2909	2.2127	-1.7172	1.1004	-1.4253
1221	ATP11A	0.2492	0.2452	0.2694	0.2362	-1.5740	1.0077	-1.3224	1.7584
1222	ATP11B	0.2004	0.3092	0.1813	0.3091	0.4679	-0.5027	0.1767	-0.1349
1223	ATP11C	0.2242	0.2953	0.1953	0.2851	-1.4362	1.2131	-0.8120	0.9503
1224	ATP12A	0.2472	0.2431	0.2719	0.2379	0.6344	-1.0350	1.5435	-1.2343
1225	ATP13A1	0.2941	0.1889	0.3302	0.1868	2.1961	-2.1833	2.1055	-2.0404
1226	ATP13A2	0.3043	0.1742	0.3383	0.1832	0.8632	-0.3364	0.5597	-0.9871
1227	ATP13A3	0.2071	0.2838	0.1852	0.3240	-2.7193	1.6485	-1.4968	2.2944
1228	ATP13A4	0.2332	0.2779	0.2157	0.2732	0.2716	-1.3366	1.1679	-0.2939
1229	ATP13A5	0.2273	0.2788	0.2255	0.2684	-0.4020	0.8651	-0.6898	0.2910
1230	ATP1A1	0.2646	0.2460	0.2496	0.2398	0.8338	-0.0589	0.4887	-1.1320
1231	ATP1A2	0.2688	0.2449	0.2622	0.2241	-1.1024	-0.1782	-0.0787	1.1127
1232	ATP1A3	0.2754	0.2028	0.3233	0.1985	2.4746	-1.2324	1.0482	-1.9702
1233	ATP1A4	0.2515	0.2337	0.2770	0.2379	-0.7957	0.7389	-0.8645	0.9019
1234	ATP1B1	0.2225	0.2829	0.1972	0.2974	-0.1394	-0.9596	0.5884	0.3336
1235	ATP1B2	0.2200	0.1949	0.3212	0.2640	0.1099	-1.2571	1.6391	-0.7294
1236	ATP1B3	0.2182	0.2848	0.1982	0.2989	-0.5122	-0.3828	0.9797	-0.3070
1237	ATP1B4	0.2199	0.3023	0.2022	0.2756	-1.3849	0.4850	-0.5749	1.2676
1238	ATP23	0.2326	0.2990	0.2377	0.2307	-0.7442	1.3887	-1.0679	0.4999
1239	ATP2A1	0.2874	0.2141	0.2980	0.2004	1.9958	-2.0967	1.3822	-1.1885
1240	ATP2A2	0.2504	0.2456	0.2397	0.2644	-2.1415	2.2815	-2.4402	2.2979
1241	ATP2A3	0.3118	0.1800	0.3206	0.1876	1.5865	-0.8823	0.5620	-1.0691
1242	ATP2B1	0.2056	0.3127	0.1742	0.3076	-1.7301	0.5696	-1.5215	2.4605
1243	ATP2B2	0.2491	0.2405	0.2711	0.2393	-1.4560	0.9489	-0.5487	0.9190
1244	ATP2B3	0.2820	0.2343	0.2795	0.2043	1.3457	-0.7090	0.8246	-1.3079
1245	ATP2B4	0.2320	0.2622	0.2347	0.2711	-0.6855	-0.1784	0.4384	0.2299
1246	ATP2C1	0.2193	0.2793	0.1854	0.3160	-0.6504	-0.8072	1.2715	-0.1396
1247	ATP2C2	0.2964	0.2303	0.2584	0.2149	-0.7907	1.8719	-1.9183	1.0332
1248	ATP4A	0.2929	0.2013	0.3058	0.1999	0.6855	-1.6894	1.4003	-0.5470
1249	ATP4B	0.2413	0.2600	0.2720	0.2267	1.1092	-1.1295	0.6675	-0.5735
1250	ATP5F1A	0.2291	0.2302	0.2260	0.3147	-1.0902	-0.0034	0.4144	0.4114
1251	ATP5F1B	0.2649	0.2342	0.2410	0.2598	-0.1691	-0.5806	0.8776	-0.2921
1252	ATP5F1C	0.2171	0.3134	0.2071	0.2625	-0.6685	1.3504	-0.7548	0.1212
1253	ATP5F1D	0.3196	0.1467	0.3759	0.1578	2.7409	-1.8385	1.4479	-2.0608
1254	ATP5F1E	0.2266	0.3102	0.1573	0.3058	-1.4004	0.5950	-0.6492	1.2697
1255	ATP5IF1	0.3042	0.2863	0.2087	0.2008	-1.2104	1.8231	-1.6026	1.0296
1256	ATP5MC1	0.2910	0.1920	0.2601	0.2570	0.8781	-1.3797	0.6138	-0.0908
1257	ATP5MC2	0.2468	0.1867	0.3022	0.2642	1.2383	-1.7035	1.4682	-1.0172
1258	ATP5MC3	0.2056	0.3065	0.1790	0.3089	1.3993	-1.1451	1.9551	-2.1761
1259	ATP5ME	0.3036	0.2673	0.2409	0.1881	-1.5342	0.5589	-0.7066	1.4759
1260	ATP5MF	0.2415	0.2686	0.2754	0.2144	0.8353	-1.2947	0.9474	-0.5025
1261	ATP5MG	0.2123	0.2953	0.1802	0.3122	1.1087	-0.2462	0.3455	-1.0361
1262	ATP5MGL	0.2340	0.3004	0.2165	0.2491	0.5798	-0.3414	0.4610	-0.6517
1263	ATP5MJ	0.2260	0.2618	0.2260	0.2862	-0.1382	0.3553	-0.9277	0.8063
1264	ATP5MK	0.2303	0.2652	0.2288	0.2758	1.6065	-0.6973	0.2985	-0.9603
1265	ATP5PB	0.2074	0.3208	0.1868	0.2850	-0.5415	-0.2947	0.1184	0.5622
1266	ATP5PD	0.2463	0.3103	0.2053	0.2381	-1.5399	1.0090	-1.2452	1.6539
1267	ATP5PF	0.2338	0.3061	0.1768	0.2833	-0.9046	1.2158	-0.8980	0.5763
1268	ATP5PO	0.2381	0.2751	0.2288	0.2579	0.5238	-0.1293	1.3061	-1.7295
1269	ATP6AP1	0.2790	0.1801	0.3009	0.2400	1.3480	-0.7939	0.7015	-1.1044
1270	ATP6AP2	0.2136	0.2756	0.1806	0.3301	-1.8822	2.1302	-2.3820	2.1451
1271	ATP6V0A1	0.2521	0.2143	0.2616	0.2720	1.8622	-2.2747	1.6358	-1.1967
1272	ATP6V0A2	0.2258	0.2656	0.2084	0.3003	-0.7276	0.5598	-0.9475	1.0855
1273	ATP6V0A4	0.2519	0.2567	0.2363	0.2551	1.2526	-0.8262	0.6592	-0.9545
1274	ATP6V0B	0.2908	0.1560	0.2908	0.2624	0.7480	-1.7041	1.0052	-0.1399
1275	ATP6V0C	0.2708	0.1528	0.3586	0.2177	1.0945	-0.4455	0.4049	-0.8994
1276	ATP6V0D1	0.2732	0.1993	0.3013	0.2262	0.6642	-0.8174	0.3332	-0.1421
1277	ATP6V0D2	0.2000	0.2717	0.2245	0.3038	-1.1878	0.9130	-0.9600	1.1510
1278	ATP6V0E1	0.2297	0.2643	0.2079	0.2981	1.6150	-0.7937	-0.0906	-0.4564
1279	ATP6V0E2	0.2890	0.1706	0.3239	0.2165	0.2239	-0.3241	0.1154	-0.0033
1280	ATP6V1A	0.2122	0.2793	0.1923	0.3161	-0.2844	0.3534	-0.0556	-0.0268
1281	ATP6V1B1	0.2837	0.2150	0.3078	0.1935	1.0027	-1.0655	0.4354	-0.2888
1282	ATP6V1B2	0.2402	0.2504	0.2146	0.2948	1.5007	-1.8293	2.0183	-1.7327
1283	ATP6V1C1	0.2108	0.2871	0.1865	0.3155	-0.4744	0.5920	-0.9291	0.8378
1284	ATP6V1C2	0.2218	0.2943	0.2350	0.2488	-0.3502	0.6426	-0.3396	0.0720
1285	ATP6V1D	0.2264	0.2958	0.1889	0.2889	0.6956	-1.2350	0.6708	-0.1538
1286	ATP6V1E1	0.2401	0.2851	0.2198	0.2551	1.0991	-1.0692	1.9844	-2.0743
1287	ATP6V1E2	0.2658	0.2802	0.2452	0.2089	-0.8914	1.3217	-1.2083	0.8145
1288	ATP6V1F	0.2552	0.2021	0.2994	0.2434	-0.6697	0.4266	-0.3027	0.4689
1289	ATP6V1G1	0.2079	0.2911	0.1958	0.3052	-1.0361	1.3150	-1.0837	0.8024
1290	ATP6V1G2	0.2095	0.2569	0.2584	0.2752	-1.1149	0.1649	-0.2334	0.9866
1291	ATP6V1G3	0.2176	0.3975	0.1781	0.2068	-1.3857	1.3245	-1.8468	1.8985
1292	ATP6V1H	0.2354	0.2802	0.2099	0.2745	-0.5684	-0.3326	0.0110	0.7274
1293	ATP7A	0.2010	0.2972	0.1876	0.3142	-1.2903	0.5569	-0.5454	1.1083
1294	ATP7B	0.2633	0.2322	0.2561	0.2484	0.1118	0.8562	-0.2918	-0.5145
1295	ATP8A1	0.2021	0.2970	0.1868	0.3141	-1.7016	0.3732	0.0270	0.9902
1296	ATP8A2	0.2434	0.2682	0.2266	0.2618	1.4247	-1.7973	1.4348	-1.1037
1297	ATP8B1	0.2285	0.2886	0.2128	0.2701	0.7749	-0.1237	0.4552	-0.9757
1298	ATP8B2	0.2705	0.2213	0.2650	0.2432	0.4228	-0.2882	-0.1806	0.1112
1299	ATP8B3	0.2805	0.2188	0.3076	0.1931	0.9311	0.1919	-0.0812	-0.8174
1300	ATP8B4	0.2104	0.3045	0.1874	0.2976	-1.9559	1.5435	-1.2261	1.4972
1301	ATP9A	0.2516	0.2386	0.2347	0.2751	1.9527	-1.9671	1.7814	-1.7167
1302	ATP9B	0.2623	0.2431	0.2559	0.2387	-0.3998	-0.9897	1.0542	0.0551
1303	ATPAF1	0.2262	0.2640	0.2153	0.2945	1.0627	-1.1802	0.3257	-0.1756
1304	ATPAF2	0.2775	0.2176	0.2853	0.2196	0.2003	-0.0381	-0.0915	-0.0211
1305	ATPSCKMT	0.2376	0.2716	0.1765	0.3142	-0.6046	0.2184	-0.4402	0.7514
1306	ATR	0.2099	0.3084	0.1869	0.2948	-1.5984	0.1363	0.3709	0.7371
1307	ATRAID	0.2804	0.2315	0.2738	0.2143	1.1832	-0.0363	-0.0178	-0.8800
1308	ATRIP	0.2909	0.2163	0.2955	0.1973	1.2131	-0.7749	0.8509	-1.1851
1309	ATRN	0.2427	0.2612	0.2326	0.2634	0.6129	-1.1221	0.9789	-0.5613
1310	ATRNL1	0.2123	0.2975	0.1928	0.2974	0.3788	-0.8556	-0.0492	0.4539
1311	ATRX	0.2078	0.3498	0.1608	0.2816	-0.9551	0.7733	-0.4241	0.5396
1312	ATXN1	0.2290	0.2586	0.2368	0.2756	1.3020	-2.4021	1.7824	-0.8843
1313	ATXN10	0.2192	0.2690	0.2231	0.2887	0.1606	0.3160	0.4076	-0.8388
1314	ATXN1L	0.2562	0.2299	0.2516	0.2623	-0.3998	0.7938	-1.3294	1.0303
1315	ATXN2	0.2156	0.2777	0.2841	0.2227	1.4396	-0.3863	0.4734	-1.3015
1316	ATXN2L	0.2619	0.2044	0.3454	0.1883	0.6323	-0.8451	0.8123	-0.6257
1317	ATXN3	0.1997	0.2981	0.1774	0.3248	-2.6192	2.3148	-2.3446	2.5447
1318	ATXN3L	0.2033	0.3575	0.1862	0.2530	0.2102	-0.2474	0.8778	-0.9060
1319	ATXN7	0.2219	0.2754	0.2301	0.2726	-0.6627	-0.0495	0.2594	0.2837
1320	ATXN7L1	0.2152	0.2840	0.2502	0.2506	-1.9303	0.7773	-0.6087	1.4851
1321	ATXN7L2	0.2864	0.2157	0.3280	0.1699	0.2711	-0.0072	-0.4517	0.2880
1322	ATXN7L3	0.3060	0.1972	0.2852	0.2116	0.3884	-0.0700	-0.3427	0.1225
1323	ATXN7L3B	0.2012	0.3112	0.1855	0.3021	-0.4578	1.3595	-0.9491	0.2012
1324	AUH	0.2541	0.3024	0.1944	0.2490	-1.4981	1.9007	-1.2765	0.8426
1325	AUNIP	0.2374	0.2670	0.2388	0.2568	-1.7241	1.3269	-2.0784	2.4175
1326	AUP1	0.2778	0.2030	0.3032	0.2160	1.5495	-0.1421	-0.1705	-0.9089
1327	AURKA	0.2282	0.2917	0.2159	0.2641	-0.5682	0.0195	-0.8629	1.3645
1328	AURKAIP1	0.3386	0.1952	0.3134	0.1527	0.5076	-1.0108	-0.1021	0.6466
1329	AURKB	0.2719	0.2204	0.2848	0.2228	-0.5159	0.8168	-1.2572	1.0364
1330	AURKC	0.2789	0.2370	0.2673	0.2168	-1.3526	0.7531	-1.2356	1.7438
1331	AUTS2	0.2474	0.2315	0.2982	0.2229	0.7207	-0.7306	0.4419	-0.4038
1332	AVEN	0.3074	0.2456	0.2443	0.2027	1.1830	-0.0140	-0.0637	-0.8517
1333	AVIL	0.2575	0.2854	0.2332	0.2238	0.2440	-0.6581	0.3220	0.0508
1334	AVL9	0.2207	0.2726	0.2052	0.3014	-1.0702	0.6238	-1.0124	1.3682
1335	AVP	0.3360	0.1422	0.3829	0.1389	-0.0460	0.6449	-0.6411	0.1430
1336	AVPI1	0.2873	0.2225	0.3069	0.1833	0.6790	-0.2454	-0.3063	0.0271
1337	AVPR1A	0.2080	0.2864	0.2027	0.3030	0.0409	-0.5533	0.5600	-0.1468
1338	AVPR1B	0.2547	0.2211	0.2827	0.2415	0.1307	0.1801	-0.4160	0.1817
1339	AVPR2	0.3140	0.1649	0.3315	0.1896	-1.0952	1.0433	-0.5517	0.5106
1340	AWAT1	0.2470	0.2155	0.2777	0.2598	0.3974	-0.5185	-0.1836	0.3720
1341	AWAT2	0.2232	0.2161	0.2735	0.2872	-0.4161	-0.0231	0.0140	0.3337
1342	AXDND1	0.2212	0.3562	0.1728	0.2498	-0.4165	1.5448	-1.4766	0.5360
1343	AXIN1	0.3248	0.2002	0.3102	0.1648	1.6305	-0.7347	0.9646	-1.6732
1344	AXIN2	0.2725	0.2448	0.2585	0.2242	-0.2766	-0.4851	0.5380	0.0698
1345	AXL	0.2620	0.2241	0.2767	0.2372	-0.5971	0.1804	-1.3706	1.7976
1346	AZGP1	0.2794	0.2650	0.2591	0.1964	-1.3598	1.7012	-1.8989	1.6003
1347	AZI2	0.1862	0.3411	0.1715	0.3012	-1.7481	1.4669	-0.9774	1.1265
1348	AZIN1	0.2054	0.2865	0.1747	0.3334	-2.6295	1.5648	-1.1422	1.9088
1349	AZIN2	0.2630	0.2185	0.2677	0.2508	0.2557	0.0535	0.4416	-0.7190
1350	AZU1	0.3087	0.1533	0.3660	0.1720	2.8734	-1.7321	1.5310	-2.3560
1351	B2M	0.2089	0.2821	0.1824	0.3266	-0.3699	0.9401	-0.3838	-0.1497
1352	B3GALNT1	0.2052	0.2962	0.1760	0.3226	-2.4589	2.5639	-1.7488	1.5431
1353	B3GALNT2	0.2246	0.2791	0.2053	0.2910	-0.0810	-0.8858	0.5987	0.2004
1354	B3GALT1	0.2111	0.2834	0.2103	0.2952	-2.1009	1.5098	-0.7579	1.1512
1355	B3GALT2	0.1736	0.3486	0.1784	0.2993	-1.8523	0.8249	-0.5484	1.3114
1356	B3GALT4	0.3194	0.1773	0.3241	0.1791	0.0468	0.1931	-0.3696	0.1917
1357	B3GALT5	0.2331	0.2348	0.2525	0.2796	-1.9243	1.0443	-0.2772	0.9220
1358	B3GALT6	0.3316	0.1601	0.3105	0.1979	0.7970	-0.7287	0.0303	-0.0062
1359	B3GALT9	0.2158	0.2650	0.2085	0.3107	-1.5886	-0.3034	-0.1557	1.6846
1360	B3GAT1	0.2902	0.1959	0.3302	0.1836	0.2490	-0.0052	-0.4329	0.2794
1361	B3GAT2	0.2092	0.2963	0.2244	0.2701	-1.9692	1.7136	-1.5892	1.7364
1362	B3GAT3	0.3202	0.1763	0.3182	0.1853	0.9810	-0.6269	0.9587	-1.2588
1363	B3GLCT	0.2116	0.2864	0.1903	0.3117	-0.0562	-0.1964	0.9990	-0.8494
1364	B3GNT2	0.2227	0.2825	0.1912	0.3035	-0.2790	0.2403	0.4734	-0.5113
1365	B3GNT3	0.2678	0.2132	0.2964	0.2225	-0.1200	0.1364	-0.2797	0.2752
1366	B3GNT4	0.2615	0.2148	0.2947	0.2290	-0.0176	0.2641	0.1470	-0.3838
1367	B3GNT5	0.1887	0.3245	0.1687	0.3182	-0.8311	0.5738	-0.5312	0.7151
1368	B3GNT6	0.3116	0.1806	0.3224	0.1854	0.9036	-0.4372	0.1729	-0.4989
1369	B3GNT7	0.2837	0.1947	0.3235	0.1981	0.1179	-1.5855	1.1331	0.1020
1370	B3GNT8	0.3014	0.1601	0.3532	0.1854	-0.8329	0.2264	0.4625	-0.0544
1371	B3GNT9	0.3013	0.1899	0.3209	0.1880	2.0920	-0.7957	0.5832	-1.5594
1372	B3GNTL1	0.2680	0.2285	0.3045	0.1990	-0.1082	-0.9968	1.1664	-0.2808
1373	B4GALNT1	0.2619	0.2172	0.3184	0.2025	2.3438	-1.3790	0.7711	-1.4416
1374	B4GALNT2	0.2242	0.2682	0.2210	0.2866	-1.3388	0.9413	-1.2640	1.5733
1375	B4GALNT3	0.3264	0.2106	0.2845	0.1784	1.3919	-0.6103	0.3659	-0.9525
1376	B4GALNT4	0.3528	0.1616	0.3299	0.1557	1.5964	-1.0024	0.7701	-1.1887
1377	B4GALT1	0.2428	0.2124	0.2646	0.2802	0.4156	-1.5863	0.8062	0.2022
1378	B4GALT2	0.3165	0.1651	0.3306	0.1879	-0.1507	0.2637	-0.5481	0.4787
1379	B4GALT3	0.2690	0.1930	0.2985	0.2395	0.1733	-0.4986	1.0049	-0.7803
1380	B4GALT4	0.2489	0.2927	0.1956	0.2628	0.2166	0.6195	-0.4472	-0.2354
1381	B4GALT5	0.2444	0.2340	0.2359	0.2857	-2.2325	1.7442	-1.5791	1.9176
1382	B4GALT6	0.1802	0.3099	0.1642	0.3457	-0.7013	1.6702	-1.0379	0.2077
1383	B4GALT7	0.3027	0.1896	0.3157	0.1920	-0.1173	0.7672	-0.4641	-0.0982
1384	B4GAT1	0.2980	0.2083	0.2720	0.2217	0.8140	0.8980	-0.9478	-0.4245
1385	B9D1	0.2946	0.2059	0.2968	0.2026	2.1406	-1.2570	1.4764	-2.1574
1386	B9D2	0.3168	0.2016	0.2979	0.1837	-0.2295	-0.9852	1.3608	-0.4101
1387	BAALC	0.2283	0.2645	0.2361	0.2712	0.4821	-0.0279	-0.3874	0.0607
1388	BAAT	0.1998	0.2946	0.2124	0.2932	-1.3172	1.8612	-2.1330	1.6721
1389	BABAM1	0.2883	0.2280	0.2731	0.2106	1.6063	-0.9506	0.8640	-1.3430
1390	BABAM2	0.2223	0.2503	0.2628	0.2646	-0.2165	-0.9666	1.1130	-0.1638
1391	BACE1	0.2408	0.2571	0.2602	0.2420	-1.2340	0.5043	-0.6335	1.2074
1392	BACE2	0.2368	0.2576	0.2279	0.2777	-1.8535	2.4033	-2.2939	1.8231
1393	BACH1	0.2006	0.3060	0.1817	0.3117	-1.0176	1.8035	-0.9275	0.2125
1394	BACH2	0.2334	0.2546	0.2415	0.2705	-0.1631	-1.0425	0.7832	0.1823
1395	BAD	0.3229	0.1808	0.3348	0.1615	-0.0557	-0.2695	-0.5162	0.8672
1396	BAG1	0.2461	0.2565	0.2411	0.2563	-0.9989	1.1289	-1.0823	0.9476
1397	BAG2	0.1855	0.3141	0.1846	0.3157	-1.6594	0.7746	-1.1051	1.7988
1398	BAG3	0.2542	0.2421	0.3143	0.1894	2.0705	-1.2935	0.0991	-0.5668
1399	BAG4	0.1944	0.2971	0.1904	0.3181	-0.2110	-0.1402	0.1125	0.1669
1400	BAG5	0.2231	0.2820	0.1917	0.3032	-1.2115	1.0090	-1.1671	1.3153
1401	BAG6	0.2808	0.1967	0.3201	0.2024	0.1660	0.3262	-0.7370	0.3744
1402	BAHCC1	0.3151	0.1915	0.3409	0.1525	2.1838	-1.5536	1.4541	-1.9087
1403	BAHD1	0.2992	0.1952	0.3057	0.1998	0.4466	-0.7123	0.0499	0.2184
1404	BAIAP2	0.2945	0.2046	0.3235	0.1774	-0.4645	0.4517	-0.7675	0.7890
1405	BAIAP2L1	0.2557	0.2595	0.2609	0.2239	-0.1925	0.5193	-1.4016	1.2031
1406	BAIAP2L2	0.2904	0.1894	0.3583	0.1619	1.0414	-0.8674	1.0723	-1.2012
1407	BAIAP3	0.3178	0.1841	0.3222	0.1759	0.5310	0.4990	-0.8094	0.0051
1408	BAK1	0.2940	0.1899	0.2922	0.2240	-0.2814	-0.3420	0.3559	0.1438
1409	BAMBI	0.2626	0.2401	0.2496	0.2478	1.1595	-1.2829	0.9477	-0.7816
1410	BANF1	0.2627	0.2052	0.2695	0.2627	0.9768	-0.9985	0.2283	-0.0992
1411	BANF2	0.2411	0.2496	0.2733	0.2360	0.8487	-0.0159	0.1659	-0.8407
1412	BANK1	0.2071	0.3374	0.1951	0.2604	-0.6985	1.5225	-0.9610	0.2122
1413	BANP	0.2840	0.2281	0.3036	0.1843	0.6969	-0.9213	0.9412	-0.7443
1414	BAP1	0.2992	0.2156	0.2883	0.1969	0.9053	-0.6823	0.2971	-0.4217
1415	BARD1	0.1986	0.2939	0.1800	0.3275	-1.5048	1.8409	-1.5385	1.2182
1416	BARHL1	0.3006	0.1579	0.3772	0.1642	-0.8881	0.3253	-0.2025	0.6225
1417	BARHL2	0.2622	0.2573	0.2862	0.1942	-0.3755	-0.2829	0.6061	-0.1098
1418	BARX1	0.3448	0.1694	0.3527	0.1330	-0.3655	-0.4788	0.1977	0.5091
1419	BARX2	0.2693	0.2320	0.2829	0.2157	-0.4436	0.5577	-0.8394	0.7563
1420	BASP1	0.2667	0.2667	0.2761	0.1904	-0.7609	0.5885	-0.7057	0.8328
1421	BATF	0.3253	0.2464	0.2815	0.1468	0.8381	-0.4748	0.2715	-0.5254
1422	BATF2	0.2638	0.2159	0.3195	0.2009	0.2309	-0.2634	0.5284	-0.5233
1423	BATF3	0.3098	0.2249	0.2955	0.1699	1.1362	-1.7792	1.3405	-0.7378
1424	BAX	0.3472	0.1836	0.2604	0.2088	0.1468	-0.1563	0.3684	-0.3760
1425	BAZ1A	0.2252	0.3367	0.1826	0.2555	0.0831	0.8894	-0.2665	-0.5482
1426	BAZ1B	0.2608	0.2960	0.2188	0.2244	-1.4332	0.6640	-0.6441	1.2244
1427	BAZ2A	0.2560	0.2363	0.2709	0.2369	1.5162	-0.6403	0.9149	-1.5942
1428	BAZ2B	0.2131	0.3462	0.1870	0.2537	-0.4285	0.4901	0.5360	-0.6397
1429	BBC3	0.3440	0.1549	0.3527	0.1484	0.9433	-0.2104	-0.3352	-0.1778
1430	BBIP1	0.1728	0.3274	0.1832	0.3165	-1.1505	1.1662	-1.0852	1.0365
1431	BBLN	0.2884	0.1563	0.3892	0.1662	2.6741	-1.7811	1.3593	-1.9751
1432	BBOF1	0.2082	0.3460	0.1931	0.2528	-0.5191	1.0683	-0.5060	-0.0128
1433	BBOX1	0.2103	0.3032	0.2098	0.2767	-1.3013	1.8513	-1.6449	1.1405
1434	BBS1	0.2583	0.2369	0.2928	0.2120	0.6894	-0.8582	0.4361	-0.2494
1435	BBS10	0.1853	0.3086	0.1749	0.3313	-1.4682	1.1094	-0.7821	1.0100
1436	BBS12	0.2140	0.3042	0.2011	0.2807	0.5579	0.9862	-0.9016	-0.3313
1437	BBS2	0.2437	0.2663	0.2141	0.2759	0.0839	0.1911	-0.0284	-0.2047
1438	BBS4	0.2310	0.3064	0.2193	0.2432	0.6561	-1.2185	1.0186	-0.5290
1439	BBS5	0.2735	0.2362	0.2523	0.2381	-0.1000	1.1325	-1.1529	0.3130
1440	BBS7	0.1992	0.3232	0.1716	0.3060	-2.3594	2.5732	-2.0795	1.8255
1441	BBS9	0.2242	0.2843	0.2007	0.2908	-0.8768	0.9225	-0.8519	0.7870
1442	BBX	0.2009	0.3177	0.1913	0.2902	-0.8741	0.1817	-0.4447	0.9960
1443	BCAM	0.3076	0.1789	0.3516	0.1619	1.1452	-0.5706	0.1254	-0.5210
1444	BCAN	0.3069	0.1996	0.3145	0.1790	1.7406	-0.6949	0.3544	-1.1262
1445	BCAP29	0.1776	0.3459	0.1608	0.3157	-1.1951	-0.2417	0.3045	0.8268
1446	BCAP31	0.2905	0.2025	0.2547	0.2523	-0.4944	0.4384	-1.2489	1.3457
1447	BCAR1	0.3229	0.1841	0.3317	0.1613	0.5329	-0.4699	0.3920	-0.4227
1448	BCAR3	0.2645	0.2583	0.2722	0.2050	0.9719	-1.8469	2.2756	-1.5739
1449	BCAS1	0.2560	0.3127	0.2301	0.2013	0.3567	0.2365	-0.1470	-0.3358
1450	BCAS2	0.2141	0.3427	0.1694	0.2737	-0.7034	0.9044	-0.8112	0.6175
1451	BCAS3	0.2491	0.2405	0.2647	0.2457	-1.6573	-0.2378	-0.1795	1.7136
1452	BCAS4	0.2980	0.1885	0.2774	0.2361	0.4634	-0.5090	0.9600	-0.9407
1453	BCAT1	0.1972	0.3103	0.1738	0.3187	-1.2268	0.9963	-0.6914	0.8431
1454	BCAT2	0.2905	0.1926	0.3135	0.2035	-0.2147	-0.2419	0.3058	0.0568
1455	BCCIP	0.2293	0.3387	0.1734	0.2585	-1.0352	0.8907	-0.3128	0.3473
1456	BCDIN3D	0.2288	0.2818	0.2207	0.2688	0.9448	0.0443	0.4797	-1.2911
1457	BCHE	0.1988	0.3202	0.1784	0.3027	0.1762	-0.5153	0.9427	-0.6965
1458	BCKDHA	0.2910	0.2101	0.3157	0.1831	2.4922	-0.8526	0.8620	-2.1300
1459	BCKDHB	0.2053	0.2811	0.1952	0.3184	-2.1699	1.1826	-1.3360	2.0861
1460	BCKDK	0.2819	0.1901	0.3237	0.2043	0.1408	-1.1049	1.0188	-0.2169
1461	BCL10	0.1821	0.2954	0.1991	0.3233	0.8581	-0.8905	0.5473	-0.4738
1462	BCL11A	0.2147	0.2783	0.2275	0.2796	0.1321	-0.8175	-0.1936	0.7967
1463	BCL11B	0.2542	0.2417	0.2496	0.2545	1.6141	-2.7458	2.0806	-1.1412
1464	BCL2	0.2318	0.2725	0.2122	0.2835	-0.9724	0.7583	0.0365	0.0878
1465	BCL2A1	0.2141	0.3218	0.1897	0.2744	-0.7109	-0.2454	0.3501	0.4060
1466	BCL2L1	0.2731	0.2078	0.2929	0.2261	-0.2812	-0.2796	0.1933	0.2644
1467	BCL2L10	0.2610	0.2410	0.2690	0.2290	-1.5151	0.1949	-0.3883	1.4479
1468	BCL2L11	0.2191	0.2521	0.2360	0.2929	-0.6448	0.5168	-0.5404	0.6327
1469	BCL2L12	0.2951	0.1795	0.3167	0.2086	0.0676	0.3424	0.4242	-0.8367
1470	BCL2L13	0.2365	0.2527	0.2351	0.2757	-1.3206	1.5142	-1.1958	0.9938
1471	BCL2L14	0.2309	0.2889	0.2283	0.2520	0.2464	-1.5958	1.8487	-0.7600
1472	BCL2L15	0.1922	0.2847	0.2018	0.3213	-0.0275	-0.1119	0.5607	-0.4735
1473	BCL2L2	0.2904	0.2289	0.2289	0.2518	-1.2652	0.9672	-1.3215	1.5588
1474	BCL3	0.2696	0.1652	0.3942	0.1710	0.0635	-0.2564	0.1372	0.0330
1475	BCL6	0.2338	0.2659	0.2659	0.2344	-0.2085	0.3830	-0.1480	-0.0203
1476	BCL6B	0.2674	0.2186	0.2676	0.2464	-1.4215	1.1055	-0.8470	1.0475
1477	BCL7A	0.2636	0.2278	0.2738	0.2348	-0.2299	-1.1900	0.5738	0.6121
1478	BCL7B	0.2706	0.2213	0.2940	0.2141	-0.4590	-0.4509	0.5021	0.2282
1479	BCL7C	0.3454	0.1949	0.3232	0.1365	1.7142	-0.8370	0.8513	-1.5195
1480	BCL9	0.2440	0.2399	0.2860	0.2301	0.0863	0.1789	-0.0181	-0.2044
1481	BCL9L	0.2914	0.1918	0.3455	0.1714	0.6594	-0.0666	0.2830	-0.7657
1482	BCLAF1	0.1983	0.3276	0.1664	0.3077	-1.4983	1.6926	-1.5320	1.3441
1483	BCLAF3	0.2079	0.3299	0.1795	0.2828	-1.1789	0.7045	-0.1175	0.4317
1484	BCO1	0.2433	0.2791	0.2384	0.2392	-0.4372	0.5405	-0.4890	0.3894
1485	BCO2	0.2312	0.3022	0.1975	0.2691	0.1840	-0.2838	-0.2872	0.4222
1486	BCOR	0.2557	0.2586	0.2786	0.2071	-1.6437	1.0057	-0.8012	1.2727
1487	BCORL1	0.2600	0.2146	0.3061	0.2193	-0.5456	-0.3870	-0.0209	0.7789
1488	BCR	0.3040	0.2068	0.2994	0.1897	1.3662	-0.5172	0.0171	-0.6282
1489	BCS1L	0.2803	0.2151	0.2782	0.2263	0.3529	-0.2260	0.5473	-0.6754
1490	BDH1	0.2770	0.2169	0.2838	0.2223	0.5670	-0.0576	-0.3586	-0.0072
1491	BDH2	0.2048	0.3199	0.1743	0.3010	-1.8578	1.0073	-1.1290	1.7860
1492	BDKRB1	0.2360	0.2060	0.3113	0.2467	0.3237	1.2118	-0.5815	-0.7266
1493	BDKRB2	0.2828	0.2613	0.2470	0.2090	0.7207	-0.4022	0.7679	-1.0390
1494	BDNF	0.2311	0.2901	0.2013	0.2775	-1.3432	1.3548	-1.4226	1.3932
1495	BDP1	0.2184	0.3524	0.1702	0.2589	-0.5516	0.9652	-0.9071	0.5658
1496	BEAN1	0.2638	0.2208	0.3168	0.1985	-0.3638	0.9012	-1.1517	0.7226
1497	BECN1	0.2523	0.2802	0.2091	0.2584	0.7060	-1.0217	1.1004	-0.8314
1498	BECN2	0.3194	0.2199	0.2724	0.1883	0.9296	-1.2484	0.5816	-0.2214
1499	BEGAIN	0.3178	0.1783	0.3504	0.1535	2.5103	-1.8534	1.7339	-2.1968
1500	BEND2	0.1972	0.3184	0.2050	0.2794	-0.6544	0.2039	-0.0147	0.3491
1501	BEND3	0.2609	0.2301	0.2774	0.2316	-1.5695	0.9243	-1.8125	2.3375
1502	BEND4	0.2195	0.2651	0.2199	0.2955	-0.1735	-0.4336	0.7593	-0.2865
1503	BEND5	0.2871	0.2599	0.2428	0.2103	1.3813	-2.2397	2.5501	-1.8365
1504	BEND6	0.2056	0.3275	0.2134	0.2535	-1.1880	1.7669	-1.5704	1.0514
1505	BEND7	0.2553	0.2607	0.2696	0.2145	-0.0092	-0.3711	-0.2412	0.6045
1506	BEST1	0.2407	0.2493	0.2941	0.2158	0.8306	-1.9493	1.9652	-1.0439
1507	BEST2	0.2839	0.1760	0.3242	0.2158	-0.6823	0.9353	-0.0279	-0.2866
1508	BEST3	0.2103	0.2700	0.2474	0.2723	-1.1613	0.5184	0.0130	0.4311
1509	BEST4	0.2898	0.1994	0.2918	0.2189	0.7021	-0.6868	0.1477	-0.1007
1510	BET1	0.1924	0.2937	0.1648	0.3491	-1.4131	1.3802	-1.4266	1.4250
1511	BET1L	0.2672	0.1895	0.2976	0.2457	0.8778	-0.9915	0.1217	0.0648
1512	BEX1	0.2755	0.2730	0.2176	0.2340	1.3745	-1.0156	1.3945	-1.6925
1513	BEX2	0.2871	0.2669	0.2017	0.2444	0.3771	-0.4179	0.9378	-0.9477
1514	BEX3	0.2543	0.2753	0.2074	0.2630	2.2189	-1.9633	1.6769	-1.7860
1515	BEX4	0.2416	0.2896	0.1951	0.2736	1.5905	-0.1565	-0.7374	-0.3024
1516	BEX5	0.2638	0.2883	0.1828	0.2651	1.5285	-0.9435	0.7912	-1.2053
1517	BFAR	0.2387	0.2673	0.2291	0.2649	-0.8189	0.1515	-0.1690	0.6936
1518	BFSP1	0.3018	0.2711	0.2535	0.1737	-0.8327	0.9186	-0.7942	0.6877
1519	BFSP2	0.3095	0.2434	0.2586	0.1885	1.4461	-1.0261	0.6386	-0.9046
1520	BGLAP	0.2826	0.1858	0.3439	0.1877	-0.0731	-0.0256	0.0997	-0.0281
1521	BGN	0.2495	0.1870	0.3595	0.2040	0.6212	-0.1547	0.1112	-0.4702
1522	BHLHA15	0.3090	0.1833	0.3219	0.1858	2.7926	-1.7303	0.7587	-1.4858
1523	BHLHA9	0.3878	0.1523	0.3404	0.1195	0.9485	-1.1380	1.0207	-0.8225
1524	BHLHE22	0.2960	0.2449	0.2397	0.2194	1.5133	-0.4167	0.6974	-1.5547
1525	BHLHE23	0.3690	0.1522	0.3728	0.1060	1.6484	-0.8291	0.1168	-0.6731
1526	BHLHE40	0.2440	0.2529	0.2563	0.2468	-0.8985	0.4283	-0.2867	0.6332
1527	BHLHE41	0.2364	0.2672	0.2538	0.2426	-0.3561	0.0077	-0.2932	0.5851
1528	BHMT	0.2393	0.3057	0.2085	0.2466	-0.6640	0.7245	-1.2127	1.1878
1529	BHMT2	0.2574	0.2866	0.2121	0.2439	-0.5875	0.5307	-0.3469	0.3625
1530	BICC1	0.2214	0.2909	0.2123	0.2754	0.3669	-1.2544	1.8042	-1.1005
1531	BICD1	0.2113	0.3123	0.1926	0.2838	-0.6503	-0.0990	0.3634	0.2122
1532	BICD2	0.2813	0.2444	0.2601	0.2142	-0.4133	0.3651	-0.1277	0.1451
1533	BICDL1	0.3205	0.2101	0.3098	0.1597	1.4995	-1.3697	0.5751	-0.5659
1534	BICDL2	0.3519	0.2121	0.2948	0.1412	1.2987	-1.7406	1.1245	-0.6669
1535	BICRA	0.2789	0.1635	0.4051	0.1525	1.9653	-2.0134	1.7471	-1.6371
1536	BICRAL	0.2035	0.2786	0.2340	0.2840	-1.6163	0.2289	0.0911	0.9663
1537	BID	0.2425	0.2912	0.2379	0.2283	1.6503	-0.7408	1.0618	-1.7814
1538	BIK	0.2860	0.1956	0.2734	0.2450	-1.7810	1.0291	-1.0603	1.6243
1539	BIN1	0.3104	0.2139	0.3076	0.1681	0.1159	-0.0231	-0.3930	0.3548
1540	BIN2	0.2488	0.3075	0.2537	0.1900	0.3204	-0.2878	-0.4968	0.5601
1541	BIN3	0.2870	0.2391	0.2734	0.2004	-0.4327	0.6438	-0.1850	-0.0453
1542	BIRC2	0.2072	0.3103	0.1671	0.3154	0.4333	-0.9689	0.6866	-0.2308
1543	BIRC3	0.1928	0.3288	0.1656	0.3128	-1.4704	1.4567	-1.5743	1.5668
1544	BIRC5	0.2646	0.2214	0.2479	0.2661	-0.5050	-0.3148	0.0864	0.5859
1545	BIRC6	0.2178	0.2866	0.2132	0.2824	0.2431	-0.8939	0.4648	0.0533
1546	BIRC7	0.3373	0.1612	0.3126	0.1889	1.2998	-0.7785	0.4093	-0.7577
1547	BIVM	0.2127	0.3067	0.1979	0.2827	-0.8821	1.5947	-1.8642	1.2797
1548	BLACAT1	0.2601	0.2230	0.2731	0.2439	-0.6669	0.1899	-0.9452	1.3781
1549	BLCAP	0.2602	0.1888	0.2631	0.2879	-1.4035	-0.5278	0.0294	1.5541
1550	BLID	0.2112	0.3219	0.1872	0.2797	-1.5777	1.1293	-1.4318	1.7792
1551	BLK	0.3016	0.2153	0.2957	0.1874	1.4811	-1.5384	0.7496	-0.5701
1552	BLM	0.2132	0.3265	0.1990	0.2613	0.9187	-0.9782	1.4639	-1.4322
1553	BLMH	0.2627	0.2735	0.2085	0.2553	2.2983	-1.5390	1.0535	-1.5822
1554	BLNK	0.2125	0.3297	0.2063	0.2516	-0.8812	1.5407	-1.1400	0.5454
1555	BLOC1S1	0.2954	0.2491	0.2989	0.1566	-1.0229	0.9362	-1.1036	1.1582
1556	BLOC1S2	0.2073	0.2791	0.2085	0.3051	-1.1009	0.4503	-0.2203	0.7017
1557	BLOC1S3	0.2761	0.1589	0.3186	0.2464	-0.6216	-0.2200	-0.6239	1.3675
1558	BLOC1S4	0.2864	0.2227	0.2408	0.2502	1.3254	-0.3753	-0.2873	-0.3979
1559	BLOC1S5	0.2193	0.3140	0.1850	0.2817	-0.8074	0.3484	-0.8130	1.2042
1560	BLOC1S6	0.2080	0.3086	0.1646	0.3187	-1.5155	0.2436	-0.6489	1.6600
1561	BLTP1	0.2135	0.3114	0.2006	0.2745	0.1029	-0.3184	0.2072	-0.0304
1562	BLTP2	0.2623	0.2434	0.2562	0.2382	2.9356	-1.9746	2.0768	-2.8026
1563	BLTP3A	0.2349	0.2681	0.2349	0.2622	0.4701	-0.1761	0.2170	-0.4475
1564	BLTP3B	0.2005	0.3276	0.1855	0.2865	-1.7301	1.1601	-0.8717	1.2651
1565	BLVRA	0.2933	0.2626	0.2114	0.2328	-0.6003	0.7288	-0.1987	0.0185
1566	BLVRB	0.3066	0.2115	0.3041	0.1777	0.0141	0.2513	-0.6644	0.4872
1567	BLZF1	0.1945	0.3487	0.1767	0.2801	-1.2410	0.0685	-0.9400	1.9341
1568	BMAL1	0.2339	0.2870	0.2228	0.2562	1.2933	-0.2733	0.9523	-1.8070
1569	BMAL2	0.2139	0.2941	0.1930	0.2990	-0.6773	0.9867	-0.4151	0.1298
1570	BMERB1	0.2534	0.2648	0.2634	0.2184	1.1477	0.3027	-0.0985	-1.0738
1571	BMF	0.2724	0.2204	0.2749	0.2323	1.0554	-0.4020	0.6243	-1.1467
1572	BMI1	0.2079	0.2977	0.1932	0.3011	-0.4340	-0.1507	0.3459	0.1036
1573	BMP1	0.2928	0.2115	0.3100	0.1856	1.3702	-1.0703	1.5459	-1.7890
1574	BMP10	0.2134	0.2835	0.2078	0.2954	-0.3190	-0.0486	0.0380	0.2501
1575	BMP15	0.2330	0.2441	0.2655	0.2575	0.2361	-1.3515	1.3414	-0.4080
1576	BMP2	0.2528	0.2451	0.2680	0.2341	0.4811	-0.2858	0.0427	-0.1746
1577	BMP2K	0.1992	0.3090	0.1977	0.2941	-1.6445	0.8451	-0.6856	1.2905
1578	BMP3	0.1989	0.2867	0.2016	0.3128	-2.6307	1.7705	-1.7393	2.3805
1579	BMP4	0.2651	0.2486	0.2745	0.2118	-0.4064	0.2859	0.4768	-0.4736
1580	BMP5	0.1872	0.3239	0.1746	0.3144	-1.9337	0.7484	-0.6839	1.5916
1581	BMP6	0.2841	0.2278	0.2725	0.2156	1.2979	-0.1134	0.2690	-1.1966
1582	BMP7	0.2855	0.2196	0.2793	0.2156	-0.6326	0.8345	-0.7793	0.5936
1583	BMP8A	0.2740	0.2040	0.3006	0.2214	0.3665	0.0722	-1.0188	0.7254
1584	BMP8B	0.2733	0.2203	0.2874	0.2190	0.9902	-0.4427	0.4542	-0.8770
1585	BMPER	0.2370	0.2695	0.2039	0.2896	-1.3845	-0.0124	0.2139	0.8737
1586	BMPR1A	0.2041	0.2990	0.1900	0.3068	-1.5280	1.3611	-0.8698	0.9595
1587	BMPR1B	0.2082	0.3043	0.1758	0.3116	0.9628	-0.4776	0.6970	-1.0738
1588	BMPR2	0.1893	0.3010	0.2013	0.3084	-1.0587	0.6255	-0.6634	0.9886
1589	BMS1	0.2409	0.3043	0.1825	0.2723	1.2640	-1.9419	1.5784	-0.9983
1590	BMT2	0.1901	0.2982	0.1774	0.3343	-0.1939	-0.6535	0.6068	0.0767
1591	BMX	0.2257	0.3232	0.2072	0.2438	-2.3556	1.7445	-1.8147	2.2514
1592	BNC1	0.2300	0.2824	0.2372	0.2505	-1.2283	0.0870	-0.6591	1.5758
1593	BNC2	0.2076	0.2908	0.2098	0.2918	0.3460	-0.8534	0.7987	-0.3979
1594	BNIP1	0.2491	0.2748	0.2483	0.2277	1.2578	-0.4695	0.6626	-1.2917
1595	BNIP2	0.2026	0.3052	0.1664	0.3258	-1.2131	1.3847	-0.5406	0.3571
1596	BNIP3	0.2095	0.2983	0.2095	0.2827	-1.7853	1.3699	-1.2143	1.4846
1597	BNIP3L	0.1915	0.3068	0.1822	0.3195	-2.6993	1.5318	-0.9572	1.7861
1598	BNIP5	0.2688	0.2627	0.2570	0.2115	-1.4332	0.8695	-0.9301	1.3599
1599	BNIPL	0.2688	0.2323	0.2532	0.2457	-0.9850	-0.0853	-0.6712	1.5716
1600	BOC	0.2761	0.2258	0.3131	0.1850	-0.3268	0.1594	-0.6664	0.8272
1601	BOD1	0.2603	0.2441	0.2493	0.2462	-0.3763	0.8681	-1.7138	1.3616
1602	BOD1L1	0.2397	0.3491	0.1922	0.2190	0.8235	-1.2360	0.6666	-0.3035
1603	BOD1L2	0.2073	0.2687	0.2476	0.2765	-1.1645	-0.3113	-0.4806	1.7157
1604	BOK	0.3222	0.1683	0.3382	0.1714	0.2057	-0.3974	-0.5293	0.7663
1605	BOLA1	0.3109	0.2121	0.2884	0.1886	-0.8435	0.7163	-1.0141	1.1273
1606	BOLA2	0.3258	0.2231	0.2782	0.1729	1.2191	-0.6365	-0.0365	-0.3358
1607	BOLA2B	0.3200	0.2240	0.2827	0.1733	1.2191	-0.6365	-0.0365	-0.3358
1608	BOLA3	0.2324	0.3009	0.2234	0.2432	0.3382	0.2130	0.0051	-0.4715
1609	BOLL	0.1785	0.2908	0.1938	0.3369	-0.0064	-0.4696	0.9447	-0.5904
1610	BOP1	0.3353	0.1726	0.3204	0.1717	1.6092	-1.3324	1.0273	-1.1922
1611	BORA	0.2076	0.3141	0.1844	0.2938	-2.1908	1.6901	-1.3295	1.6526
1612	BORCS5	0.2421	0.2421	0.2370	0.2787	-0.5523	-0.6013	-0.0672	1.0104
1613	BORCS6	0.3491	0.1688	0.3066	0.1754	0.3061	0.0750	0.6195	-0.9765
1614	BORCS7	0.2049	0.3328	0.1618	0.3005	-1.2893	1.3348	-1.4780	1.4146
1615	BORCS8	0.2863	0.2077	0.3065	0.1996	0.5130	-0.3812	-0.1785	0.1451
1616	BPGM	0.2361	0.2928	0.1946	0.2764	0.6483	-0.3905	0.5824	-0.7894
1617	BPHL	0.2425	0.2761	0.2232	0.2583	1.1023	-0.6915	1.5612	-1.9374
1618	BPI	0.2428	0.2488	0.2754	0.2330	-0.4875	-0.0239	-0.3189	0.7578
1619	BPIFA1	0.2595	0.2102	0.2874	0.2428	1.1594	0.1931	0.0608	-1.1710
1620	BPIFA2	0.2217	0.2630	0.2898	0.2255	-1.0941	0.0853	-0.6728	1.5310
1621	BPIFA3	0.2388	0.2608	0.2880	0.2125	0.1590	-0.1170	0.3658	-0.4202
1622	BPIFB1	0.2541	0.2273	0.3004	0.2182	1.0303	-0.5222	0.3220	-0.6853
1623	BPIFB2	0.2640	0.1745	0.3277	0.2338	0.5640	-0.8055	1.4543	-1.3001
1624	BPIFB3	0.2848	0.1893	0.2969	0.2290	0.8113	-1.5261	1.4977	-0.8892
1625	BPIFB4	0.2894	0.2160	0.2783	0.2164	1.0828	0.5582	-0.0397	-1.3209
1626	BPIFB6	0.2628	0.2416	0.2841	0.2115	0.1087	-0.2604	0.4252	-0.3131
1627	BPIFC	0.2021	0.2669	0.2464	0.2846	-0.6032	0.3165	-0.4065	0.6322
1628	BPNT1	0.2229	0.2829	0.1958	0.2983	-1.1130	0.4809	-0.7576	1.2686
1629	BPNT2	0.2075	0.2771	0.1855	0.3299	-1.4506	1.1476	-0.5855	0.7812
1630	BPTF	0.2225	0.3247	0.2186	0.2342	0.8687	-0.6033	0.9206	-1.1257
1631	BPY2	0.2032	0.3093	0.2280	0.2595	-0.8271	1.5842	-1.6166	0.9750
1632	BPY2B	0.2032	0.3093	0.2280	0.2595	-0.8271	1.5842	-1.6166	0.9750
1633	BPY2C	0.2032	0.3093	0.2280	0.2595	-0.8271	1.5842	-1.6166	0.9750
1634	BRAF	0.1979	0.2812	0.2129	0.3081	0.1328	0.3558	-0.6984	0.3266
1635	BRAP	0.2352	0.2940	0.2105	0.2603	-0.7965	0.6136	-0.6959	0.8322
1636	BRAT1	0.3159	0.1630	0.3361	0.1850	1.3370	-0.5933	0.4735	-1.0371
1637	BRCA1	0.2236	0.3341	0.1941	0.2482	0.1449	-0.2124	0.2233	-0.1651
1638	BRCA2	0.1855	0.3564	0.1763	0.2818	-0.2798	-0.4318	1.0816	-0.5384
1639	BRCC3	0.2221	0.3453	0.1831	0.2495	-0.6067	1.1314	-1.3096	0.8762
1640	BRD1	0.2918	0.2315	0.2755	0.2012	0.4602	-0.4177	0.5509	-0.5852
1641	BRD2	0.2742	0.2357	0.2768	0.2133	0.6162	0.3513	-0.5636	-0.1851
1642	BRD3	0.2696	0.2454	0.2530	0.2321	-0.3880	0.2994	-0.0162	0.0683
1643	BRD3OS	0.2517	0.2386	0.2761	0.2335	-0.5704	0.2299	-0.2872	0.5493
1644	BRD4	0.2460	0.2332	0.3271	0.1937	-0.4688	0.5142	-0.2698	0.2117
1645	BRD7	0.2212	0.3096	0.2137	0.2555	-1.8156	1.4203	-0.9159	1.1640
1646	BRD8	0.2602	0.2887	0.2224	0.2286	0.9373	-0.2021	0.5197	-1.1166
1647	BRD9	0.2998	0.2454	0.2555	0.1992	0.7849	-0.7658	0.8363	-0.8346
1648	BRDT	0.1973	0.3671	0.1918	0.2438	1.0505	-0.9931	1.3011	-1.3399
1649	BRF1	0.3394	0.1937	0.3056	0.1613	1.5023	-0.2317	-0.0839	-0.8754
1650	BRF2	0.2859	0.2172	0.2449	0.2520	-0.3619	0.8308	-1.6368	1.3078
1651	BRI3	0.2747	0.1797	0.3316	0.2139	-0.6182	0.8305	-0.8080	0.6138
1652	BRI3BP	0.2427	0.2506	0.2195	0.2872	-1.7462	1.7013	-1.6902	1.6936
1653	BRICD5	0.3184	0.1780	0.3366	0.1671	0.8010	-0.1152	0.0805	-0.6154
1654	BRINP1	0.2611	0.2602	0.2725	0.2062	0.0432	1.4232	-0.6338	-0.6403
1655	BRINP2	0.2739	0.2355	0.2751	0.2155	-0.0217	-0.5913	0.2854	0.2281
1656	BRINP3	0.2068	0.2727	0.2366	0.2839	-0.3387	-0.4582	0.6123	0.0083
1657	BRIP1	0.1964	0.3164	0.1838	0.3033	-0.1905	-0.7304	0.6356	0.1047
1658	BRIX1	0.2106	0.3432	0.1716	0.2747	-1.5690	0.7384	-0.7566	1.3873
1659	BRK1	0.2278	0.2452	0.2330	0.2939	-1.2100	0.7779	-0.8937	1.2303
1660	BRME1	0.3071	0.2139	0.2977	0.1813	1.3134	-0.0778	-0.0881	-0.8603
1661	BRMS1	0.3223	0.2219	0.2774	0.1784	-1.1495	2.0161	-1.7172	0.9468
1662	BRMS1L	0.2150	0.3197	0.1619	0.3034	1.3947	-0.9410	0.1270	-0.3980
1663	BROX	0.1871	0.3065	0.1874	0.3190	-2.4185	2.2636	-1.7433	1.7877
1664	BRPF1	0.2901	0.2429	0.2903	0.1767	1.1295	-0.9140	0.5229	-0.6395
1665	BRPF3	0.2621	0.2313	0.2842	0.2224	-1.1483	-0.3965	-0.2421	1.5118
1666	BRS3	0.2005	0.2853	0.1980	0.3163	-0.1888	0.2122	0.1801	-0.2309
1667	BRSK1	0.3189	0.1953	0.3274	0.1584	1.6655	-1.3878	0.8164	-0.9580
1668	BRSK2	0.3154	0.1831	0.3315	0.1701	0.4301	-0.7683	0.3029	0.0152
1669	BRWD1	0.2028	0.3214	0.1682	0.3076	-2.0811	1.0537	-1.0682	1.8529
1670	BRWD3	0.1952	0.3026	0.1837	0.3186	-1.1768	1.1281	-1.2886	1.3181
1671	BSCL2	0.2567	0.2146	0.2988	0.2298	0.2227	-0.0698	0.5979	-0.7656
1672	BSDC1	0.2675	0.2387	0.2659	0.2279	0.5992	-0.1306	0.4260	-0.8094
1673	BSG	0.2965	0.1886	0.3289	0.1860	0.4888	0.7182	-0.3432	-0.6628
1674	BSN	0.2811	0.2123	0.3281	0.1786	1.8986	-1.3421	1.8902	-2.3130
1675	BSND	0.2730	0.2334	0.2537	0.2399	-0.9721	1.1284	-1.2837	1.1481
1676	BSPH1	0.2171	0.2905	0.2125	0.2798	-1.1276	1.3509	-1.1991	0.9603
1677	BSPRY	0.2951	0.2178	0.2676	0.2195	2.3057	-0.8936	0.5363	-1.6074
1678	BST1	0.2375	0.2628	0.2279	0.2719	-1.8564	1.3354	-0.6616	0.9917
1679	BST2	0.3137	0.2118	0.2597	0.2148	-0.3836	0.4830	-0.5293	0.4415
1680	BSX	0.2998	0.1864	0.3475	0.1663	1.0849	-0.7146	-0.0858	-0.0972
1681	BTAF1	0.2139	0.3088	0.1812	0.2961	-1.2670	0.9056	-0.5284	0.7815
1682	BTBD1	0.2182	0.3040	0.1913	0.2865	-2.3551	2.0002	-2.2814	2.5197
1683	BTBD10	0.2341	0.2927	0.1857	0.2874	-0.2208	0.1606	-0.1777	0.2215
1684	BTBD16	0.2387	0.2694	0.2629	0.2290	-0.4802	1.7836	-1.0423	-0.1274
1685	BTBD17	0.3445	0.1552	0.3428	0.1575	0.3801	-0.2652	0.0007	-0.0590
1686	BTBD18	0.2596	0.2712	0.2434	0.2259	0.7982	-0.5186	-0.3730	0.2318
1687	BTBD19	0.2467	0.1627	0.3180	0.2725	-1.3160	-0.0659	0.1653	0.9184
1688	BTBD2	0.3123	0.1693	0.3556	0.1628	2.2708	-1.2734	0.6666	-1.3678
1689	BTBD3	0.2090	0.2842	0.2014	0.3055	0.4720	0.1854	-0.5439	0.0473
1690	BTBD6	0.3157	0.1944	0.3108	0.1791	0.9270	-1.2284	0.6878	-0.3722
1691	BTBD7	0.2195	0.2755	0.2142	0.2907	-0.1049	0.7936	-0.3540	-0.2174
1692	BTBD8	0.2079	0.3446	0.1835	0.2640	2.1205	-2.2414	2.2077	-2.0616
1693	BTBD9	0.2688	0.2324	0.2605	0.2383	-0.7318	0.1450	-0.7229	1.2003
1694	BTC	0.1998	0.3042	0.1870	0.3091	-1.5955	1.3089	-1.4939	1.6935
1695	BTD	0.2364	0.2693	0.2369	0.2575	-0.2726	0.0521	-0.0343	0.2058
1696	BTF3	0.2539	0.2962	0.2139	0.2359	0.9959	-0.1757	0.1835	-0.8253
1697	BTF3L4	0.1855	0.2716	0.1873	0.3556	-2.1004	1.9149	-1.3165	1.3886
1698	BTG1	0.1949	0.2890	0.1908	0.3253	-1.1867	0.4393	0.3936	0.1327
1699	BTG2	0.2462	0.2316	0.2587	0.2635	-0.4435	0.4084	-0.8294	0.8783
1700	BTG3	0.2298	0.2972	0.2014	0.2716	0.4349	-0.1706	0.5570	-0.7927
1701	BTG4	0.2262	0.3084	0.2093	0.2560	0.9376	-0.6930	1.3920	-1.6227
1702	BTK	0.2454	0.2917	0.2221	0.2408	0.3786	-0.4656	0.2478	-0.1513
1703	BTLA	0.1974	0.3285	0.1651	0.3090	-2.9261	2.6369	-2.7421	2.9116
1704	BTN1A1	0.2475	0.2340	0.2570	0.2615	1.3125	-1.4271	0.9855	-0.8255
1705	BTN2A1	0.2657	0.2640	0.2339	0.2363	0.7237	-0.1503	0.8232	-1.3137
1706	BTN2A2	0.2484	0.2598	0.2358	0.2559	-0.4137	0.0618	0.1535	0.1054
1707	BTN3A1	0.2500	0.2574	0.2352	0.2574	-0.9576	0.1337	-0.1405	0.7894
1708	BTN3A2	0.2545	0.2733	0.2320	0.2402	0.6470	0.0894	0.0825	-0.6788
1709	BTN3A3	0.2475	0.2684	0.2313	0.2529	0.0438	0.2209	-0.0795	-0.1469
1710	BTNL2	0.2980	0.2340	0.2442	0.2238	2.7476	-1.9786	2.0037	-2.5674
1711	BTNL3	0.2489	0.2661	0.2362	0.2489	-1.2903	0.8344	-1.2287	1.5961
1712	BTNL8	0.2618	0.2459	0.2504	0.2419	-0.3710	0.0663	-0.4744	0.7509
1713	BTNL9	0.2815	0.2378	0.2583	0.2224	1.0588	-0.5225	0.6942	-1.1202
1714	BTRC	0.2271	0.2709	0.2219	0.2800	-0.0219	-1.2740	0.3106	0.7837
1715	BUB1	0.2137	0.3107	0.2073	0.2682	0.5311	-1.4369	2.3309	-1.6404
1716	BUB1B	0.2287	0.3077	0.2022	0.2614	0.1044	-0.4423	0.6971	-0.4374
1717	BUB3	0.2071	0.2682	0.2036	0.3212	-1.2339	0.3527	0.2418	0.4044
1718	BUD13	0.2582	0.2724	0.2505	0.2190	-0.1859	-0.7836	0.4916	0.3240
1719	BUD23	0.2906	0.2506	0.2240	0.2348	0.5702	-1.0513	0.1587	0.3441
1720	BUD31	0.2785	0.2605	0.2433	0.2177	0.3688	1.4824	-1.1703	-0.3728
1721	BVES	0.2076	0.2750	0.2168	0.3007	-0.4303	0.2449	0.0630	0.0598
1722	BYSL	0.2945	0.2311	0.2724	0.2020	1.4649	-1.6775	2.1736	-1.9925
1723	BZW1	0.1961	0.2912	0.1800	0.3327	-1.1534	1.4280	-1.2192	0.9612
1724	BZW2	0.2323	0.2871	0.2201	0.2605	-0.7800	0.2468	-0.5767	1.0140
1725	C10orf105	0.2660	0.2057	0.3118	0.2165	0.2511	-0.5441	0.4716	-0.2258
1726	C10orf120	0.2279	0.3419	0.2096	0.2206	-0.1358	-0.0046	0.2432	-0.1553
1727	C10orf143	0.2835	0.2361	0.2408	0.2396	-1.7395	1.3799	-1.4691	1.7263
1728	C10orf53	0.2240	0.2851	0.2240	0.2670	-0.6096	0.6079	-0.2305	0.1932
1729	C10orf62	0.2718	0.2586	0.2883	0.1812	1.5192	-1.3014	1.4104	-1.5463
1730	C10orf67	0.2255	0.3108	0.2030	0.2607	-1.1086	0.4967	-0.3429	0.8046
1731	C10orf71	0.2552	0.2609	0.3043	0.1795	0.6831	-0.4373	0.6097	-0.8076
1732	C10orf88	0.2008	0.2969	0.1905	0.3117	-0.4864	0.1804	0.2304	-0.0304
1733	C10orf90	0.2250	0.2852	0.2599	0.2299	0.9791	-1.3349	1.8346	-1.5520
1734	C10orf95	0.3268	0.1538	0.3622	0.1572	1.5993	-1.0430	0.8453	-1.2340
1735	C11orf16	0.2787	0.2428	0.2749	0.2036	0.5504	-1.0788	1.0691	-0.6167
1736	C11orf21	0.2995	0.2190	0.2663	0.2151	-0.8820	0.5649	-0.5967	0.8305
1737	C11orf24	0.2540	0.2284	0.3269	0.1907	1.0690	-1.7396	1.3699	-0.7543
1738	C11orf42	0.2582	0.2132	0.3414	0.1872	0.1120	1.2444	-1.2216	0.1084
1739	C11orf52	0.2781	0.2690	0.2428	0.2101	-0.3865	0.5942	-1.0987	0.9640
1740	C11orf54	0.2131	0.3048	0.1823	0.2998	0.0151	-0.5081	0.5956	-0.2016
1741	C11orf58	0.2010	0.2985	0.1781	0.3224	-2.0042	0.6742	-0.8096	1.8534
1742	C11orf65	0.2179	0.3480	0.1693	0.2649	-1.4747	1.1600	-1.4923	1.7299
1743	C11orf68	0.3079	0.1729	0.3143	0.2049	0.3008	-0.0284	-0.2352	0.0453
1744	C11orf71	0.2146	0.2626	0.2136	0.3091	-1.2347	0.0279	-0.9563	1.9835
1745	C11orf80	0.2868	0.2222	0.2718	0.2192	0.7261	-0.3677	-0.0122	-0.2256
1746	C11orf86	0.3151	0.2080	0.2962	0.1807	-0.5759	0.5848	-0.2129	0.1498
1747	C11orf87	0.1987	0.2780	0.2112	0.3121	-1.0284	0.8435	-0.7106	0.8336
1748	C11orf91	0.2739	0.1627	0.3648	0.1986	0.2693	0.4408	-0.3252	-0.2577
1749	C11orf96	0.3325	0.1506	0.3591	0.1578	1.1044	-1.4689	1.3265	-0.9818
1750	C11orf97	0.2857	0.3080	0.1979	0.2083	-0.5991	0.7973	-0.7261	0.5368
1751	C11orf98	0.2848	0.2910	0.2523	0.1718	-0.5728	0.4039	-0.0247	0.1066
1752	C12orf4	0.1996	0.3209	0.1878	0.2916	-0.5717	0.2804	0.4703	-0.3075
1753	C12orf40	0.1862	0.3595	0.1599	0.2943	-1.4781	0.5569	-0.8013	1.5351
1754	C12orf42	0.2394	0.2613	0.2802	0.2190	-0.4160	0.5934	-0.3251	0.1367
1755	C12orf43	0.2887	0.2450	0.2725	0.1938	1.2495	-0.9188	0.4772	-0.6847
1756	C12orf50	0.1975	0.3717	0.1905	0.2402	0.1398	-0.1066	0.8269	-0.9170
1757	C12orf54	0.2622	0.3142	0.2201	0.2035	0.4898	-0.3222	-0.0204	-0.0667
1758	C12orf56	0.2148	0.2824	0.2286	0.2741	0.4001	-1.1602	0.5340	0.1203
1759	C12orf57	0.3012	0.1872	0.2959	0.2157	1.3773	0.5902	-0.2308	-1.3842
1760	C12orf60	0.1892	0.3474	0.1709	0.2926	-0.7537	1.2889	-1.2051	0.7327
1761	C12orf71	0.2035	0.2926	0.2573	0.2466	-0.1273	-0.5003	0.7067	-0.2128
1762	C12orf75	0.2059	0.2639	0.2304	0.2998	0.5908	-1.2164	1.5374	-1.0349
1763	C12orf76	0.2356	0.2564	0.2100	0.2980	1.2138	-1.3343	1.7178	-1.6200
1764	C13orf42	0.2335	0.2745	0.2215	0.2706	0.6972	0.2146	-0.5354	-0.1637
1765	C13orf46	0.2525	0.1883	0.3576	0.2015	-1.3312	0.5037	-1.3843	2.0931
1766	C14orf119	0.2395	0.2704	0.2162	0.2739	-0.3344	0.5695	-0.1511	-0.0744
1767	C14orf132	0.2622	0.2381	0.2554	0.2443	-0.2551	0.5995	-0.9297	0.6670
1768	C14orf180	0.3254	0.1914	0.3185	0.1647	1.3329	-0.5502	0.3382	-0.9185
1769	C14orf28	0.1915	0.3039	0.1734	0.3312	0.0255	0.3125	-0.1229	-0.1628
1770	C14orf39	0.1799	0.3511	0.1460	0.3230	-1.7990	0.8385	-0.7126	1.4447
1771	C14orf93	0.2693	0.2583	0.2414	0.2310	-0.1669	0.3269	-1.1192	1.0539
1772	C15orf39	0.2800	0.1835	0.3455	0.1910	1.1788	0.0139	0.2290	-1.1899
1773	C15orf40	0.2422	0.2669	0.2398	0.2511	-0.4125	-0.0459	-0.0343	0.3984
1774	C15orf48	0.2034	0.2789	0.1988	0.3190	-0.3401	1.4179	-1.0370	0.0958
1775	C15orf61	0.1960	0.3000	0.1953	0.3086	0.0618	0.4102	-0.1489	-0.2473
1776	C15orf62	0.2907	0.2385	0.2955	0.1753	-0.8517	0.6771	-0.2800	0.3593
1777	C16orf46	0.2395	0.2620	0.2739	0.2245	-0.6775	0.7206	-1.4499	1.4527
1778	C16orf54	0.2565	0.2195	0.3001	0.2238	0.5425	0.0922	0.5524	-1.1038
1779	C16orf74	0.3030	0.2009	0.3161	0.1800	0.3053	-0.4975	0.3947	-0.2149
1780	C16orf78	0.2521	0.3109	0.2622	0.1748	0.0839	0.2331	-1.2147	1.0597
1781	C16orf82	0.2652	0.2737	0.2884	0.1728	0.4813	-0.1479	-0.0236	-0.2161
1782	C16orf86	0.3349	0.1825	0.3144	0.1682	1.1274	0.3109	-0.3790	-0.7530
1783	C16orf87	0.1819	0.2875	0.1737	0.3569	-0.9845	0.4784	0.7705	-0.4541
1784	C16orf89	0.2882	0.2360	0.2949	0.1809	-0.6013	0.7130	-0.8560	0.7609
1785	C16orf90	0.3374	0.1914	0.3292	0.1420	-0.0165	-0.2310	0.0972	0.1209
1786	C16orf92	0.2634	0.2015	0.3158	0.2193	0.8349	-0.1452	-0.2149	-0.2920
1787	C16orf95	0.2983	0.2013	0.2857	0.2147	1.5989	-1.3465	0.3134	-0.3638
1788	C16orf96	0.2716	0.2298	0.3201	0.1785	0.6761	-1.5400	2.0164	-1.3439
1789	C17orf100	0.2408	0.2717	0.2571	0.2303	0.5796	0.2156	-0.6502	0.0555
1790	C17orf107	0.3152	0.1943	0.3090	0.1815	1.2910	-1.2899	0.9300	-0.8681
1791	C17orf113	0.3035	0.1755	0.3006	0.2205	1.1380	-2.0952	2.1543	-1.3517
1792	C17orf49	0.2741	0.2106	0.3059	0.2094	0.1286	0.5155	-0.6411	0.1246
1793	C17orf50	0.3026	0.1950	0.3439	0.1585	0.0681	0.4481	-0.7316	0.3382
1794	C17orf58	0.2646	0.2385	0.2831	0.2138	0.3162	0.2821	-0.2815	-0.1927
1795	C17orf67	0.2568	0.2769	0.2514	0.2150	-0.0023	-0.3403	-0.0742	0.3849
1796	C17orf75	0.2241	0.2894	0.1951	0.2914	-3.0314	3.4300	-3.1463	2.7301
1797	C17orf78	0.2016	0.3042	0.2323	0.2620	-0.5523	0.4813	-0.4426	0.4793
1798	C17orf80	0.2184	0.3129	0.2114	0.2573	-0.0600	-0.0587	-0.0173	0.1171
1799	C17orf99	0.2705	0.2453	0.2873	0.1968	0.3483	0.4723	0.2735	-1.0138
1800	C18orf21	0.1980	0.3330	0.2183	0.2508	1.0157	-1.6410	1.6194	-1.0752
1801	C18orf32	0.2116	0.2668	0.2136	0.3080	-2.9562	2.4911	-1.9301	2.2303
1802	C18orf54	0.1766	0.3165	0.1692	0.3377	-3.2351	2.0530	-2.2771	3.1705
1803	C18orf63	0.1760	0.3259	0.1875	0.3106	-0.3618	0.0022	0.5117	-0.2557
1804	C19orf12	0.2505	0.2385	0.2403	0.2707	-0.8132	0.5982	-0.6712	0.8313
1805	C19orf18	0.2339	0.3366	0.2033	0.2262	0.4114	0.3401	-0.2509	-0.3584
1806	C19orf25	0.3183	0.1623	0.3272	0.1922	0.4620	-0.3555	-0.0743	0.0463
1807	C19orf33	0.3182	0.2513	0.3048	0.1257	1.9920	-0.8958	0.8327	-1.6653
1808	C19orf38	0.2793	0.1992	0.3132	0.2083	-0.6553	0.4311	-0.5704	0.7447
1809	C19orf44	0.2803	0.2445	0.2839	0.1913	1.6942	-1.2282	0.9798	-1.3015
1810	C19orf47	0.3215	0.1991	0.2808	0.1986	0.1679	0.1744	-0.6292	0.3950
1811	C19orf53	0.2620	0.2486	0.3222	0.1672	0.6329	-1.1384	0.1783	0.3576
1812	C19orf67	0.2994	0.1968	0.3271	0.1767	0.4679	-0.6876	0.1409	0.1037
1813	C19orf73	0.3019	0.1968	0.3275	0.1739	-0.1172	0.8308	-0.2265	-0.4289
1814	C19orf81	0.3351	0.1813	0.3325	0.1511	-0.1194	0.9152	-1.1021	0.4587
1815	C19orf84	0.2202	0.2195	0.3828	0.1775	2.0869	-1.2374	0.8910	-1.4856
1816	C19orf85	0.2685	0.1645	0.3762	0.1907	-0.7535	0.7739	-1.5307	1.5728
1817	C1D	0.1825	0.3164	0.1383	0.3628	-0.0351	-0.2502	0.6995	-0.5062
1818	C1GALT1	0.1865	0.3111	0.1729	0.3296	-0.9241	0.4444	0.2097	0.1193
1819	C1GALT1C1	0.2121	0.3178	0.1663	0.3038	-0.2654	0.8367	-0.8363	0.3611
1820	C1GALT1C1L	0.2181	0.3096	0.1970	0.2752	-1.4392	0.2869	-0.3228	1.2285
1821	C1QA	0.3089	0.2126	0.3006	0.1778	-1.1995	1.9492	-1.3635	0.6429
1822	C1QB	0.2632	0.2359	0.3197	0.1812	-0.1682	-0.2763	-0.0502	0.4443
1823	C1QBP	0.2643	0.2421	0.2438	0.2498	0.1019	-0.0903	0.5452	-0.5999
1824	C1QC	0.2737	0.1995	0.3264	0.2003	-0.4173	-0.5700	-0.1401	1.0024
1825	C1QL1	0.3274	0.1526	0.3864	0.1336	2.1868	-1.2787	1.0000	-1.6475
1826	C1QL2	0.3360	0.1690	0.3465	0.1486	1.4320	-0.7294	0.3838	-0.8847
1827	C1QL3	0.2866	0.2214	0.2786	0.2134	0.2783	-1.0757	1.1409	-0.4861
1828	C1QL4	0.3391	0.1843	0.3266	0.1500	1.6828	-0.3589	0.1071	-1.1237
1829	C1QTNF1	0.2890	0.1909	0.3205	0.1996	0.4607	-0.1999	0.3467	-0.5572
1830	C1QTNF12	0.3504	0.1419	0.3417	0.1660	1.0330	-0.3194	0.0366	-0.5595
1831	C1QTNF2	0.2696	0.2609	0.2625	0.2070	0.3406	0.2429	0.2001	-0.7057
1832	C1QTNF3	0.2062	0.3098	0.1924	0.2915	-0.3875	-0.0761	0.4269	-0.0851
1833	C1QTNF4	0.3291	0.1380	0.3984	0.1345	0.1779	-0.6831	0.0136	0.4781
1834	C1QTNF5	0.3496	0.1656	0.3134	0.1715	1.5435	-0.3598	-0.0417	-0.8420
1835	C1QTNF6	0.2734	0.1849	0.3166	0.2250	1.5947	-0.9586	0.9353	-1.4034
1836	C1QTNF7	0.2155	0.3206	0.1868	0.2771	-0.9597	-0.2191	0.0853	0.8597
1837	C1QTNF8	0.3464	0.1794	0.3183	0.1559	2.5494	-1.4882	0.8678	-1.6267
1838	C1QTNF9	0.2555	0.2758	0.2072	0.2615	-1.3124	0.8862	-0.4990	0.7657
1839	C1QTNF9B	0.2817	0.2775	0.2154	0.2254	-1.0487	0.9606	-1.0136	1.0538
1840	C1R	0.2653	0.2480	0.2749	0.2118	1.9715	-1.4872	1.6763	-2.0251
1841	C1RL	0.2516	0.2495	0.2708	0.2282	-1.0551	1.1600	-1.6213	1.5485
1842	C1S	0.2644	0.2636	0.2196	0.2524	-0.0061	0.8956	-0.2974	-0.4745
1843	C1orf105	0.1822	0.3188	0.2399	0.2591	-1.2613	1.3212	-0.9594	0.8288
1844	C1orf115	0.2964	0.2414	0.2366	0.2255	0.7853	-0.7615	-0.2236	0.3015
1845	C1orf116	0.2483	0.2554	0.2669	0.2294	1.2608	-0.6096	0.6452	-1.1450
1846	C1orf122	0.3552	0.1685	0.3386	0.1377	1.0287	-0.6244	0.2490	-0.5080
1847	C1orf127	0.2906	0.2073	0.3117	0.1905	2.6222	-1.9869	2.0776	-2.5297
1848	C1orf131	0.2322	0.3315	0.1895	0.2469	0.1421	-0.1723	0.1722	-0.1438
1849	C1orf141	0.1559	0.3896	0.1660	0.2885	-0.5612	0.7986	-0.1462	-0.1175
1850	C1orf146	0.1848	0.3380	0.1883	0.2889	-0.7684	0.6620	-0.8488	0.9310
1851	C1orf159	0.3117	0.1719	0.3521	0.1643	0.9786	-0.9253	0.2620	-0.2195
1852	C1orf162	0.1810	0.2833	0.2857	0.2500	1.4850	-2.7253	1.9295	-0.7958
1853	C1orf167	0.3358	0.2021	0.3112	0.1509	2.2315	-2.5332	2.1036	-1.7483
1854	C1orf174	0.2432	0.2565	0.2426	0.2578	-0.1199	0.2887	-0.0674	-0.0901
1855	C1orf185	0.1705	0.3344	0.1813	0.3138	-0.0418	-0.1890	-0.7522	1.0320
1856	C1orf198	0.2483	0.2262	0.2593	0.2662	-0.7393	0.2894	-0.6027	0.9651
1857	C1orf202	0.3422	0.1924	0.2890	0.1764	1.4355	-0.4155	0.5208	-1.3334
1858	C1orf21	0.2271	0.2702	0.2265	0.2762	-0.1340	-0.2482	0.6435	-0.3542
1859	C1orf210	0.2537	0.2127	0.2820	0.2517	-1.1084	0.0960	0.1151	0.6598
1860	C1orf216	0.3014	0.2275	0.2386	0.2325	0.0332	-0.5089	-0.2449	0.6916
1861	C1orf226	0.2615	0.2152	0.2829	0.2404	-1.3847	0.1855	-0.7301	1.7105
1862	C1orf232	0.3060	0.2240	0.2995	0.1705	-0.0635	0.2566	-0.2357	0.0716
1863	C1orf35	0.3496	0.2155	0.2729	0.1620	1.9143	-0.2802	-0.4643	-0.7538
1864	C1orf43	0.2443	0.2521	0.2384	0.2652	-0.5394	0.6446	-1.2238	1.1774
1865	C1orf50	0.2441	0.2763	0.2153	0.2643	-2.1061	1.7099	-2.2463	2.5571
1866	C1orf52	0.2114	0.3030	0.1795	0.3061	-0.0458	-0.8916	0.9710	-0.2173
1867	C1orf53	0.2583	0.2550	0.2633	0.2233	-0.4275	0.8060	-0.1750	-0.2160
1868	C1orf54	0.2436	0.3045	0.1886	0.2633	-0.1924	0.3281	-0.0392	-0.1088
1869	C1orf56	0.2388	0.2657	0.2763	0.2192	1.3497	-0.4114	0.7074	-1.4578
1870	C1orf74	0.2355	0.2632	0.2109	0.2904	0.3283	-0.4399	0.3848	-0.2813
1871	C1orf87	0.2263	0.3067	0.2327	0.2342	0.5911	-1.0850	1.4884	-1.1120
1872	C1orf94	0.2672	0.2341	0.2990	0.1997	0.1925	-0.2887	0.2580	-0.1724
1873	C2	0.2640	0.2249	0.2885	0.2226	1.7711	-1.6048	1.4096	-1.4738
1874	C20orf141	0.2642	0.1799	0.3436	0.2123	-1.0692	1.4798	-1.3945	1.0099
1875	C20orf144	0.3467	0.1935	0.3352	0.1245	1.9746	-0.7391	0.4439	-1.3682
1876	C20orf173	0.2750	0.2331	0.2540	0.2379	-0.4573	0.3893	0.2599	-0.2891
1877	C20orf202	0.2377	0.2544	0.2336	0.2743	-1.8581	0.6446	-0.2550	1.1720
1878	C20orf203	0.2704	0.2152	0.2814	0.2330	-1.7440	1.0866	-1.4104	1.9278
1879	C20orf204	0.3637	0.1457	0.3501	0.1405	0.6015	-0.5497	0.1651	-0.1540
1880	C20orf96	0.2367	0.2500	0.2836	0.2297	-1.0795	1.2880	-0.7494	0.4876
1881	C21orf140	0.2404	0.2924	0.1956	0.2716	-2.1198	1.7318	-1.7790	2.0319
1882	C21orf58	0.2906	0.2121	0.3128	0.1845	2.5669	-1.4120	1.4679	-2.3514
1883	C21orf62	0.2193	0.3095	0.2100	0.2612	-1.8480	1.2258	-1.1028	1.5470
1884	C21orf91	0.1787	0.3175	0.1542	0.3497	-0.2779	0.2075	-0.0553	0.0980
1885	C22orf15	0.2983	0.2268	0.2905	0.1844	-0.0252	-0.5053	0.5423	-0.1081
1886	C22orf23	0.2410	0.2544	0.2863	0.2183	3.3186	-2.0587	1.8985	-2.8128
1887	C22orf31	0.2495	0.3116	0.2505	0.1884	-0.7180	0.3422	-0.4992	0.8006
1888	C22orf39	0.2613	0.2581	0.2266	0.2540	-1.0458	0.7381	-0.6700	0.8930
1889	C22orf42	0.2504	0.2620	0.2351	0.2525	-0.1790	0.4003	0.1718	-0.4209
1890	C2CD2	0.2563	0.2456	0.2449	0.2532	-0.4040	0.2300	-0.2806	0.4143
1891	C2CD2L	0.2779	0.2151	0.2873	0.2197	0.9717	-1.0952	0.2998	-0.1116
1892	C2CD3	0.2349	0.2717	0.2534	0.2400	-0.9597	0.6339	-0.3851	0.6055
1893	C2CD4A	0.2598	0.2343	0.2691	0.2369	0.9463	-0.6612	0.2503	-0.4271
1894	C2CD4B	0.3093	0.1474	0.3662	0.1771	1.6344	-2.2059	1.9666	-1.4275
1895	C2CD4C	0.3430	0.1533	0.3314	0.1723	0.7481	-0.1982	-0.2660	-0.1194
1896	C2CD4D	0.3282	0.1205	0.3859	0.1654	1.6259	-1.3745	1.4255	-1.5970
1897	C2CD5	0.2133	0.3093	0.1876	0.2899	0.4327	-0.8594	1.1201	-0.7866
1898	C2CD6	0.1750	0.3871	0.1799	0.2580	0.6803	-0.4060	0.6221	-0.8463
1899	C2orf15	0.2157	0.2950	0.2151	0.2741	-1.4516	2.1955	-1.7727	1.0700
1900	C2orf16	0.2222	0.3232	0.2198	0.2349	0.0144	-0.3723	0.5769	-0.2981
1901	C2orf42	0.2266	0.2809	0.2357	0.2567	1.0684	-0.5040	0.7713	-1.2205
1902	C2orf49	0.1982	0.3022	0.1759	0.3237	-1.2777	0.6676	-0.7581	1.2307
1903	C2orf50	0.2346	0.2616	0.2560	0.2478	-0.0642	0.2572	-0.5429	0.3993
1904	C2orf66	0.1650	0.3053	0.2026	0.3271	0.2199	-0.5962	0.5117	-0.1893
1905	C2orf68	0.2375	0.2578	0.2354	0.2693	-2.1584	1.8133	-1.8366	2.0618
1906	C2orf69	0.1975	0.3097	0.1788	0.3140	-2.1750	1.7090	-1.6136	1.9262
1907	C2orf72	0.3034	0.1954	0.2687	0.2326	0.5141	-0.8105	0.5160	-0.2411
1908	C2orf73	0.1767	0.3463	0.1995	0.2775	-1.7768	0.9417	-0.9484	1.5858
1909	C2orf74	0.2288	0.3409	0.1732	0.2571	-0.9073	1.5148	-1.2522	0.7036
1910	C2orf76	0.1752	0.3226	0.1956	0.3066	-1.1139	1.5327	-1.4054	1.0148
1911	C2orf78	0.2028	0.2916	0.2677	0.2379	1.0253	-1.8993	2.2950	-1.5822
1912	C2orf80	0.2092	0.3213	0.1983	0.2711	1.3216	-1.3576	2.3688	-2.4088
1913	C2orf81	0.3113	0.1773	0.3327	0.1787	0.4032	-0.1785	-0.7430	0.6565
1914	C2orf88	0.1950	0.3219	0.1896	0.2934	-2.2068	1.3370	-0.8363	1.4668
1915	C2orf92	0.2169	0.3134	0.2248	0.2450	1.9286	-2.2423	1.7683	-1.3958
1916	C3	0.2730	0.2443	0.2915	0.1912	1.9460	-1.2239	0.9472	-1.4565
1917	C3AR1	0.1902	0.2691	0.2271	0.3136	1.4553	-0.5749	1.1075	-1.8319
1918	C3orf18	0.3011	0.2198	0.2815	0.1976	-1.3079	2.2850	-2.3681	1.5352
1919	C3orf20	0.2459	0.2520	0.2888	0.2133	0.4142	-0.2173	0.6483	-0.8320
1920	C3orf22	0.2774	0.2004	0.3165	0.2057	-0.0894	0.4728	-0.4440	0.1231
1921	C3orf33	0.2220	0.3031	0.1828	0.2921	-2.2286	1.8584	-0.9491	1.1257
1922	C3orf38	0.1906	0.3103	0.1881	0.3111	-0.5772	0.5229	-0.3360	0.3440
1923	C3orf49	0.2022	0.3432	0.2244	0.2303	-1.0810	1.3080	-1.9025	1.7377
1924	C3orf52	0.2396	0.2508	0.2025	0.3071	-0.6086	-0.4002	0.0615	0.7627
1925	C3orf62	0.2647	0.2839	0.2228	0.2287	1.4421	-1.1900	0.2830	-0.3998
1926	C3orf70	0.2168	0.2521	0.2425	0.2886	-0.8431	0.5909	-1.1054	1.3145
1927	C3orf80	0.2758	0.2246	0.2525	0.2471	-0.0006	-0.5046	0.1743	0.2634
1928	C3orf84	0.2486	0.2372	0.3111	0.2031	0.3286	-0.0267	-0.7807	0.6194
1929	C3orf85	0.1782	0.3254	0.1782	0.3182	-2.2509	1.7568	-0.9289	1.1944
1930	C4A	0.2924	0.2093	0.2908	0.2075	0.7342	0.2205	-0.3506	-0.3970
1931	C4B	0.2926	0.2093	0.2910	0.2071	0.7342	0.2205	-0.3506	-0.3970
1932	C4BPA	0.2143	0.2901	0.2205	0.2751	0.4199	-0.3951	0.9230	-0.9755
1933	C4BPB	0.2708	0.2667	0.2062	0.2562	-0.8612	0.0493	-0.2353	0.8955
1934	C4B_2	0.2924	0.2097	0.2908	0.2071	0.7342	0.2205	-0.3506	-0.3970
1935	C4orf17	0.2020	0.3391	0.2199	0.2390	-0.1729	-0.3170	0.2096	0.1964
1936	C4orf19	0.2369	0.2923	0.2180	0.2528	-1.1213	0.6649	-0.4280	0.7493
1937	C4orf3	0.2190	0.2834	0.1861	0.3115	-0.9587	1.8150	-2.2817	1.5918
1938	C4orf33	0.1763	0.3191	0.1819	0.3227	-1.8371	1.6112	-1.8485	2.0046
1939	C4orf36	0.2665	0.2401	0.2841	0.2093	-1.3722	2.0323	-1.7976	1.1893
1940	C4orf46	0.1800	0.2692	0.1806	0.3702	-0.3556	-0.0449	0.1249	0.1844
1941	C4orf48	0.3482	0.1106	0.3953	0.1459	-0.0460	0.6449	-0.6411	0.1430
1942	C4orf50	0.3188	0.2454	0.2704	0.1655	0.2638	-0.4322	0.5506	-0.4148
1943	C4orf51	0.2223	0.2754	0.2257	0.2765	-1.0458	1.1205	-1.1565	1.0693
1944	C4orf54	0.2331	0.2726	0.2420	0.2523	-0.3021	0.5808	-1.1998	0.9910
1945	C5	0.2059	0.3184	0.1936	0.2820	-0.5492	-0.0579	0.1650	0.3067
1946	C5AR1	0.2324	0.2375	0.2788	0.2513	0.3428	-1.2099	1.5132	-0.8186
1947	C5AR2	0.2504	0.2357	0.2518	0.2621	0.4517	-0.1660	0.1631	-0.3827
1948	C5orf15	0.1901	0.2934	0.1851	0.3314	-0.7504	0.8702	-0.6126	0.4775
1949	C5orf22	0.1906	0.2928	0.1948	0.3217	-0.0124	-1.3487	0.9877	0.1363
1950	C5orf24	0.1902	0.3069	0.1751	0.3278	-0.2587	-0.0571	0.1285	0.1155
1951	C5orf34	0.1982	0.3125	0.1902	0.2990	-0.4468	0.5998	0.2078	-0.4125
1952	C5orf46	0.2027	0.2898	0.2765	0.2311	-0.2479	-0.9230	1.1835	-0.2521
1953	C5orf47	0.1999	0.2935	0.1724	0.3341	0.3026	-1.3431	0.6564	0.2432
1954	C5orf52	0.2469	0.2940	0.2954	0.1637	-0.6888	1.5402	-1.2918	0.5434
1955	C5orf58	0.1847	0.3461	0.1507	0.3185	-0.8160	1.4959	-0.8634	0.2090
1956	C5orf63	0.2285	0.2910	0.1967	0.2838	0.1597	-1.1234	2.0702	-1.3809
1957	C6	0.2205	0.3127	0.2121	0.2547	-0.2725	0.3212	-0.4453	0.4094
1958	C6orf118	0.2563	0.3030	0.2184	0.2223	0.7856	-0.5346	0.6929	-0.8948
1959	C6orf120	0.2094	0.2933	0.2137	0.2836	1.1623	0.1930	0.4871	-1.5836
1960	C6orf132	0.2827	0.2282	0.3065	0.1826	-0.2903	-0.3237	-0.0735	0.5916
1961	C6orf136	0.2758	0.1929	0.3172	0.2141	1.5145	-1.8316	1.8363	-1.5324
1962	C6orf141	0.3102	0.2409	0.2458	0.2031	0.1105	0.9689	-1.6171	0.7995
1963	C6orf15	0.2751	0.1929	0.3080	0.2240	1.2383	-1.7035	1.4682	-1.0172
1964	C6orf163	0.2031	0.3728	0.1949	0.2292	0.7622	-0.2899	0.7861	-1.2074
1965	C6orf226	0.2783	0.1813	0.3160	0.2244	1.0752	-1.1485	0.5832	-0.4310
1966	C6orf47	0.3180	0.2173	0.2519	0.2128	-0.1099	-0.5902	0.2799	0.3139
1967	C6orf52	0.2488	0.2679	0.2360	0.2472	1.5831	-1.0599	0.4884	-0.8087
1968	C6orf58	0.2020	0.2901	0.1804	0.3275	-1.5229	-0.0184	0.3117	0.8746
1969	C6orf62	0.1925	0.3079	0.1770	0.3226	-0.7651	0.3080	-0.1753	0.5177
1970	C6orf89	0.2480	0.2582	0.2329	0.2610	-1.3698	1.2097	-0.3808	0.4268
1971	C7	0.2378	0.2789	0.1984	0.2850	-1.2762	0.2158	-0.0548	0.8759
1972	C7orf25	0.2465	0.3008	0.2083	0.2443	-0.3881	-0.0932	0.3795	-0.0218
1973	C7orf33	0.2515	0.2697	0.2324	0.2463	0.3789	-1.0465	0.6154	-0.0077
1974	C7orf50	0.3288	0.1833	0.2970	0.1908	0.3405	0.3164	-0.4741	-0.0379
1975	C7orf57	0.2041	0.3045	0.2165	0.2750	-1.5426	1.1694	-0.9580	1.2032
1976	C8A	0.2535	0.2898	0.2112	0.2455	-1.1137	1.6908	-1.9312	1.4529
1977	C8B	0.2588	0.2838	0.2216	0.2358	0.2083	0.7067	-1.3327	0.6449
1978	C8G	0.3053	0.1691	0.3337	0.1918	0.0792	-0.3441	0.3371	-0.1145
1979	C8orf33	0.2597	0.2446	0.2423	0.2535	0.8753	-0.9519	0.7369	-0.6356
1980	C8orf34	0.2231	0.2985	0.2162	0.2622	-1.4359	1.7945	-2.5497	2.2872
1981	C8orf48	0.2246	0.3232	0.1937	0.2585	-1.2652	1.9365	-1.6065	0.9873
1982	C8orf58	0.3001	0.1984	0.3035	0.1980	1.0779	-0.7122	1.4208	-1.7662
1983	C8orf74	0.2850	0.2476	0.3138	0.1536	-0.5300	-0.1514	0.4021	0.1180
1984	C8orf76	0.2351	0.2962	0.2092	0.2595	-0.8853	0.4190	-0.2160	0.5491
1985	C8orf82	0.3234	0.1576	0.3552	0.1637	1.8163	-0.8642	0.5294	-1.2246
1986	C8orf88	0.2065	0.3093	0.1950	0.2891	0.7679	-0.3936	0.1580	-0.4205
1987	C8orf89	0.1915	0.3436	0.1784	0.2865	0.8186	-0.5532	0.2155	-0.3728
1988	C8orf90	0.3102	0.1228	0.4281	0.1389	1.0646	-0.2568	-0.2522	-0.3280
1989	C9	0.2011	0.3394	0.1809	0.2787	-2.5227	1.9652	-2.8013	3.2397
1990	C9orf131	0.2414	0.2518	0.3001	0.2067	0.6537	-0.1133	0.6045	-1.0818
1991	C9orf152	0.1891	0.2293	0.2985	0.2832	-0.5685	-0.3160	0.7134	-0.0426
1992	C9orf153	0.2070	0.3919	0.1523	0.2488	-0.4642	1.0345	-0.4041	-0.1205
1993	C9orf40	0.2463	0.2497	0.2237	0.2803	0.0710	0.4606	-0.4809	0.0559
1994	C9orf43	0.2297	0.2859	0.2412	0.2432	-0.6450	0.4411	-0.9838	1.1852
1995	C9orf50	0.3105	0.1913	0.3311	0.1671	1.3297	-0.9603	1.4257	-1.7261
1996	C9orf57	0.1848	0.2987	0.2152	0.3013	0.8623	0.1785	0.6241	-1.5394
1997	C9orf72	0.1981	0.3011	0.1752	0.3256	-1.2948	-0.3077	0.2274	1.0465
1998	C9orf78	0.2641	0.3019	0.2045	0.2295	1.0409	0.7554	-0.4932	-0.9630
[truncated: 17,159 more rows]
