# Supplementary material for: RNA-binding protein transcripts reflect composition of target mRNAs
Source: Nucleic Acids Res. 2026 Jun 8;54(11):gkag540. doi: 10.1093/nar/gkag540 (PMC13244147; doi:10.1093/nar/gkag540)
Supplement: gkag540_Supplemental_Files [file gkag540_supplemental_files.zip › S3_RBP_information_eCLIP.txt]

# RBP information including MANE transcript nucleobase content, group membership, amino acid composition and mean Guanine affinity.
Index	Name	G_full	A_full	C_full	U_full	G_CDS	A_CDS	C_CDS	U_CDS	SRSF7	speck_RBPs	Arg	deRuiter_G_(MetOH)_affinity	Wang_G_affinity
0	AARS1	0.2866	0.2459	0.2467	0.2208	0.2903	0.2503	0.2421	0.2173	0.0000	0.0000	0.0506	-0.1027	-7.6011
1	AATF	0.3026	0.2789	0.2250	0.1935	0.2905	0.2982	0.2119	0.1994	0.0000	0.0000	0.0643	-0.7229	-7.8979
2	ABCF1	0.2840	0.2769	0.2405	0.1985	0.3006	0.2982	0.2351	0.1661	0.0000	0.0000	0.0533	-0.5612	-7.7788
3	AGGF1	0.2154	0.3234	0.1846	0.2766	0.2288	0.3506	0.1895	0.2311	0.0000	0.0000	0.0490	-0.4388	-7.5417
4	AKAP1	0.2704	0.2515	0.2543	0.2238	0.2920	0.2425	0.2702	0.1953	0.0000	0.0000	0.0410	0.0858	-7.3353
5	AKAP8L	0.3229	0.2454	0.2719	0.1598	0.3235	0.2482	0.2693	0.1589	0.0000	0.0000	0.0635	-0.4820	-7.6272
6	APOBEC3C	0.2243	0.2496	0.2716	0.2545	0.2491	0.2702	0.2491	0.2316	0.0000	0.0000	0.0684	-0.0474	-7.6636
7	AQR	0.2080	0.3026	0.1932	0.2962	0.2088	0.3071	0.2099	0.2743	0.0000	0.0000	0.0586	-0.0837	-7.5659
8	BCCIP	0.2293	0.3387	0.1734	0.2585	0.2495	0.3323	0.1815	0.2367	0.0000	0.0000	0.0287	-0.6360	-7.6409
9	BCLAF1	0.1983	0.3276	0.1664	0.3077	0.2297	0.3500	0.1957	0.2246	0.0000	0.0000	0.1239	-0.4430	-8.0555
10	BUD13	0.2582	0.2724	0.2505	0.2190	0.2574	0.2838	0.2601	0.1987	0.0000	0.0000	0.1228	-0.5002	-8.0293
11	CDC40	0.2140	0.3190	0.1710	0.2959	0.2418	0.3132	0.1796	0.2654	0.0000	0.0000	0.0432	-0.1216	-7.5513
12	CPEB4	0.1966	0.2984	0.1873	0.3177	0.2401	0.2588	0.2478	0.2533	0.0000	0.0000	0.0521	0.1841	-7.2994
13	CPSF6	0.1941	0.2916	0.1751	0.3392	0.2408	0.2650	0.2601	0.2341	0.0000	0.0000	0.0907	-0.2526	-7.3297
14	CSTF2	0.2568	0.2802	0.2218	0.2412	0.2981	0.2577	0.2467	0.1976	0.0000	0.0000	0.0711	0.0990	-7.2497
15	CSTF2T	0.2282	0.2822	0.2054	0.2842	0.3003	0.2527	0.2413	0.2056	0.0000	0.0000	0.0649	0.1206	-7.0539
16	DDX21	0.2187	0.3208	0.1812	0.2794	0.2550	0.3389	0.1924	0.2137	0.0000	0.0000	0.0549	-0.2080	-7.5416
17	DDX24	0.2516	0.2641	0.2419	0.2424	0.2627	0.2972	0.2324	0.2076	0.0000	0.0000	0.0501	-0.1239	-7.6713
18	DDX3X	0.2311	0.2928	0.1750	0.3012	0.2739	0.2875	0.1853	0.2533	0.0000	0.0000	0.0831	-0.1400	-7.6440
19	DDX42	0.2741	0.2794	0.2071	0.2395	0.2711	0.2985	0.2139	0.2164	0.0000	0.0000	0.0629	-0.1812	-7.5149
20	DDX51	0.3048	0.2380	0.2814	0.1759	0.3468	0.1857	0.3128	0.1547	0.0000	0.0000	0.0871	0.1566	-7.7223
21	DDX52	0.2051	0.3107	0.1927	0.2916	0.2231	0.3456	0.1931	0.2382	0.0000	0.0000	0.0568	0.0264	-7.5889
22	DDX55	0.2560	0.2963	0.2052	0.2425	0.2739	0.2956	0.2150	0.2156	0.0000	0.0000	0.0683	-0.2258	-7.8186
23	DDX59	0.2230	0.3199	0.1943	0.2629	0.2224	0.3258	0.1971	0.2547	0.0000	0.0000	0.0404	0.0414	-7.3184
24	DDX6	0.2139	0.2950	0.1859	0.3052	0.2277	0.3147	0.2084	0.2491	0.0000	0.0000	0.0518	0.1292	-7.3372
25	DGCR8	0.2905	0.2321	0.2552	0.2221	0.2971	0.2609	0.2454	0.1966	0.0000	0.0000	0.0569	-0.3594	-7.6609
26	DHX30	0.2955	0.2192	0.2931	0.1922	0.2976	0.2172	0.2984	0.1868	0.0000	0.0000	0.0804	0.0349	-7.6719
27	DKC1	0.2710	0.2791	0.1916	0.2584	0.2860	0.3003	0.1939	0.2198	0.0000	0.0000	0.0584	-0.1516	-7.6999
28	DROSHA	0.2266	0.2890	0.2328	0.2517	0.2302	0.2882	0.2494	0.2322	0.0000	0.0000	0.0815	-0.2897	-7.7607
29	EFTUD2	0.2568	0.2351	0.2640	0.2441	0.2675	0.2449	0.2507	0.2370	0.0000	0.0000	0.0422	-0.2817	-7.4864
30	EIF3D	0.2654	0.2707	0.2436	0.2202	0.2682	0.2798	0.2439	0.2080	0.0000	0.0000	0.0766	-0.3568	-7.7431
31	EIF3G	0.2992	0.2393	0.3028	0.1587	0.2990	0.2458	0.3031	0.1521	0.0000	0.0000	0.0594	-0.3025	-7.5250
32	EIF3H	0.2010	0.2984	0.2012	0.2994	0.2282	0.3097	0.2348	0.2273	0.0000	0.0000	0.0369	0.0190	-7.4266
33	EIF4G2	0.2167	0.2992	0.2172	0.2670	0.2257	0.3161	0.2194	0.2389	0.0000	0.0000	0.0452	-0.0878	-7.5318
34	EWSR1	0.2838	0.2646	0.2479	0.2038	0.2993	0.2551	0.2708	0.1748	0.0000	0.0000	0.0686	0.2396	-6.9558
35	EXOSC5	0.3026	0.1994	0.3046	0.1934	0.3206	0.1858	0.2950	0.1986	0.0000	0.0000	0.0681	0.3689	-7.7352
36	FAM120A	0.2434	0.2564	0.2638	0.2364	0.2749	0.2340	0.2931	0.1980	0.0000	0.0000	0.0581	0.2599	-7.4299
37	FASTKD2	0.2092	0.2910	0.1959	0.3039	0.2038	0.3075	0.1906	0.2981	0.0000	0.0000	0.0479	0.1961	-7.6529
38	FKBP4	0.2584	0.2493	0.2514	0.2409	0.2999	0.2810	0.2309	0.1881	0.0000	0.0000	0.0436	-0.3932	-7.7674
39	FMR1	0.2263	0.3087	0.1657	0.2993	0.2574	0.3318	0.1767	0.2342	0.0000	0.0000	0.0839	-0.2915	-7.6090
40	FTO	0.2322	0.2699	0.2308	0.2672	0.2574	0.2779	0.2277	0.2370	0.0000	0.0000	0.0574	-0.3451	-7.7625
41	FUBP3	0.2477	0.2804	0.2042	0.2677	0.2955	0.2692	0.2523	0.1830	0.0000	0.0000	0.0612	0.2152	-7.0776
42	FUS	0.3289	0.2314	0.2336	0.2061	0.3454	0.2389	0.2300	0.1857	0.0000	0.0000	0.0703	0.2226	-6.7589
43	FXR1	0.1949	0.3169	0.1683	0.3199	0.2528	0.3323	0.1718	0.2432	0.0000	0.0000	0.0870	-0.3367	-7.6891
44	FXR2	0.3120	0.2169	0.2816	0.1895	0.2987	0.2407	0.2645	0.1961	0.0000	0.0000	0.1010	-0.2415	-7.6181
45	G3BP1	0.2083	0.2864	0.1743	0.3310	0.2682	0.2847	0.2210	0.2260	0.0000	0.0000	0.0794	-0.4105	-7.4247
46	GEMIN5	0.2407	0.2789	0.2333	0.2470	0.2507	0.2774	0.2403	0.2317	0.0000	0.0000	0.0458	0.0697	-7.4899
47	GNL3	0.2431	0.3378	0.1785	0.2406	0.2514	0.3406	0.1840	0.2240	0.0000	0.0000	0.0546	-0.2044	-7.6574
48	GPKOW	0.3136	0.2491	0.2581	0.1791	0.3249	0.2367	0.2654	0.1730	0.0000	0.0000	0.0840	-0.2158	-7.5875
49	GRSF1	0.2253	0.2663	0.1982	0.3103	0.2722	0.2500	0.2479	0.2299	0.0000	0.0000	0.0688	-0.0392	-7.7521
50	GRWD1	0.2846	0.1681	0.3093	0.2380	0.3318	0.1913	0.3117	0.1652	0.0000	0.0000	0.0628	-0.2592	-7.5784
51	GTF2F1	0.3035	0.2566	0.2813	0.1587	0.3353	0.2792	0.2663	0.1193	0.0000	0.0000	0.0716	-0.5967	-7.8412
52	HLTF	0.2028	0.3335	0.1633	0.3004	0.2128	0.3456	0.1708	0.2709	0.0000	0.0000	0.0525	-0.0179	-7.5351
53	HNRNPA1	0.2540	0.2869	0.1741	0.2850	0.3226	0.2760	0.1694	0.2321	0.0000	0.0000	0.0672	-0.0306	-7.1557
54	HNRNPC	0.2070	0.2859	0.1949	0.3122	0.2924	0.3049	0.1866	0.2162	0.0000	0.0000	0.0614	-0.5184	-7.7112
55	HNRNPK	0.2330	0.2870	0.1828	0.2973	0.2557	0.2874	0.2170	0.2399	0.0000	0.0000	0.0776	-0.3293	-7.3942
56	HNRNPL	0.2806	0.2302	0.2624	0.2269	0.2977	0.2281	0.2818	0.1924	0.0000	0.0000	0.0611	0.0504	-7.3626
57	HNRNPM	0.3238	0.2560	0.2071	0.2132	0.3402	0.2534	0.2160	0.1904	0.0000	0.0000	0.0740	-0.3032	-7.5481
58	HNRNPU	0.2378	0.3065	0.1803	0.2754	0.3051	0.3038	0.1988	0.1923	0.0000	0.0000	0.0545	-0.4223	-7.5446
59	HNRNPUL1	0.2637	0.2443	0.2848	0.2071	0.2854	0.2558	0.2952	0.1636	0.0000	0.0000	0.0771	-0.1554	-7.3523
60	IGF2BP1	0.2425	0.2530	0.2482	0.2564	0.2802	0.2721	0.2681	0.1797	0.0000	0.0000	0.0503	0.1742	-7.3026
61	IGF2BP2	0.2403	0.2907	0.2489	0.2202	0.2588	0.2805	0.2716	0.1892	0.0000	0.0000	0.0501	0.0902	-7.2983
62	IGF2BP3	0.2050	0.3058	0.2005	0.2887	0.2401	0.3017	0.2332	0.2251	0.0000	0.0000	0.0449	0.1608	-7.2314
63	KHDRBS1	0.2422	0.2753	0.2282	0.2543	0.2942	0.2453	0.2761	0.1843	0.0000	0.0000	0.0767	-0.1919	-7.5146
64	KHSRP	0.2781	0.2051	0.3106	0.2063	0.3150	0.2146	0.3262	0.1441	0.0000	0.0000	0.0402	0.1308	-6.7292
65	LARP4	0.1952	0.3187	0.1639	0.3222	0.2155	0.3264	0.2081	0.2500	0.0000	0.0000	0.0566	0.1140	-7.3144
66	LARP7	0.2197	0.3958	0.1576	0.2269	0.2274	0.4101	0.1586	0.2039	0.0000	0.0000	0.0670	-0.4833	-7.8401
67	LIN28B	0.2042	0.3107	0.1759	0.3092	0.2707	0.3187	0.2267	0.1840	0.0000	0.0000	0.0600	-0.1040	-7.4630
68	LSM11	0.2313	0.2630	0.2115	0.2942	0.3148	0.1972	0.3046	0.1833	0.0000	0.0000	0.1361	0.0900	-7.9207
69	MATR3	0.2083	0.3105	0.1777	0.3034	0.2389	0.3298	0.1858	0.2456	0.0000	0.0000	0.0602	-0.3083	-7.6697
70	METAP2	0.2135	0.3200	0.1703	0.2962	0.2573	0.3522	0.1632	0.2273	0.0000	0.0000	0.0523	-0.4226	-7.6789
71	MPP4	0.2417	0.2770	0.2213	0.2600	0.2543	0.2742	0.2360	0.2355	0.0000	0.0000	0.0487	-0.1813	-7.5589
72	MTPAP	0.2067	0.2782	0.2076	0.3076	0.2125	0.3087	0.2125	0.2663	0.0000	0.0000	0.0739	0.2746	-7.5726
73	NCBP2	0.2347	0.3003	0.1737	0.2913	0.2949	0.3013	0.1966	0.2073	0.0000	0.0000	0.0897	-0.4397	-7.9561
74	NIP7	0.2224	0.2891	0.1854	0.3032	0.2796	0.2537	0.2148	0.2519	0.0000	0.0000	0.0500	0.0106	-7.6341
75	NIPBL	0.2062	0.3427	0.1881	0.2629	0.2087	0.3528	0.1891	0.2493	0.0000	0.0000	0.0578	-0.0864	-7.5693
76	NKRF	0.2313	0.2882	0.2235	0.2570	0.2261	0.3300	0.2010	0.2430	0.0000	0.0000	0.0507	-0.0067	-7.4354
77	NOL12	0.2958	0.2163	0.2827	0.2053	0.3224	0.2739	0.2864	0.1174	0.0000	0.0000	0.1408	-0.6474	-8.4755
78	NOLC1	0.2498	0.3024	0.2197	0.2280	0.2732	0.3176	0.2556	0.1536	0.0000	0.0000	0.0315	0.0482	-7.4966
79	NONO	0.2529	0.2676	0.2364	0.2431	0.2760	0.2951	0.2392	0.1897	0.0000	0.0000	0.0977	-0.4754	-7.8339
80	NPM1	0.2394	0.3227	0.1735	0.2644	0.2540	0.3560	0.1678	0.2222	0.0000	0.0000	0.0272	-0.7313	-7.6304
81	NSUN2	0.2637	0.2834	0.2055	0.2474	0.2703	0.2929	0.2164	0.2203	0.0000	0.0000	0.0548	-0.2051	-7.5376
82	PABPC4	0.2686	0.2384	0.2715	0.2215	0.2707	0.2576	0.2530	0.2187	0.0000	0.0000	0.0606	0.1715	-7.5755
83	PABPN1	0.3059	0.2214	0.2369	0.2358	0.3551	0.2179	0.2702	0.1569	0.0000	0.0000	0.0915	-0.4565	-7.7167
84	PCBP1	0.2536	0.2252	0.2953	0.2258	0.2856	0.2369	0.2846	0.1929	0.0000	0.0000	0.0449	0.5073	-7.0558
85	PCBP2	0.2210	0.2422	0.2672	0.2697	0.2615	0.2624	0.2569	0.2192	0.0000	0.0000	0.0387	0.4387	-6.9796
86	PHF6	0.1910	0.3106	0.1743	0.3242	0.2201	0.3726	0.1772	0.2301	0.0000	0.0000	0.0630	-0.1852	-7.8681
87	POLR2G	0.2579	0.2200	0.2402	0.2819	0.2519	0.2364	0.2422	0.2694	0.0000	0.0000	0.0349	-0.0494	-7.2139
88	PPIG	0.2014	0.3415	0.1463	0.3108	0.2361	0.4226	0.1538	0.1874	0.0000	0.0000	0.1379	-0.6053	-8.2469
89	PPIL4	0.2097	0.3374	0.1531	0.2998	0.2331	0.3753	0.1585	0.2331	0.0000	0.0000	0.0589	-0.7974	-7.8389
90	PRPF4	0.2492	0.2651	0.2268	0.2589	0.2668	0.2674	0.2271	0.2386	0.0000	1.0000	0.0633	-0.0800	-7.6340
91	PRPF8	0.2512	0.2510	0.2723	0.2255	0.2505	0.2538	0.2717	0.2240	0.0000	1.0000	0.0638	-0.0629	-7.5720
92	PTBP1	0.2648	0.2084	0.3122	0.2146	0.2729	0.2184	0.3321	0.1765	0.0000	0.0000	0.0323	0.5946	-7.1923
93	PUM1	0.2342	0.2702	0.2292	0.2665	0.2567	0.2522	0.2609	0.2301	0.0000	0.0000	0.0396	0.5063	-7.1365
94	PUM2	0.2137	0.2915	0.1932	0.3016	0.2299	0.2848	0.2246	0.2607	0.0000	0.0000	0.0442	0.5050	-7.1961
95	PUS1	0.3343	0.2158	0.2564	0.1935	0.3341	0.2084	0.2920	0.1655	0.0000	0.0000	0.0773	-0.1391	-7.7078
96	QKI	0.1967	0.2984	0.1887	0.3162	0.2414	0.3118	0.2395	0.2072	0.0000	0.0000	0.0587	-0.0182	-7.5169
97	RBFOX2	0.2512	0.2532	0.2329	0.2626	0.2841	0.2446	0.2811	0.1902	0.0000	0.0000	0.0537	0.3886	-7.2293
98	RBM15	0.2897	0.2375	0.2523	0.2206	0.2968	0.2282	0.2692	0.2057	0.0000	0.0000	0.1208	-0.0530	-7.8424
99	RBM22	0.2201	0.2823	0.2401	0.2575	0.2389	0.2849	0.2611	0.2151	0.0000	0.0000	0.0643	-0.0607	-7.4873
100	RBM5	0.2679	0.2757	0.2251	0.2314	0.2671	0.2916	0.2307	0.2106	0.0000	0.0000	0.0773	-0.2136	-7.7472
101	RO60	0.1786	0.3228	0.1616	0.3370	0.2243	0.3265	0.1704	0.2788	0.0000	0.0000	0.0465	-0.0078	-7.6737
102	RPS11	0.2635	0.2583	0.2792	0.1990	0.2679	0.2679	0.2806	0.1835	0.0000	0.0000	0.0886	0.0380	-7.6882
103	RPS3	0.2521	0.2642	0.1982	0.2856	0.3045	0.2428	0.2359	0.2167	0.0000	0.0000	0.0741	0.0078	-7.5276
104	SAFB	0.3264	0.2712	0.2281	0.1743	0.3326	0.2792	0.2319	0.1563	0.0000	0.0000	0.1112	-0.8615	-8.0885
105	SAFB2	0.3312	0.2687	0.2384	0.1617	0.3414	0.2721	0.2413	0.1452	0.0000	0.0000	0.1081	-0.8836	-8.0814
106	SBDS	0.2319	0.3131	0.1885	0.2666	0.2467	0.3547	0.1893	0.2093	0.0000	0.0000	0.0520	-0.3972	-7.6508
107	SDAD1	0.2091	0.3333	0.1955	0.2621	0.2115	0.3590	0.1989	0.2305	0.0000	0.0000	0.0539	-0.1921	-7.8405
108	SERBP1	0.2158	0.3023	0.1657	0.3161	0.3138	0.3003	0.2036	0.1824	0.0000	0.0000	0.1018	-0.7697	-7.8040
109	SF3A3	0.2534	0.2927	0.2130	0.2408	0.2582	0.3134	0.2069	0.2216	0.0000	1.0000	0.0619	-0.6240	-7.9218
110	SF3B1	0.2231	0.3031	0.1849	0.2889	0.2344	0.3067	0.1963	0.2625	0.0000	1.0000	0.0606	-0.0886	-7.5643
111	SF3B4	0.2260	0.2157	0.3271	0.2312	0.2374	0.2107	0.3436	0.2083	0.0000	0.0000	0.0401	0.1035	-6.9644
112	SFPQ	0.2567	0.2652	0.2313	0.2468	0.2933	0.2551	0.2791	0.1726	0.0000	0.0000	0.0849	-0.3412	-7.3343
113	SLBP	0.2442	0.2707	0.2293	0.2558	0.2691	0.2926	0.2506	0.1877	0.0000	0.0000	0.1148	-0.5996	-8.0565
114	SLTM	0.2591	0.3364	0.1749	0.2296	0.2714	0.3649	0.1770	0.1867	0.0000	0.0000	0.1103	-0.8138	-8.0496
115	SMNDC1	0.2007	0.3130	0.1677	0.3186	0.2381	0.3754	0.1709	0.2157	0.0000	0.0000	0.0294	-0.1803	-7.5226
116	SND1	0.2767	0.2396	0.2686	0.2152	0.2842	0.2542	0.2579	0.2037	0.0000	0.0000	0.0714	-0.1047	-7.6866
117	SRSF1	0.2182	0.2845	0.1690	0.3283	0.3118	0.2392	0.2419	0.2070	0.0000	1.0000	0.1734	-0.3633	-8.0110
118	SRSF7	0.2216	0.2903	0.1783	0.3098	0.2703	0.2815	0.2171	0.2311	1.0000	1.0000	0.2437	0.0000	-8.5324
119	SRSF9	0.2943	0.2214	0.2266	0.2578	0.3167	0.2142	0.2519	0.2172	0.0000	0.0000	0.1357	-0.6851	-8.0456
120	SSB	0.2248	0.3806	0.1412	0.2533	0.2271	0.4150	0.1405	0.2173	0.0000	0.0000	0.0417	-0.7074	-7.8114
121	STAU2	0.2168	0.3269	0.2037	0.2525	0.2181	0.3374	0.2158	0.2287	0.0000	0.0000	0.0421	0.2202	-7.3109
122	SUB1	0.1864	0.3120	0.1453	0.3563	0.2415	0.3701	0.1496	0.2388	0.0000	0.0000	0.0630	-0.3394	-7.6179
123	SUGP2	0.2643	0.2495	0.2555	0.2307	0.2640	0.2680	0.2523	0.2157	0.0000	0.0000	0.0638	-0.1747	-7.6825
124	SUPV3L1	0.2350	0.2733	0.2212	0.2705	0.2366	0.2778	0.2214	0.2642	0.0000	0.0000	0.0585	0.0489	-7.6118
125	TAF15	0.3265	0.2752	0.1804	0.2179	0.3429	0.2956	0.1723	0.1892	0.0000	0.0000	0.0946	-0.3221	-7.1770
126	TARDBP	0.2358	0.2772	0.1687	0.3183	0.2882	0.2826	0.1828	0.2464	0.0000	0.0000	0.0483	0.1572	-7.2001
127	TBRG4	0.2934	0.2022	0.2965	0.2080	0.2879	0.2071	0.3022	0.2029	0.0000	0.0000	0.0491	0.1734	-7.7666
128	TIA1	0.1938	0.3019	0.1713	0.3330	0.2358	0.3117	0.2003	0.2522	0.0000	0.0000	0.0337	0.3573	-6.9818
129	TIAL1	0.2046	0.2937	0.1902	0.3115	0.2347	0.3182	0.1982	0.2489	0.0000	0.0000	0.0320	0.2955	-7.0257
130	TRA2A	0.2303	0.2784	0.1798	0.3115	0.2683	0.2896	0.2092	0.2329	0.0000	1.0000	0.2128	-0.2241	-8.3452
131	U2AF1	0.3122	0.2519	0.2085	0.2275	0.3208	0.2375	0.2181	0.2236	0.0000	0.0000	0.1500	-0.6417	-8.3021
132	U2AF2	0.3020	0.2055	0.3029	0.1897	0.3053	0.2168	0.3018	0.1761	0.0000	0.0000	0.0842	-0.0916	-7.6105
133	UCHL5	0.1970	0.3281	0.1466	0.3283	0.2358	0.3537	0.1596	0.2510	0.0000	0.0000	0.0427	-0.2232	-7.5712
134	UPF1	0.3105	0.2056	0.2932	0.1908	0.3035	0.2197	0.3026	0.1741	0.0000	0.0000	0.0447	0.2064	-7.2983
135	UTP18	0.2628	0.2974	0.1930	0.2468	0.2710	0.2956	0.1942	0.2392	0.0000	0.0000	0.0701	-0.0892	-7.6839
136	UTP3	0.2723	0.3163	0.1718	0.2396	0.2930	0.3229	0.1837	0.2004	0.0000	0.0000	0.0814	-0.6992	-7.9894
137	WDR3	0.2042	0.2890	0.1913	0.3155	0.2496	0.2962	0.1916	0.2626	0.0000	0.0000	0.0477	-0.1288	-7.6283
138	WDR43	0.2159	0.3186	0.1843	0.2812	0.2452	0.3200	0.2004	0.2344	0.0000	0.0000	0.0340	-0.0610	-7.4262
139	WRN	0.2034	0.3055	0.1807	0.3104	0.2216	0.3254	0.1769	0.2761	0.0000	0.0000	0.0461	-0.1129	-7.5857
140	XPO5	0.2407	0.2542	0.2465	0.2587	0.2406	0.2650	0.2350	0.2594	0.0000	0.0000	0.0482	0.1210	-7.6345
141	XRCC6	0.2644	0.2804	0.2196	0.2356	0.2660	0.2956	0.2124	0.2261	0.0000	0.0000	0.0525	-0.3450	-7.7768
142	XRN2	0.2286	0.3011	0.1989	0.2714	0.2404	0.3046	0.2028	0.2523	0.0000	0.0000	0.0758	-0.2655	-7.6551
143	YBX3	0.2620	0.2693	0.2843	0.1844	0.3002	0.2375	0.3118	0.1505	0.0000	0.0000	0.1102	-0.0022	-7.5951
144	YWHAG	0.2413	0.2534	0.2235	0.2818	0.2996	0.2659	0.2767	0.1579	0.0000	0.0000	0.0526	-0.3036	-7.8106
145	ZC3H11A	0.2168	0.2971	0.1840	0.3020	0.2416	0.3263	0.2177	0.2144	0.0000	0.0000	0.0531	-0.0904	-7.4735
146	ZC3H8	0.2118	0.3165	0.1853	0.2863	0.2119	0.4021	0.1672	0.2188	0.0000	0.0000	0.0344	-0.4914	-7.7898
147	ZNF622	0.3052	0.2630	0.2261	0.2056	0.3096	0.2739	0.2250	0.1915	0.0000	0.0000	0.0629	-0.4595	-7.9560
148	ZNF800	0.1871	0.3213	0.2019	0.2897	0.1767	0.3705	0.1988	0.2540	0.0000	0.0000	0.0557	0.0568	-7.5526
149	ZRANB2	0.1950	0.3292	0.1598	0.3161	0.2374	0.3495	0.1788	0.2343	0.0000	0.0000	0.1485	-0.2800	-8.2298
