# Supplementary material for: RNA-binding protein transcripts reflect composition of target mRNAs
Source: Nucleic Acids Res. 2026 Jun 8;54(11):gkag540. doi: 10.1093/nar/gkag540 (PMC13244147; doi:10.1093/nar/gkag540)
Supplement: gkag540_Supplemental_Files [file gkag540_supplemental_files.zip › S4_RBP_information_HTR_SELEX_0.0001.txt]

Index	Name	G	A	C	U
0	BOLL	0.1785	0.2908	0.1938	0.3369
1	CARHSP1	0.2732	0.2119	0.2628	0.2521
2	CSTF2	0.2568	0.2802	0.2218	0.2412
3	CSTF2T	0.2282	0.2822	0.2054	0.2842
4	DAZ4	0.1835	0.2886	0.2097	0.3181
5	DAZAP1	0.2953	0.2157	0.2775	0.2115
6	ELAVL1	0.2270	0.2481	0.2362	0.2887
7	ELAVL3	0.2733	0.2400	0.3075	0.1792
8	ELAVL4	0.1881	0.3226	0.1813	0.3079
9	HEXIM1	0.2692	0.2654	0.2138	0.2516
10	HEXIM2	0.3322	0.2263	0.2806	0.1609
11	HNRNPA0	0.2300	0.2695	0.1802	0.3203
12	HNRNPC	0.2070	0.2859	0.1949	0.3122
13	HNRNPLL	0.2000	0.2951	0.1841	0.3207
14	KHDRBS2	0.2319	0.3001	0.1924	0.2757
15	KHDRBS3	0.2654	0.2710	0.2412	0.2224
16	LARP6	0.2505	0.2552	0.2465	0.2478
17	MSI2	0.2152	0.2740	0.2010	0.3098
18	PABPC5	0.1912	0.2966	0.1822	0.3300
19	PCBP1	0.2536	0.2252	0.2953	0.2258
20	PUM1	0.2342	0.2702	0.2292	0.2665
21	QKI	0.1967	0.2984	0.1887	0.3162
22	RBM14	0.2659	0.2061	0.2627	0.2653
23	RBM28	0.2323	0.2578	0.2336	0.2763
24	RBM4	0.2750	0.2147	0.2707	0.2396
25	RBM42	0.3191	0.1832	0.3304	0.1673
26	RBM46	0.2017	0.3233	0.1664	0.3086
27	RBMS1	0.2147	0.2937	0.2002	0.2914
28	RBMS2	0.2196	0.2446	0.2506	0.2852
29	RBPMS	0.2241	0.2289	0.2874	0.2596
30	RNPC3	0.2038	0.3125	0.2085	0.2752
31	SNRPA	0.2553	0.2091	0.3234	0.2122
32	SNRPB2	0.1966	0.3065	0.1742	0.3227
33	TARDBP	0.2358	0.2772	0.1687	0.3183
34	THUMPD1	0.2171	0.3163	0.1783	0.2883
35	YBX3	0.2620	0.2693	0.2843	0.1844
36	ZC3H10	0.2455	0.2575	0.2342	0.2627
37	ZC3H12A	0.2954	0.1997	0.3161	0.1888
38	ZC3H8	0.2118	0.3165	0.1853	0.2863
39	ZCRB1	0.1787	0.3534	0.1715	0.2965
40	ZFP36	0.2324	0.1900	0.3394	0.2381
41	ZRANB2	0.1950	0.3292	0.1598	0.3161
