# Supplementary material for: RNA-binding protein transcripts reflect composition of target mRNAs
Source: Nucleic Acids Res. 2026 Jun 8;54(11):gkag540. doi: 10.1093/nar/gkag540 (PMC13244147; doi:10.1093/nar/gkag540)
Supplement: gkag540_Supplemental_Files [file gkag540_supplemental_files.zip › S6_interaction_matrix_HTR_SELEX_0.0001.txt]

# Interaction matrix: Rows=RNAs, Columns=RBPs (1=binding, 0=no binding)
	BOLL	CARHSP1	CSTF2	CSTF2T	DAZ4	DAZAP1	ELAVL1	ELAVL3	ELAVL4	HEXIM1	HEXIM2	HNRNPA0	HNRNPC	HNRNPLL	KHDRBS2	KHDRBS3	LARP6	MSI2	PABPC5	PCBP1	PUM1	QKI	RBM14	RBM28	RBM4	RBM42	RBM46	RBMS1	RBMS2	RBPMS	RNPC3	SNRPA	SNRPB2	TARDBP	THUMPD1	YBX3	ZC3H10	ZC3H12A	ZC3H8	ZCRB1	ZFP36	ZRANB2
A1BG	1	1	0	0	0	0	1	1	1	0	0	0	0	0	0	0	1	1	0	1	0	0	1	1	1	0	0	0	0	0	1	1	0	0	1	0	1	0	0	1	1	0
A1CF	1	1	0	0	1	1	1	0	1	1	1	1	1	1	1	1	0	1	1	1	1	1	1	1	0	1	1	1	1	1	0	1	1	1	1	0	0	0	0	1	1	1
A2M	0	1	1	0	0	0	0	1	0	0	1	0	0	0	0	0	1	1	0	1	1	0	0	1	0	0	1	1	1	1	0	1	0	0	0	1	0	1	0	1	0	1
A2ML1	0	1	0	0	1	0	0	0	1	1	1	1	0	0	1	1	1	1	1	1	1	1	0	1	0	1	0	0	0	1	1	1	1	0	1	1	0	1	0	0	0	1
A3GALT2	0	0	0	1	0	0	0	0	0	0	0	0	0	0	0	0	0	0	0	0	0	0	0	0	0	0	0	0	0	0	0	1	0	0	1	0	1	0	0	0	0	0
A4GALT	0	1	1	0	0	0	0	0	0	0	0	0	0	0	0	0	0	0	0	0	0	0	1	1	1	0	0	0	0	0	0	0	1	0	0	0	1	0	0	0	0	1
A4GNT	0	0	0	1	1	0	0	0	0	0	0	1	1	1	1	0	0	0	0	0	0	1	0	1	1	0	1	0	1	0	0	1	1	0	1	0	1	0	0	0	0	1
AAAS	0	0	1	0	0	0	0	0	0	0	0	0	0	1	0	0	1	0	0	0	0	0	1	1	0	0	0	0	0	0	1	1	0	0	0	0	0	0	1	0	0	1
AACS	0	1	0	0	0	0	0	0	0	0	1	0	0	0	0	0	0	0	0	0	0	0	1	0	1	0	0	0	0	0	0	1	1	1	0	0	1	0	0	0	0	0
AADAC	0	1	0	0	1	0	1	0	0	0	0	0	0	0	0	0	1	0	1	0	1	0	1	0	0	0	0	0	0	0	0	0	0	0	1	0	0	0	0	1	1	0
AADACL2	1	0	0	0	1	1	1	1	1	0	0	1	1	0	1	1	0	1	1	0	1	1	0	0	0	0	1	1	1	1	1	0	1	1	1	0	0	0	0	0	1	0
AADACL3	0	1	0	0	0	1	1	0	0	0	0	1	0	1	0	1	0	1	1	0	1	1	1	1	1	1	1	0	1	0	1	1	1	1	1	0	0	1	0	1	0	1
AADACL4	0	0	1	0	0	0	0	0	0	0	0	0	0	0	0	0	0	0	0	0	0	1	1	1	0	0	0	0	0	0	0	0	0	0	0	0	1	0	1	0	0	0
AADAT	0	1	0	1	0	0	0	0	0	0	0	0	0	1	1	1	0	0	1	0	0	1	1	0	0	1	0	1	0	0	0	1	1	0	1	0	1	1	1	1	1	0
AAGAB	1	0	0	0	1	1	1	1	1	0	0	1	0	1	0	0	1	1	1	0	0	0	1	0	1	0	1	1	0	1	1	1	0	1	1	0	1	1	0	0	1	1
AAK1	1	1	1	1	1	1	1	1	1	0	0	1	1	1	1	1	1	1	1	1	1	1	1	1	1	1	0	1	1	1	1	1	1	1	1	1	1	1	1	1	1	1
AAMDC	0	0	0	0	0	0	0	0	0	0	0	0	0	0	0	1	0	0	0	0	0	0	0	1	0	0	1	0	1	0	1	0	1	0	0	0	0	1	0	1	0	0
AAMP	1	0	0	0	0	0	0	0	0	0	0	0	0	0	0	1	0	1	0	0	1	0	1	0	1	0	0	0	0	0	0	1	1	1	0	0	0	1	1	0	0	0
AANAT	0	0	0	0	0	0	0	0	0	0	0	0	0	0	0	1	0	0	0	0	0	0	0	0	0	0	0	0	0	0	1	0	0	0	0	0	0	0	0	0	0	1
AAR2	0	1	0	0	0	0	1	1	0	1	0	0	0	0	0	0	0	0	0	1	0	0	0	0	1	0	0	0	1	1	0	0	0	0	0	1	0	1	0	0	0	1
AARD	1	1	0	0	0	0	1	0	1	0	0	1	0	1	1	1	1	0	1	0	0	1	0	1	0	0	0	1	0	0	0	0	1	0	1	1	1	0	1	1	1	0
AARS1	0	0	0	0	0	0	0	1	0	1	1	0	0	0	0	0	1	1	0	0	0	0	1	0	1	0	0	0	0	0	1	0	1	0	0	0	1	0	0	0	1	0
AARS2	0	1	1	0	1	0	0	0	0	1	0	0	0	1	0	1	1	1	0	0	0	1	1	1	1	0	0	0	1	1	0	0	1	1	1	0	0	0	0	0	0	1
AARSD1	0	0	0	0	0	0	0	0	0	1	0	0	0	0	0	0	0	0	0	0	0	0	0	1	1	0	0	0	0	0	0	0	1	0	0	1	1	0	0	0	0	0
AASDH	1	0	0	0	0	1	1	0	0	0	0	1	0	1	0	1	0	0	1	0	1	1	0	0	0	1	0	1	0	0	1	0	0	1	0	1	0	1	0	1	1	0
AASDHPPT	1	1	0	0	0	0	1	1	1	0	0	0	0	0	0	0	0	1	1	0	0	1	1	1	0	0	0	0	0	0	0	0	1	1	0	1	0	0	1	1	0	1
AASS	1	1	0	0	1	1	1	1	1	1	0	1	1	0	1	1	1	1	1	0	1	1	0	1	0	0	1	1	1	1	1	0	1	0	1	1	0	0	0	1	1	1
AATF	0	1	0	0	0	0	0	0	0	0	1	0	0	0	0	0	0	1	1	0	0	0	1	1	0	0	1	0	0	0	0	1	0	0	1	0	0	1	1	0	0	0
AATK	1	1	0	0	0	0	0	0	0	1	1	0	0	1	0	0	0	0	0	0	0	1	1	1	0	0	0	0	0	1	1	0	1	0	1	0	1	0	1	0	0	0
ABAT	1	1	1	0	0	0	1	0	0	0	0	0	1	1	1	1	0	1	0	0	1	1	1	1	1	0	0	1	0	1	1	1	1	0	0	1	0	1	0	1	0	0
ABCA1	1	1	1	1	1	1	1	1	1	0	0	1	0	0	1	0	0	0	1	1	1	1	1	1	1	0	0	1	1	0	1	1	0	1	1	0	1	1	0	1	1	1
ABCA10	1	1	1	0	0	1	0	0	1	0	0	1	1	0	1	1	1	0	1	0	1	1	1	0	1	0	0	1	1	0	0	0	0	0	0	1	0	0	0	1	1	1
ABCA12	1	1	0	1	0	0	1	1	0	1	1	0	0	1	1	1	1	1	1	1	0	1	0	1	0	0	0	1	1	1	1	1	1	1	1	1	0	1	0	1	1	1
ABCA13	1	1	1	0	1	1	1	1	1	0	0	1	1	1	1	1	1	1	1	1	1	1	0	1	0	1	1	1	1	1	1	1	1	1	1	1	1	1	1	1	1	1
ABCA2	0	1	0	0	0	0	0	1	1	1	1	0	0	1	0	0	1	1	0	0	1	0	1	1	1	1	0	1	0	1	1	1	1	0	1	1	1	1	1	0	1	0
ABCA3	0	1	1	1	0	0	0	0	0	1	1	0	0	1	0	0	0	0	0	0	0	0	1	1	0	1	1	0	1	0	1	0	0	0	1	0	1	1	1	0	0	1
ABCA4	1	1	1	0	0	0	0	1	0	0	0	0	0	0	0	0	0	0	0	1	1	1	0	1	1	0	0	0	1	0	1	1	0	1	1	1	0	1	0	1	1	0
ABCA5	1	1	1	0	1	1	1	1	1	0	0	1	0	0	1	1	0	1	1	1	1	1	1	0	0	0	1	1	1	1	1	1	1	1	1	1	0	0	1	1	1	1
ABCA6	1	1	0	0	1	0	1	1	1	1	1	1	0	0	1	1	0	1	1	0	1	0	0	1	0	1	1	0	1	0	0	1	1	0	1	1	0	1	1	0	1	0
ABCA7	0	1	1	1	0	0	0	0	0	1	1	0	1	0	0	0	0	1	0	1	0	0	1	1	0	0	0	0	0	0	1	1	0	1	1	1	1	1	1	1	0	0
ABCA8	0	1	1	0	1	0	1	0	0	0	0	1	0	0	1	1	1	1	1	1	1	1	0	1	0	0	0	0	1	0	1	0	0	0	1	1	1	0	1	1	1	0
ABCA9	1	1	1	0	1	1	1	1	1	0	0	1	0	1	0	1	0	1	1	1	1	1	0	1	1	1	0	1	1	1	1	1	0	1	0	1	0	0	0	1	1	1
ABCB1	1	1	0	1	0	0	0	0	0	1	0	1	0	1	1	1	1	1	1	0	1	1	0	1	0	0	1	1	1	1	1	1	1	0	0	0	0	0	1	1	0	1
ABCB10	1	1	1	1	1	1	1	0	1	0	0	0	0	0	1	1	1	1	1	0	0	1	0	1	0	1	0	1	0	0	0	1	0	0	0	1	1	1	0	0	1	0
ABCB11	1	1	0	1	1	1	1	0	1	1	1	1	1	0	1	1	0	1	1	0	1	1	1	1	0	1	1	1	1	1	0	1	1	1	0	1	0	0	1	1	1	1
ABCB4	0	1	0	0	0	0	0	0	0	1	1	0	0	1	0	1	0	1	0	0	0	1	0	0	0	0	1	0	0	1	1	1	1	0	0	1	1	1	0	1	1	1
ABCB5	1	1	0	1	1	1	1	0	1	0	0	1	0	0	1	1	0	1	1	0	1	1	0	0	0	1	0	1	0	0	1	0	1	1	1	1	0	0	0	1	1	1
ABCB6	0	1	1	1	0	0	0	0	0	1	0	0	0	1	0	0	0	0	0	0	0	0	1	1	0	0	1	0	1	1	1	0	1	0	0	0	1	1	0	0	0	1
ABCB7	1	1	0	0	0	1	1	1	1	0	0	1	1	0	0	1	0	1	1	0	1	1	1	1	0	0	1	1	1	0	1	1	1	1	0	0	0	1	1	0	1	1
ABCB8	0	1	1	1	0	0	0	0	0	1	1	1	0	1	0	0	0	0	0	0	0	0	1	1	1	0	0	1	0	1	1	1	1	1	1	0	0	1	0	0	1	0
ABCB9	0	1	0	0	0	0	0	0	1	0	0	0	0	0	0	0	1	0	0	1	0	0	0	1	0	0	0	1	0	1	0	1	0	1	1	1	1	1	0	0	0	0
ABCC1	1	1	0	0	1	0	1	0	0	1	1	0	1	1	1	0	1	1	1	0	0	0	1	1	0	1	1	0	0	1	1	0	1	1	1	1	1	1	1	0	1	0
ABCC10	1	1	1	1	0	0	1	0	1	0	0	0	0	1	1	0	0	0	1	1	0	0	1	1	1	0	1	0	1	1	1	1	1	0	1	0	1	1	1	0	0	0
ABCC11	1	1	0	0	0	0	1	0	1	1	0	0	1	0	0	1	1	0	0	1	0	1	0	1	1	1	0	0	0	1	1	1	1	0	1	1	0	0	1	0	1	0
ABCC12	0	1	1	1	1	1	0	1	0	0	0	1	0	0	0	0	1	1	1	1	0	1	1	1	0	0	1	1	1	1	0	0	1	1	1	1	0	0	0	0	1	1
ABCC2	0	1	0	0	0	0	1	0	1	1	1	0	0	1	0	1	0	1	0	1	1	0	1	0	0	0	0	1	0	1	0	1	1	0	0	1	1	0	1	0	1	1
ABCC3	0	1	1	0	1	0	0	0	0	1	0	0	0	0	0	0	0	0	0	1	0	0	1	1	0	0	0	0	0	1	0	1	1	0	1	1	1	0	0	0	0	0
ABCC4	1	1	1	1	1	1	0	1	1	1	1	1	0	1	0	1	1	1	1	1	1	0	0	1	0	1	0	1	1	0	0	1	1	0	1	0	0	1	0	1	1	1
ABCC5	1	1	0	0	0	0	1	1	1	0	0	1	0	0	1	0	0	0	0	0	1	1	1	1	0	1	1	0	0	1	1	0	1	0	1	1	1	0	1	0	1	0
ABCC6	0	1	1	0	0	0	0	0	1	1	1	0	0	0	1	0	1	1	1	0	0	0	0	1	1	0	0	0	0	1	1	1	1	0	1	1	1	0	1	0	0	0
ABCC8	0	1	0	1	1	0	0	0	0	1	0	0	0	1	0	0	0	0	1	1	1	0	0	1	1	0	0	0	0	1	1	0	1	0	1	1	1	1	0	1	0	0
ABCC9	1	1	0	0	1	1	1	1	1	1	1	1	0	0	1	1	1	1	1	1	1	1	0	0	0	1	0	1	1	1	1	1	0	1	0	1	1	1	1	1	1	1
ABCD1	0	1	0	0	0	0	0	0	0	0	0	0	0	1	0	0	0	1	0	0	0	0	1	1	1	0	0	0	0	0	1	1	1	1	1	1	1	0	1	0	1	1
ABCD2	0	1	0	0	1	1	0	1	1	0	1	1	0	0	1	1	1	0	1	0	1	1	0	1	0	1	1	1	1	0	0	1	1	1	0	1	0	0	0	1	1	1
ABCD3	1	1	0	0	1	1	0	1	1	0	0	0	1	0	1	1	1	1	1	0	0	1	1	0	0	0	0	1	1	0	1	1	0	0	0	1	1	0	0	1	1	1
ABCD4	0	1	0	0	1	0	0	0	0	0	0	1	0	0	1	1	1	1	1	0	0	1	1	1	0	0	0	0	0	1	0	0	0	0	0	0	0	0	0	0	1	1
ABCE1	1	1	0	0	0	1	1	1	1	0	0	1	1	0	0	1	0	0	1	0	1	1	0	0	0	1	0	1	0	0	0	0	0	1	0	0	0	0	1	0	1	0
ABCF1	1	1	0	0	0	0	0	1	0	1	1	0	0	0	0	0	1	0	0	1	0	0	0	1	0	0	0	0	0	1	1	0	0	0	0	1	1	0	0	1	0	1
ABCF2	0	1	0	0	1	0	0	0	0	0	1	1	1	1	1	0	1	0	0	0	1	1	1	1	0	1	0	0	0	1	1	1	1	0	1	1	0	0	1	1	0	0
ABCF3	0	1	1	0	0	0	0	0	0	0	0	0	0	0	0	0	1	0	0	0	1	0	1	1	0	1	0	0	0	1	1	1	0	0	1	0	1	0	0	0	0	1
ABCG1	1	1	0	1	0	0	1	0	0	1	0	0	0	0	0	1	1	1	0	0	0	0	1	1	1	1	0	0	0	0	1	0	0	0	0	0	1	0	1	0	0	0
ABCG2	1	0	0	0	1	1	1	0	1	0	1	1	0	1	0	1	0	1	0	1	0	1	1	1	1	0	0	1	1	0	0	1	1	0	1	1	1	0	1	1	1	1
ABCG4	0	1	0	0	0	0	0	0	0	0	1	0	0	0	0	0	1	0	0	0	0	1	1	1	1	0	0	1	0	1	1	1	1	1	1	1	1	0	1	0	1	1
ABCG5	0	1	0	0	0	0	0	0	0	0	1	1	0	0	1	0	0	1	0	0	1	1	1	0	0	0	1	1	1	1	1	0	1	0	0	0	1	0	0	0	0	0
ABCG8	1	1	0	0	0	1	1	0	1	1	1	1	1	1	1	1	0	1	1	1	1	1	0	1	1	1	1	1	1	1	1	1	1	1	1	0	1	1	1	1	1	1
ABHD1	0	0	0	0	0	0	0	0	0	1	0	0	0	0	0	0	1	0	0	0	0	0	0	0	1	0	1	0	0	0	0	0	0	0	0	0	0	0	0	0	0	0
ABHD10	0	0	0	0	1	1	0	0	1	0	1	1	0	1	1	1	0	0	1	0	1	1	0	0	0	0	1	1	1	0	0	1	1	0	1	1	0	0	1	1	1	0
ABHD11	0	1	0	1	0	0	0	0	0	0	0	0	0	0	1	0	0	0	0	0	1	1	1	1	0	0	0	0	0	1	1	1	0	0	0	0	0	0	1	0	0	0
ABHD12	0	0	1	0	0	0	0	1	0	1	0	0	0	0	1	1	0	0	0	0	0	1	1	1	1	0	0	0	1	1	0	0	0	0	0	0	1	0	1	1	0	0
ABHD12B	0	1	0	0	1	0	0	0	0	0	0	0	0	0	0	0	1	0	1	0	1	0	1	0	0	0	0	0	0	0	0	1	1	0	1	0	1	0	0	1	1	0
ABHD13	1	1	0	0	1	1	1	1	1	1	0	1	0	0	1	1	1	1	1	0	1	1	0	1	0	0	1	1	1	0	0	0	1	1	1	0	1	1	0	1	1	1
ABHD14A	0	1	0	0	0	0	0	0	0	0	0	0	0	0	0	0	0	0	0	1	0	0	0	0	0	0	0	0	0	1	1	1	0	0	0	0	1	0	1	0	0	0
ABHD14B	0	0	0	0	0	0	0	0	0	0	0	0	0	1	0	0	0	0	0	0	0	1	0	0	1	0	0	0	0	1	0	1	0	0	1	0	1	0	0	0	0	0
ABHD15	0	0	1	1	0	0	0	0	1	1	1	1	0	1	0	1	0	0	0	0	0	1	1	1	0	0	0	0	1	1	0	0	0	1	1	1	0	0	1	0	0	0
ABHD16A	0	0	0	0	0	0	0	0	0	1	0	0	0	1	0	0	0	0	0	1	0	0	0	0	1	0	0	1	0	0	1	1	0	0	0	0	0	0	1	0	0	0
ABHD16B	0	1	0	0	0	0	0	0	0	0	0	0	0	0	0	0	0	0	0	0	0	0	1	1	0	0	0	0	0	1	0	1	0	0	0	0	1	0	0	0	0	0
ABHD17A	0	0	0	0	0	0	0	0	0	0	1	0	0	0	0	1	0	1	0	0	0	0	1	1	1	0	0	0	0	0	1	0	0	0	1	1	1	0	0	0	0	0
ABHD17B	0	0	0	0	0	0	0	1	0	1	1	1	0	0	1	1	1	0	0	0	0	1	1	0	0	1	1	0	0	0	0	0	0	0	1	1	0	0	1	1	0	1
ABHD17C	0	0	1	1	0	1	1	0	1	0	0	1	0	0	1	0	0	0	1	0	1	0	1	0	0	0	0	0	0	0	0	1	0	0	0	0	1	0	0	1	0	1
ABHD18	1	1	0	1	0	0	1	0	1	0	0	1	0	0	1	1	0	1	1	0	1	1	0	1	0	0	0	1	0	0	0	1	1	1	1	1	1	0	0	1	1	1
ABHD2	1	1	1	0	1	1	1	0	1	1	0	1	0	0	1	1	1	1	1	1	1	1	1	1	0	1	0	1	0	1	1	1	1	1	1	1	0	1	1	1	1	1
ABHD3	0	0	1	0	1	0	0	0	1	1	1	1	0	0	0	1	0	1	1	0	1	0	1	0	0	0	0	1	0	0	0	0	1	0	0	0	1	0	1	1	1	0
ABHD4	0	1	1	0	0	0	0	0	0	1	1	1	1	0	0	0	0	1	0	1	0	1	0	1	0	0	0	0	0	0	1	1	1	1	0	0	1	1	0	1	0	0
ABHD5	1	0	0	0	1	1	1	1	1	0	0	1	1	0	1	1	0	1	0	0	1	1	0	0	0	1	1	1	1	1	0	1	1	0	0	1	1	1	1	1	1	1
ABHD6	0	0	0	0	1	0	1	1	0	0	1	1	0	0	1	0	0	0	1	1	0	0	0	1	1	0	1	1	0	1	0	0	0	0	1	0	0	0	0	0	1	0
ABHD8	0	1	0	0	0	0	0	0	0	1	1	0	0	1	0	0	0	0	0	0	0	0	1	1	1	0	0	0	0	0	1	0	1	0	0	0	1	1	0	0	0	0
ABI1	1	0	0	0	1	0	1	1	0	0	0	0	0	1	1	1	1	1	1	0	1	1	1	1	0	1	0	1	1	1	0	0	0	0	1	0	0	1	0	1	1	0
ABI2	1	1	1	0	1	0	1	0	1	0	0	1	1	1	1	1	0	1	1	1	1	1	0	1	0	0	1	1	1	1	1	0	1	1	0	1	1	1	1	1	1	1
ABI3	0	1	0	0	0	0	0	0	0	0	0	0	0	1	0	0	1	0	0	0	0	0	1	1	0	1	0	0	0	0	1	1	1	0	0	0	0	0	0	0	0	0
ABI3BP	0	1	0	0	0	0	0	1	0	0	0	0	0	1	0	0	1	1	1	0	0	1	1	0	1	1	0	1	0	0	0	1	0	1	1	1	0	1	0	1	1	0
ABITRAM	1	0	1	0	0	1	0	0	0	0	0	0	0	0	0	1	0	1	0	0	0	0	0	1	0	0	0	0	0	0	0	0	0	0	1	0	0	0	1	1	0	1
ABL1	1	1	0	1	0	0	0	0	0	1	1	1	1	1	0	0	0	0	1	1	0	0	0	1	1	0	0	1	1	1	1	1	1	1	1	0	1	0	0	0	0	1
ABL2	1	1	1	0	1	1	1	0	1	1	1	1	0	0	1	1	1	1	1	1	1	1	1	1	0	1	1	0	1	1	1	1	1	1	0	0	1	1	1	1	1	1
ABLIM1	1	0	1	1	1	1	0	0	1	0	0	1	0	0	0	0	1	1	1	0	1	1	0	1	0	1	0	1	0	0	0	1	1	1	0	1	1	0	1	0	1	0
ABLIM2	0	1	0	1	0	1	0	0	1	1	1	1	0	1	1	0	1	0	0	0	1	0	1	1	1	0	0	1	0	1	1	0	1	0	0	1	1	0	0	1	0	1
ABLIM3	0	1	0	0	0	0	0	0	0	0	1	0	0	1	0	0	1	0	0	1	0	0	0	1	1	0	0	0	1	1	1	0	1	1	1	1	1	1	0	1	0	1
ABR	0	1	0	0	0	0	0	0	1	1	1	0	1	0	0	0	0	0	1	1	0	0	1	1	1	0	1	1	0	1	1	1	1	0	1	0	1	0	1	0	1	1
ABRA	1	1	0	0	0	1	1	1	1	0	0	0	0	0	1	1	0	0	1	0	0	1	0	1	0	1	1	0	0	1	0	0	0	0	0	1	0	0	1	1	1	1
ABRACL	0	0	0	0	0	0	1	0	0	0	0	0	0	0	0	0	0	0	1	1	0	0	0	0	0	0	0	0	0	0	0	1	1	0	0	0	0	0	0	0	0	0
ABRAXAS1	1	0	0	0	0	1	1	0	1	0	0	1	0	0	1	1	1	1	1	0	1	1	0	0	0	0	0	1	0	1	1	0	0	0	0	0	0	1	0	1	1	1
ABRAXAS2	1	0	0	0	1	1	1	1	1	0	0	1	0	0	0	0	0	0	1	0	0	1	0	0	0	0	1	1	1	1	0	1	1	1	0	0	0	1	0	0	1	0
ABT1	1	1	0	1	1	0	1	1	1	0	0	1	1	0	0	0	1	1	0	0	0	1	0	0	0	0	0	1	0	1	1	1	1	0	0	0	1	0	0	1	1	0
ABTB1	0	1	1	1	0	0	0	0	0	1	0	0	0	0	0	0	1	0	0	0	0	0	1	1	0	0	0	0	0	0	1	1	1	1	1	0	1	0	0	0	0	1
ABTB2	0	1	1	1	1	0	0	0	0	1	1	0	0	1	1	0	1	1	1	0	0	1	1	1	1	1	0	0	0	1	1	0	0	0	0	0	1	0	1	1	1	1
ABTB3	1	1	1	1	0	0	1	1	1	1	1	1	0	0	1	1	0	1	1	0	0	1	1	1	1	0	0	0	1	1	1	0	0	0	1	0	1	1	0	0	0	0
ACAA1	0	0	0	0	0	0	0	0	0	0	0	0	0	0	0	0	0	0	0	1	0	0	1	1	0	0	0	0	0	0	1	1	1	1	0	1	0	0	0	0	0	1
ACAA2	1	1	0	0	1	0	1	0	0	0	0	0	0	1	1	1	0	0	1	0	0	1	1	0	0	0	1	1	1	0	1	0	1	0	0	0	0	0	1	1	1	0
ACACA	1	1	1	1	1	0	0	0	1	0	1	1	1	1	0	0	1	1	1	1	0	1	1	1	1	1	1	1	1	1	0	1	1	0	0	1	0	1	1	1	1	1
ACACB	1	1	1	0	0	0	1	0	1	1	1	0	1	1	0	0	1	0	1	0	1	1	1	1	1	0	1	1	0	1	1	1	1	1	1	1	1	1	1	1	1	1
ACAD10	0	1	0	0	0	1	0	0	0	0	1	0	1	1	0	0	0	0	0	0	0	0	0	1	1	1	1	1	1	1	0	1	0	0	1	0	1	0	1	1	0	1
ACAD11	1	1	0	0	0	1	1	1	0	0	1	0	0	0	0	1	0	1	1	0	0	1	0	1	0	0	1	0	1	0	1	0	1	0	0	1	0	0	0	1	0	1
ACAD8	1	1	0	0	0	0	1	1	1	1	0	0	0	0	0	0	1	0	0	0	0	0	0	1	1	0	0	0	0	0	1	0	0	0	0	0	0	0	0	1	0	1
ACAD9	0	1	0	0	0	0	0	0	0	0	0	0	0	0	0	0	0	0	0	0	0	0	1	1	1	0	0	0	0	0	1	0	0	1	1	0	1	0	0	1	0	1
ACADL	0	0	0	0	0	0	0	0	0	0	0	0	1	0	1	1	0	1	1	0	1	1	0	0	0	1	1	0	0	0	1	0	0	0	0	1	1	1	1	1	1	1
ACADM	0	0	0	0	1	0	0	0	1	0	0	1	0	0	1	1	0	1	1	0	0	0	1	0	0	0	0	0	0	0	1	0	0	0	0	0	0	1	1	1	0	0
ACADS	0	0	0	0	0	0	0	0	0	0	0	0	0	0	0	0	0	0	0	0	0	0	0	1	0	1	0	0	0	0	1	0	1	0	0	0	1	0	0	0	0	0
ACADSB	1	1	0	0	1	1	1	0	1	0	0	1	0	0	1	1	1	1	1	0	1	1	0	1	0	1	0	1	1	1	1	1	1	1	0	1	0	1	0	1	1	0
ACADVL	0	1	1	0	0	0	0	0	0	1	0	0	0	1	0	0	0	1	1	0	0	0	0	1	1	0	0	0	0	0	1	0	0	0	1	0	1	1	0	0	0	1
ACAN	0	0	1	1	0	0	0	0	0	0	0	0	0	1	1	1	1	1	1	0	0	1	1	1	0	0	0	1	0	1	1	1	1	0	0	1	1	0	1	0	1	1
ACAP1	0	0	0	0	0	0	0	0	0	0	1	0	0	0	0	0	1	0	0	1	0	0	1	1	0	0	1	0	0	0	1	0	0	1	0	1	1	0	0	0	0	0
ACAP2	1	1	0	0	1	1	1	1	1	0	1	1	1	0	1	1	1	1	1	0	1	1	1	0	0	1	1	1	1	1	1	1	1	1	1	0	0	1	1	1	1	1
ACAP3	0	1	1	1	0	0	0	0	0	0	1	0	0	0	0	0	0	0	0	0	0	0	1	1	1	0	0	0	0	0	0	1	0	1	1	0	1	0	0	0	0	0
ACAT1	0	1	0	1	0	0	1	0	0	0	0	0	0	0	0	0	0	0	1	0	0	0	0	0	0	0	0	1	0	0	0	1	0	0	0	0	1	0	0	0	0	1
ACAT2	0	0	1	0	0	0	0	0	0	0	0	1	0	0	0	0	1	0	1	0	0	1	0	0	0	0	0	0	0	0	0	0	0	0	1	1	0	0	1	0	0	1
ACBD3	1	1	1	0	0	0	1	0	1	1	1	0	0	0	0	1	1	0	0	0	1	1	0	1	0	1	1	1	1	0	0	1	1	0	0	0	1	1	1	1	0	0
ACBD4	0	0	0	0	0	0	0	0	0	0	0	0	0	0	0	0	0	0	0	1	0	0	1	1	1	0	0	0	0	0	0	0	1	0	1	0	1	0	0	0	0	1
ACBD5	0	1	0	0	1	1	1	0	1	0	0	1	0	1	1	1	0	0	1	0	1	1	0	1	1	1	0	0	1	0	0	1	1	0	0	1	0	0	0	0	1	1
ACBD6	0	0	0	0	0	0	0	0	0	0	0	0	1	0	0	0	0	0	0	0	0	0	0	1	0	0	0	1	0	0	0	0	0	1	1	0	1	0	0	0	1	0
ACBD7	1	1	0	0	0	1	1	1	1	0	0	1	0	0	0	1	0	1	1	0	0	1	0	1	0	0	0	0	0	0	1	1	0	0	0	1	0	1	1	1	0	1
ACCS	0	0	0	0	1	0	0	0	0	0	1	0	0	0	0	0	1	0	0	0	0	0	0	0	0	0	1	0	0	0	1	0	0	0	1	0	0	0	1	0	0	0
ACCSL	0	0	0	0	0	0	0	0	0	0	0	0	0	1	0	0	0	0	0	0	0	0	1	0	0	0	1	0	1	1	0	0	0	1	0	0	0	0	0	0	0	0
ACD	0	1	1	0	0	0	0	0	0	1	1	0	0	0	0	0	0	1	0	0	0	0	0	0	0	0	0	0	0	0	1	1	1	1	0	0	0	0	0	0	0	0
ACE	0	1	0	0	0	0	0	0	0	1	1	0	0	1	0	1	0	0	1	0	1	0	1	0	0	1	0	0	1	1	1	1	1	0	0	1	1	0	0	0	0	0
ACE2	0	0	0	0	0	0	0	1	0	0	0	0	0	1	0	1	0	0	1	0	0	0	0	0	0	0	0	0	1	0	1	0	1	1	0	0	0	1	0	0	1	0
ACER1	0	1	0	0	0	0	0	0	0	0	1	0	0	0	0	0	0	0	0	0	0	1	0	1	0	0	0	0	0	0	1	0	0	0	1	0	0	0	0	0	0	0
ACER2	1	1	0	0	1	0	0	1	0	0	0	1	0	0	0	0	1	1	0	0	1	0	1	1	1	0	0	0	0	0	1	0	1	0	0	1	1	0	1	0	1	1
ACER3	1	1	1	1	1	0	1	0	1	0	0	1	1	0	1	1	1	1	1	0	0	1	0	0	0	0	0	1	1	1	1	1	1	1	1	0	0	1	1	0	1	1
ACHE	0	1	0	0	0	0	0	0	0	1	1	0	0	1	0	0	0	0	0	0	1	0	1	1	1	1	0	0	0	0	1	0	0	0	0	0	0	0	0	0	1	0
ACIN1	0	0	0	1	0	1	1	0	1	1	0	0	0	1	1	0	0	0	1	1	0	1	1	1	1	1	0	0	0	1	0	0	1	1	0	1	1	0	0	0	0	1
ACKR1	0	0	0	0	0	0	0	0	0	0	0	0	0	0	0	0	0	0	0	0	0	0	0	1	0	0	0	0	0	0	1	0	0	1	0	0	0	1	0	0	0	0
ACKR2	1	0	0	0	0	1	1	0	0	0	0	1	1	0	0	1	1	0	0	0	0	0	0	0	0	1	0	1	0	0	1	0	1	0	1	1	1	0	0	0	1	0
ACKR3	1	1	0	1	0	0	0	1	0	0	0	1	0	0	1	1	1	1	0	0	0	0	1	1	0	0	0	0	1	1	1	0	0	0	0	0	0	0	1	1	0	0
ACKR4	0	0	0	0	0	1	1	0	0	0	0	0	0	0	1	1	0	1	1	0	1	1	0	0	1	0	0	1	0	0	1	1	0	0	0	1	0	1	0	0	1	0
ACLY	1	1	0	0	1	0	1	0	0	1	0	0	0	1	0	0	1	0	0	1	0	0	1	0	1	0	0	0	1	0	1	0	1	1	0	0	1	0	1	1	1	0
ACMSD	0	0	0	0	0	0	0	0	0	0	0	0	0	0	0	0	0	0	0	0	0	0	0	1	0	1	0	0	0	0	0	0	0	1	0	0	0	0	0	0	0	0
ACO1	1	1	1	1	1	1	0	1	1	1	1	1	1	1	1	1	1	1	1	1	0	1	0	1	0	0	1	0	1	1	1	1	1	0	1	1	1	1	0	1	1	1
ACO2	1	0	0	0	0	0	0	0	0	1	1	0	0	1	0	0	0	0	0	0	0	1	1	1	0	1	1	0	1	0	1	1	1	0	0	1	0	1	0	0	1	1
ACOD1	0	0	0	0	0	0	0	0	0	0	0	0	0	0	0	0	0	0	1	0	0	1	1	0	0	0	0	0	0	0	1	0	0	0	0	0	0	1	0	1	0	1
ACOT1	0	0	0	0	0	0	0	0	1	0	0	0	0	0	0	0	0	0	0	0	1	0	1	1	1	0	0	0	1	0	0	0	0	1	1	0	1	1	1	0	0	0
ACOT11	0	1	0	0	0	0	0	0	0	1	1	1	0	1	0	0	0	1	0	0	1	0	1	1	1	0	0	1	0	0	1	0	1	0	1	1	1	0	1	0	0	1
ACOT12	0	1	0	0	0	1	0	0	0	0	0	0	0	1	0	1	0	0	0	1	0	0	1	0	0	0	0	1	1	0	0	1	1	0	1	0	1	0	0	0	0	1
ACOT13	0	0	0	0	1	1	0	1	1	0	0	1	0	0	0	1	0	1	1	1	0	0	0	1	0	1	1	0	1	0	1	1	0	0	0	1	0	1	0	0	0	1
ACOT2	0	0	0	0	0	0	0	0	1	0	0	0	0	0	0	0	0	0	0	0	1	1	1	1	1	0	0	0	1	0	0	0	0	1	1	0	1	0	1	0	0	0
ACOT4	0	0	0	0	0	0	0	0	0	0	0	0	0	0	0	0	0	1	0	0	0	1	1	1	0	0	0	0	0	0	0	0	1	0	1	0	0	0	1	0	0	0
ACOT6	0	0	0	0	0	0	0	0	0	0	0	0	0	0	0	0	0	0	0	0	0	0	1	1	0	0	0	1	0	1	0	1	0	0	1	0	1	0	1	1	1	0
ACOT7	0	0	0	0	0	0	0	0	0	1	1	1	1	0	0	0	0	0	0	0	0	0	1	1	1	0	0	0	0	0	0	1	0	0	1	0	1	0	0	0	1	1
ACOT8	0	0	0	1	0	0	0	0	0	0	0	0	0	0	0	0	0	0	0	0	0	0	1	1	0	0	0	1	1	1	1	0	1	0	0	0	0	0	0	0	1	0
ACOT9	1	1	1	0	0	1	0	1	0	0	0	1	0	1	1	1	0	0	1	0	0	1	1	1	0	0	0	1	1	1	0	1	1	1	1	1	1	0	0	1	1	1
ACOX1	1	1	0	0	1	0	1	1	1	1	0	1	0	1	1	1	0	1	1	1	1	1	1	0	0	0	1	1	1	1	1	0	1	1	0	0	1	1	1	1	1	1
ACOX2	0	0	1	0	0	0	0	0	0	0	0	0	0	1	0	0	0	0	0	0	0	0	0	1	1	0	0	0	0	1	0	1	1	0	0	0	0	1	0	1	0	1
ACOX3	1	1	1	1	0	0	0	1	0	1	1	0	0	0	0	0	0	1	0	1	0	1	1	1	0	1	0	1	1	1	0	1	0	1	1	0	1	0	1	0	0	0
ACOXL	0	1	0	0	0	0	0	0	0	0	1	0	1	1	0	1	1	0	0	1	1	1	1	1	1	0	0	0	1	0	1	0	1	0	1	0	1	0	0	0	1	1
ACP1	0	0	0	0	0	1	0	0	0	0	0	1	0	0	1	1	0	0	1	0	1	0	0	0	0	0	0	0	0	0	0	0	1	1	0	0	0	0	0	1	1	1
ACP2	0	0	0	0	0	0	0	0	0	1	1	1	0	1	0	0	0	1	1	0	0	0	0	1	0	0	1	0	1	0	1	0	0	0	0	0	0	0	0	0	0	1
ACP3	1	1	0	0	0	0	1	0	1	0	0	0	0	0	1	1	1	0	0	1	0	1	0	0	0	1	0	1	0	1	1	0	0	1	0	0	0	1	0	1	1	0
ACP4	0	0	0	0	0	0	0	0	0	1	1	0	0	0	0	0	0	0	0	0	0	0	0	0	0	0	0	0	0	0	0	0	0	0	1	0	1	0	0	0	0	0
ACP5	0	0	0	0	0	0	0	0	0	0	0	0	0	0	0	0	0	0	0	0	0	0	1	1	0	0	0	0	1	1	0	0	1	0	0	0	0	1	0	0	0	1
ACP6	1	1	0	0	0	1	0	0	0	0	0	1	0	0	0	1	0	1	1	1	1	1	1	1	1	1	0	1	0	1	1	1	1	1	1	1	1	0	1	1	1	1
ACP7	0	1	0	0	0	0	0	0	0	1	1	1	0	1	0	1	0	1	0	0	0	0	1	0	1	0	0	0	0	1	1	0	1	0	0	0	1	0	0	0	1	0
ACR	0	0	0	0	0	0	0	0	0	0	0	0	0	0	0	1	0	0	0	0	0	1	1	1	1	0	0	0	0	0	1	0	0	0	1	0	0	0	1	0	0	0
ACRBP	0	1	1	0	0	0	0	0	0	1	1	0	0	0	0	0	0	0	0	1	0	0	0	0	0	0	0	0	0	0	0	0	0	0	0	0	1	0	1	0	0	0
ACRV1	0	1	0	0	1	0	0	0	0	0	0	0	0	0	0	0	1	0	1	0	1	1	0	0	0	0	0	0	1	1	0	0	1	0	0	1	0	0	0	0	1	1
ACSBG1	1	0	0	0	1	1	1	0	1	0	0	1	1	1	1	1	0	1	1	0	0	1	1	1	0	0	0	0	1	1	0	1	0	0	0	0	1	1	0	1	1	0
ACSBG2	1	0	0	0	0	0	0	0	0	0	0	0	0	0	1	1	1	0	0	0	0	0	0	0	1	0	0	0	1	1	1	1	1	0	1	1	0	1	0	0	1	0
ACSF2	0	1	1	0	0	0	0	0	0	0	1	0	0	1	0	0	0	0	0	0	0	1	1	1	1	1	0	0	0	1	1	0	1	0	1	0	0	0	0	0	0	0
ACSF3	0	1	1	0	0	0	0	0	0	1	1	0	0	1	0	0	0	0	0	0	0	0	1	1	0	1	1	0	1	1	1	0	0	0	1	1	1	0	0	0	0	0
ACSL1	0	0	1	1	0	0	0	1	0	0	0	0	0	1	0	0	0	1	1	0	0	0	1	1	0	1	1	1	0	0	1	1	1	1	0	0	1	0	1	1	1	0
ACSL3	1	1	1	1	1	1	1	1	1	0	0	1	0	1	1	1	1	1	1	1	1	1	1	0	1	1	0	0	1	0	1	0	0	1	0	1	1	1	1	1	1	1
ACSL4	1	0	1	0	0	1	0	1	1	0	0	1	0	0	1	1	1	1	1	0	0	1	0	0	0	0	1	1	0	0	0	1	0	1	0	0	1	0	0	1	1	1
ACSL5	1	1	0	0	1	1	1	0	1	0	0	1	0	0	0	0	1	0	1	0	0	1	0	1	0	1	0	0	0	0	0	1	1	0	0	0	0	0	1	1	0	0
ACSL6	1	1	1	1	1	1	1	1	1	0	0	1	1	0	1	1	1	1	1	1	1	1	0	1	1	1	1	0	1	1	1	1	1	1	1	0	0	0	1	1	1	1
ACSM1	0	0	0	0	0	0	0	0	0	1	0	0	1	0	0	0	1	0	1	0	0	0	0	0	0	0	0	1	0	0	1	0	1	1	0	1	0	0	0	1	0	1
ACSM2A	1	0	0	0	0	0	0	1	0	0	0	0	0	0	0	1	1	0	1	1	0	1	1	0	0	1	0	0	0	0	0	0	0	1	0	0	0	1	0	1	0	0
ACSM2B	1	0	0	0	0	0	0	1	0	0	0	0	1	0	0	1	1	0	1	1	0	1	0	1	0	1	0	0	0	0	0	0	0	1	0	0	0	1	0	1	0	0
ACSM3	0	0	1	0	0	1	0	0	1	0	0	1	0	1	0	1	0	0	0	0	1	1	0	0	0	0	0	1	0	0	0	0	0	0	0	1	0	0	1	1	1	0
ACSM4	1	1	1	0	0	0	1	1	1	0	0	0	0	0	1	1	1	1	1	0	0	0	1	1	0	0	0	0	1	0	0	0	0	1	0	0	0	0	1	1	1	0
ACSM5	0	0	0	0	0	0	0	1	0	0	0	0	0	0	0	1	1	0	1	0	0	1	1	1	0	1	0	1	0	0	0	0	1	0	0	1	0	0	1	0	0	0
ACSM6	0	0	0	0	0	1	0	0	1	0	0	1	0	0	1	1	0	0	0	0	0	0	0	0	0	0	1	0	0	0	0	0	0	0	1	0	0	0	0	0	0	0
ACSS1	0	0	1	0	1	0	0	0	0	1	0	1	0	1	0	0	1	1	1	1	0	0	1	1	1	1	0	0	0	1	1	1	1	1	0	1	1	0	0	1	0	0
ACSS2	1	1	0	0	0	0	0	0	0	0	0	1	0	0	0	0	0	0	1	0	0	0	0	0	0	0	0	0	0	1	1	1	0	1	1	1	0	1	1	0	0	0
ACSS3	1	1	0	0	0	1	1	1	1	1	1	1	1	0	1	1	1	1	1	0	1	1	1	1	0	1	1	1	1	0	0	1	0	0	1	1	0	0	1	1	1	1
ACTA1	0	1	0	0	0	0	0	0	0	1	1	0	0	0	0	0	0	0	0	0	1	0	1	0	0	0	0	0	0	0	0	0	0	0	0	0	0	0	0	1	0	1
ACTA2	0	1	0	0	0	0	0	0	0	0	0	0	0	0	0	0	0	0	1	0	0	1	0	0	0	0	0	0	0	0	1	0	0	0	0	1	0	1	0	0	0	0
ACTB	1	1	0	0	0	0	1	0	1	0	0	0	0	0	0	0	0	0	0	0	1	0	1	1	1	1	0	0	0	0	0	1	1	1	0	0	1	0	0	0	0	1
ACTBL2	1	1	0	0	0	1	1	0	0	0	0	0	0	0	0	1	0	1	0	1	0	1	0	0	1	0	0	1	0	0	0	0	0	0	0	1	0	0	0	0	1	1
ACTC1	0	0	0	0	0	0	0	0	0	0	0	0	0	0	0	0	0	0	0	0	0	0	1	1	0	0	0	0	0	0	0	1	1	0	0	0	0	0	0	0	1	1
ACTG1	0	1	0	1	0	0	0	0	1	0	0	0	0	0	0	0	0	0	1	0	1	0	1	1	0	0	0	0	0	1	0	1	0	0	1	0	0	0	0	0	0	1
ACTG2	0	1	0	0	0	0	0	0	0	0	0	1	0	0	0	0	0	0	0	0	0	0	1	1	0	0	0	0	0	0	0	0	0	0	0	0	0	0	0	0	0	1
ACTL10	0	0	1	0	0	0	0	0	0	1	0	0	0	0	0	0	0	0	0	0	0	0	1	1	0	0	0	0	0	0	1	0	1	0	1	0	1	0	0	0	0	0
ACTL6A	0	0	0	0	0	1	0	1	0	0	0	1	0	0	0	0	0	1	1	0	1	0	0	1	1	0	0	0	0	0	1	0	0	0	0	1	0	0	0	1	0	1
ACTL6B	0	1	0	0	0	0	0	0	0	0	1	0	0	0	0	1	0	0	0	0	0	0	0	1	0	0	0	0	0	0	1	1	0	0	0	1	1	0	0	0	0	0
ACTL7A	0	1	0	0	0	0	0	0	0	1	1	0	0	0	0	0	0	0	0	1	0	0	0	1	0	0	0	0	0	0	1	1	1	0	0	0	0	0	0	0	0	0
ACTL7B	0	0	0	0	0	0	0	0	0	0	0	0	0	0	0	0	0	0	0	0	0	0	0	1	0	0	0	0	0	0	0	0	0	0	0	0	1	0	0	1	0	0
ACTL8	0	0	0	0	0	0	0	0	0	0	1	0	0	0	0	0	1	1	0	0	0	0	0	0	0	0	0	0	0	0	1	0	1	1	1	0	1	0	0	1	0	1
ACTL9	0	1	0	1	0	0	0	0	0	0	1	1	0	0	0	0	0	0	0	0	0	0	1	1	0	0	0	0	0	1	0	0	0	0	1	0	1	0	0	0	0	1
ACTMAP	1	1	0	0	1	0	1	0	0	0	0	0	0	1	0	0	0	0	0	1	0	0	1	1	1	0	1	0	0	1	1	0	0	1	0	0	0	1	1	0	0	1
ACTN1	0	0	0	0	0	0	0	0	0	1	0	1	0	0	0	1	0	0	1	0	0	0	1	1	1	0	0	1	0	1	1	1	0	0	1	0	1	0	0	1	1	0
ACTN2	0	1	0	0	0	0	0	0	1	1	1	1	0	1	0	0	0	1	1	0	0	1	1	1	1	0	1	0	1	0	0	0	0	0	0	1	1	0	0	1	1	0
ACTN3	0	0	0	0	0	0	0	0	0	1	0	0	0	1	0	0	0	0	0	0	0	1	0	0	0	0	0	0	1	0	1	0	0	1	0	0	1	0	1	0	0	0
ACTN4	0	1	0	1	0	0	1	0	0	1	0	0	0	0	0	1	0	1	0	0	0	1	1	1	1	0	0	1	0	1	1	0	1	0	1	0	1	0	0	0	0	1
ACTR10	1	0	0	0	0	0	1	0	1	1	0	0	0	0	1	0	1	1	0	0	1	1	0	0	0	0	1	1	1	0	1	0	0	0	0	0	0	0	1	1	1	0
ACTR1A	0	1	0	1	0	0	0	0	1	0	0	0	0	0	0	0	1	0	0	0	0	0	0	1	0	0	1	0	0	0	0	0	1	1	0	0	1	0	1	0	1	1
ACTR1B	0	1	0	0	0	0	0	0	0	1	1	0	0	1	0	0	0	0	0	0	0	0	1	1	1	0	1	0	0	0	1	0	1	0	0	0	1	1	1	0	0	0
ACTR2	1	0	0	0	0	1	1	1	1	0	0	1	1	0	1	1	0	1	1	0	1	1	0	1	0	1	0	0	0	0	1	0	1	0	0	0	0	0	0	1	1	1
ACTR3	1	1	1	0	1	1	1	1	1	0	0	1	1	1	1	1	0	1	1	0	1	1	0	0	1	1	1	1	1	1	1	1	0	0	0	0	0	0	1	1	1	1
ACTR3B	1	1	1	0	0	0	1	0	1	1	1	0	0	0	1	0	0	0	1	0	1	0	1	1	0	0	0	1	1	0	0	0	1	1	0	0	1	1	1	0	0	1
ACTR3C	0	0	1	0	0	0	0	0	1	0	0	0	0	0	0	0	0	0	0	0	0	1	0	0	0	0	0	1	1	0	0	1	1	0	0	0	1	0	1	0	0	1
ACTR5	0	0	0	0	0	0	0	0	0	1	1	0	0	0	0	0	0	0	0	0	1	0	1	0	1	0	1	1	0	1	0	0	1	0	1	0	1	0	0	0	0	1
ACTR6	0	0	0	1	0	1	0	0	1	0	0	1	0	0	1	1	1	1	1	0	1	1	0	0	0	0	1	0	0	0	1	1	0	0	0	0	0	0	0	1	1	1
ACTR8	1	0	1	1	1	0	1	1	1	0	0	0	1	1	1	0	1	1	1	1	0	1	1	0	0	0	0	1	1	0	0	0	1	0	1	0	1	0	1	1	1	1
ACTRT1	0	1	0	0	0	0	0	0	0	0	0	0	0	0	0	0	1	0	1	0	0	0	0	0	0	0	0	1	0	1	1	0	0	0	1	1	0	0	0	1	0	0
ACTRT2	0	1	0	0	0	0	0	0	0	1	1	0	0	0	0	0	0	0	0	0	0	0	0	1	0	0	0	0	0	1	1	0	0	0	1	1	0	0	1	0	0	0
ACTRT3	0	1	0	0	0	1	0	0	1	0	0	1	0	0	0	0	1	0	1	0	0	0	0	0	0	0	0	0	0	0	0	0	1	1	1	0	0	0	0	0	0	0
ACVR1	1	0	1	0	1	0	0	0	1	1	1	0	0	0	1	0	0	1	1	0	0	0	0	0	0	0	0	1	0	0	0	1	1	1	0	1	1	1	0	1	1	1
ACVR1B	1	1	0	0	0	0	0	1	1	1	0	0	1	0	1	1	1	1	0	0	1	0	1	1	1	1	1	1	1	1	1	0	0	1	0	1	0	1	1	1	1	1
ACVR1C	1	1	1	1	1	1	1	1	1	0	0	1	0	1	1	1	1	1	1	0	1	1	0	0	0	1	1	1	1	1	1	1	0	1	1	0	1	0	1	1	1	1
ACVR2A	1	1	1	0	1	1	1	0	1	0	1	1	0	0	1	1	0	1	1	1	1	1	0	0	0	0	1	1	1	1	1	0	0	0	0	1	0	0	1	1	1	1
ACVR2B	1	1	1	1	1	1	1	1	1	0	0	1	1	1	1	1	1	1	1	1	1	1	1	1	1	0	1	1	1	1	1	1	1	1	1	1	1	1	0	1	1	1
ACVRL1	1	0	1	0	0	0	1	0	0	0	0	1	0	0	0	0	1	1	0	0	0	0	1	1	0	0	0	0	0	1	1	1	0	1	1	0	1	1	1	0	0	1
ACY1	0	0	0	1	0	0	0	0	0	1	0	0	0	0	0	0	0	0	1	1	0	1	1	1	0	0	0	1	0	0	0	0	0	0	1	0	1	0	0	1	0	0
ACY3	0	1	0	0	0	0	0	0	0	0	1	0	0	1	0	0	0	0	0	0	0	0	1	1	1	0	0	0	0	1	1	0	1	0	0	0	0	0	0	0	0	0
ACYP1	1	0	0	0	0	0	0	0	0	1	0	0	0	0	1	0	0	0	0	0	0	0	1	0	0	0	0	0	0	0	1	0	0	0	0	0	0	0	0	0	0	0
ACYP2	0	1	0	0	0	0	0	0	0	1	1	1	0	0	0	0	0	1	1	0	0	1	1	0	0	0	1	1	1	0	0	0	0	0	0	0	0	0	0	0	0	0
ADA	0	0	1	0	0	0	0	0	0	0	0	0	0	0	0	0	1	0	0	0	0	0	0	1	0	0	0	0	0	0	1	1	0	0	1	1	0	1	0	0	0	0
ADA2	1	0	0	0	1	0	1	0	1	0	0	0	1	1	0	0	0	0	0	1	0	0	1	1	1	0	0	0	0	0	1	1	0	0	1	0	1	0	1	1	1	0
ADAD1	1	1	0	0	0	1	0	0	1	0	0	1	0	0	1	1	0	0	1	0	0	0	0	0	0	0	0	0	1	1	1	1	0	0	0	1	1	0	1	0	0	0
ADAD2	0	1	1	1	0	0	0	0	0	0	0	0	0	0	0	0	1	0	0	0	0	0	0	1	0	0	0	0	0	0	1	0	0	1	1	0	1	0	0	0	0	1
ADAL	1	1	0	0	1	1	1	1	1	0	0	1	0	0	0	0	0	0	1	0	0	1	1	1	0	1	1	1	1	0	1	1	0	0	0	0	1	1	1	1	1	1
ADAM10	1	1	0	0	1	1	1	1	1	1	1	1	1	1	1	1	1	1	1	1	1	1	1	1	0	1	1	1	1	1	1	1	1	1	0	1	0	0	0	1	1	1
ADAM11	0	1	0	0	0	0	0	0	0	1	1	1	1	0	0	0	0	0	0	1	0	0	1	1	1	0	0	1	0	1	1	1	1	1	0	1	1	0	1	1	0	1
ADAM12	1	1	0	0	0	1	1	0	1	1	1	1	0	1	1	1	0	1	1	0	0	1	0	1	1	1	1	1	0	1	0	1	1	1	1	1	1	1	1	1	1	0
ADAM15	0	1	0	0	0	0	0	0	0	1	1	0	0	0	0	0	1	0	0	0	0	0	1	1	0	0	1	0	1	0	1	0	0	0	0	0	1	0	0	0	0	0
ADAM17	1	0	1	1	1	1	1	1	1	0	0	1	1	0	1	1	0	0	1	0	1	1	1	1	1	0	0	1	0	0	1	0	0	1	1	1	1	0	0	1	1	1
ADAM18	0	1	0	0	0	1	1	0	1	1	1	0	0	1	0	1	0	0	1	0	1	1	0	0	0	0	1	1	0	0	0	1	0	1	0	1	0	0	0	1	1	0
ADAM19	1	1	0	0	1	1	1	1	1	0	1	1	1	0	0	1	0	1	1	1	0	0	0	1	1	0	0	0	0	1	1	0	0	0	1	0	1	1	1	1	1	1
ADAM2	0	0	1	1	0	1	1	0	1	1	0	1	0	1	0	0	0	1	1	0	1	1	0	0	0	0	0	0	0	1	0	1	0	1	0	0	0	0	0	1	1	1
ADAM20	0	0	0	0	0	0	1	1	1	0	0	0	0	1	0	0	0	1	1	0	0	1	1	0	0	0	0	1	0	1	0	1	0	0	0	0	0	0	0	1	1	1
ADAM21	1	1	0	0	0	0	1	1	0	0	0	0	1	0	1	0	1	0	0	0	0	0	0	0	0	1	0	0	1	0	0	0	1	1	0	0	0	0	0	0	1	1
ADAM22	1	1	1	0	0	1	1	1	1	0	1	1	0	1	1	1	0	1	1	0	1	1	1	1	1	1	1	1	1	1	0	0	1	1	1	1	1	1	0	1	1	1
ADAM23	1	1	1	0	1	1	1	1	1	1	1	1	1	0	1	1	1	1	0	0	1	1	1	1	1	1	1	1	1	1	0	1	1	1	1	1	0	1	1	1	1	1
ADAM28	1	0	0	0	1	1	1	0	1	0	0	1	0	1	1	1	0	0	1	1	0	1	1	1	0	1	1	0	1	0	1	1	1	0	0	0	0	0	0	1	1	1
ADAM29	1	1	1	0	0	0	0	0	1	0	0	0	1	0	1	0	0	0	0	0	1	1	1	0	0	0	0	1	0	1	0	0	0	1	0	1	0	1	1	1	1	1
ADAM30	1	0	0	0	0	1	1	1	0	1	1	1	0	0	0	1	0	1	0	0	0	0	1	0	1	0	0	1	0	1	1	0	1	1	1	0	0	0	0	1	0	0
ADAM32	0	0	0	0	0	1	1	0	0	0	1	1	0	0	1	0	0	1	0	0	0	0	1	0	0	0	1	0	0	0	0	0	0	1	0	1	0	0	0	0	0	0
ADAM33	0	1	1	1	0	0	0	0	0	1	1	0	0	0	0	1	0	0	0	0	0	0	1	1	1	0	0	0	0	1	0	1	1	0	0	0	1	0	1	0	0	0
ADAM7	0	1	0	0	1	0	0	0	0	0	0	0	1	0	0	0	0	0	1	1	0	0	1	0	1	1	0	1	0	0	1	0	1	0	0	1	0	0	0	0	0	0
ADAM8	0	1	1	1	0	0	0	0	0	1	1	0	0	1	0	0	0	0	0	0	0	1	1	1	1	0	0	0	0	1	1	1	1	1	1	0	1	1	1	0	0	0
ADAM9	1	1	0	0	1	1	1	1	1	0	0	1	1	0	1	1	1	0	1	0	1	1	0	0	1	0	0	0	1	1	1	1	0	1	1	0	1	1	1	1	1	1
ADAMDEC1	0	1	0	0	0	1	1	0	1	0	0	1	0	1	1	1	0	0	1	0	1	1	0	0	0	0	1	0	0	0	0	0	0	0	0	0	1	0	0	1	0	1
ADAMTS1	0	1	0	0	1	0	0	0	0	0	0	1	0	1	0	1	0	0	0	0	1	1	1	1	0	1	0	0	1	0	1	1	1	1	0	1	1	0	0	1	1	0
ADAMTS10	0	0	1	0	0	0	0	0	0	1	1	1	0	0	0	0	1	1	1	0	1	0	1	1	0	0	0	1	0	0	1	1	0	1	1	0	1	0	0	0	1	0
ADAMTS12	1	1	1	0	1	1	1	0	1	1	1	1	0	1	1	1	1	1	1	0	0	1	1	0	1	0	1	0	1	1	1	1	0	1	0	1	1	1	1	1	0	1
ADAMTS13	0	1	0	0	0	0	0	0	0	1	0	0	0	0	0	0	0	0	0	0	0	0	1	1	1	0	0	0	1	1	1	0	0	0	1	0	1	0	1	0	0	1
ADAMTS14	0	1	1	0	0	0	0	0	0	1	1	0	0	0	0	0	1	1	0	0	0	1	1	1	1	1	0	0	0	1	1	0	1	1	1	1	1	0	1	0	1	1
ADAMTS15	0	1	1	1	0	0	0	0	0	1	1	1	0	0	1	0	1	1	1	1	0	0	1	1	1	1	0	0	0	1	1	1	1	0	1	1	1	0	1	1	0	1
ADAMTS16	1	1	0	1	0	0	1	1	1	1	0	0	0	1	0	0	0	1	1	0	0	0	1	0	1	0	0	1	0	1	0	1	1	1	0	1	1	0	0	0	1	1
ADAMTS17	1	1	0	1	0	0	1	1	1	1	1	0	1	1	0	0	0	0	1	0	0	1	1	1	1	0	0	0	1	1	1	1	0	0	1	0	1	0	1	0	0	1
ADAMTS18	0	0	0	0	0	0	1	1	1	1	1	0	0	1	0	1	1	1	1	0	1	1	1	1	1	0	0	1	0	1	0	1	1	1	1	1	1	0	1	1	1	0
ADAMTS19	1	1	1	0	0	1	1	1	1	0	0	1	1	1	1	1	0	1	1	1	1	1	0	1	0	1	0	1	1	0	1	1	1	0	1	1	1	0	1	0	1	0
ADAMTS2	0	1	1	0	0	0	0	1	1	1	1	1	0	0	0	0	1	1	1	0	0	0	1	1	1	0	1	0	1	1	1	1	1	1	1	1	1	0	1	1	0	0
ADAMTS20	1	1	0	0	0	1	0	0	0	1	1	0	0	1	1	1	1	1	1	0	0	1	0	1	1	1	0	0	1	1	0	1	1	1	0	1	1	0	1	1	1	1
ADAMTS3	1	1	0	0	0	1	1	1	0	1	0	1	0	1	1	1	1	1	1	1	1	1	1	0	1	0	0	1	1	0	1	0	0	1	0	1	0	1	0	0	1	1
ADAMTS4	1	1	1	0	1	0	1	0	1	1	1	1	1	1	1	1	1	1	0	1	1	1	1	1	1	0	1	1	1	1	1	1	1	1	0	0	1	1	1	1	1	1
ADAMTS5	1	0	1	1	1	0	1	1	1	1	0	1	1	0	1	1	1	1	1	1	1	1	0	1	1	1	1	1	1	1	1	1	1	1	1	1	1	1	1	1	1	0
ADAMTS6	0	0	0	0	0	1	1	0	1	0	0	1	1	1	1	1	0	1	1	1	1	1	1	0	0	1	1	1	0	1	1	1	1	1	0	1	0	1	1	1	1	1
ADAMTS7	0	0	0	1	0	0	0	0	0	1	1	0	0	0	0	0	0	0	0	1	0	1	0	1	1	0	0	0	0	1	1	1	1	1	0	0	1	0	0	0	0	0
ADAMTS8	0	0	1	1	0	1	0	0	0	0	1	0	0	1	0	1	0	1	1	0	0	0	1	1	1	1	1	0	0	0	1	0	1	0	1	1	1	0	0	0	1	0
ADAMTS9	1	1	1	1	1	0	0	1	0	1	1	1	0	1	0	1	1	1	1	1	1	1	1	1	0	0	1	1	1	1	0	1	1	1	0	1	1	1	0	1	1	1
ADAMTSL1	1	1	0	1	0	0	0	0	0	1	1	1	1	1	0	0	1	1	1	0	0	1	1	1	1	0	1	1	1	1	1	0	1	1	1	1	1	1	1	1	1	0
ADAMTSL2	0	0	0	0	0	0	0	0	0	1	1	0	0	0	0	0	1	0	0	0	0	0	1	1	1	0	0	0	0	1	1	1	1	0	1	0	1	1	1	0	1	1
ADAMTSL3	1	1	0	0	0	1	0	0	1	0	0	1	0	1	1	0	1	1	1	0	1	1	1	1	0	1	1	1	1	1	1	1	1	0	1	0	1	1	1	1	1	1
ADAMTSL4	0	1	0	0	0	0	1	1	0	1	0	1	0	1	0	0	0	1	1	1	0	0	1	1	1	1	0	0	0	0	1	0	1	0	1	1	1	1	0	0	1	0
ADAMTSL5	1	1	1	1	0	0	1	0	0	0	0	1	0	1	0	0	1	0	0	0	0	0	0	1	1	0	0	1	0	1	0	0	0	1	1	0	0	0	1	0	1	0
ADAP1	0	0	0	0	0	0	0	1	0	1	1	0	1	0	0	0	1	0	0	0	0	0	1	1	0	1	0	0	0	0	1	0	0	1	1	1	1	0	1	0	1	1
ADAP2	0	0	0	0	0	0	0	0	0	0	0	0	0	0	0	1	0	1	0	0	0	0	0	1	1	1	0	0	0	0	0	1	1	0	1	1	0	0	0	1	1	1
ADAR	1	1	1	1	0	1	0	0	1	1	1	1	0	0	1	1	1	1	1	1	1	1	1	1	0	0	1	1	1	1	1	0	0	1	0	0	1	1	1	1	0	1
ADARB1	1	1	1	1	0	1	0	1	1	1	1	1	0	1	1	0	1	1	1	0	1	1	1	1	1	0	0	0	1	1	1	1	1	0	1	0	1	1	1	1	1	1
ADARB2	1	1	1	1	0	1	1	1	1	1	1	1	1	0	1	1	0	0	0	1	1	1	1	1	1	1	0	1	0	1	1	0	1	0	1	1	1	1	0	1	1	0
ADAT1	1	1	0	0	0	0	1	1	0	1	1	1	1	1	0	1	0	1	1	1	0	1	0	1	1	1	0	1	1	0	0	1	1	0	1	1	0	1	0	0	1	0
ADAT2	1	0	1	0	1	0	1	0	1	0	0	1	0	0	1	1	0	1	1	1	1	1	0	1	0	0	1	1	1	0	0	1	1	1	0	0	1	1	0	1	1	1
ADAT3	0	1	0	0	0	0	0	0	0	0	1	0	0	1	0	0	0	0	0	0	0	0	0	1	1	0	0	0	0	0	0	1	1	0	1	0	1	0	1	0	0	0
ADCK1	0	1	0	0	0	1	0	0	0	1	1	0	1	0	0	0	1	0	0	1	0	0	0	1	0	0	0	1	0	0	1	0	0	1	1	0	1	1	1	1	1	0
ADCK2	1	1	0	0	0	0	0	0	1	1	0	0	0	0	0	0	0	0	1	0	0	0	0	1	0	0	0	0	0	1	1	1	1	0	0	0	1	1	1	1	0	1
ADCK5	0	0	0	0	0	0	0	0	0	1	1	0	0	0	0	0	1	1	0	0	0	0	0	1	1	0	0	0	0	1	1	0	1	0	0	1	1	0	0	0	0	0
ADCY1	1	1	0	1	0	0	1	1	1	1	1	1	0	1	1	1	1	1	0	1	1	1	1	1	1	0	1	1	1	1	1	1	1	1	1	1	1	1	1	1	1	1
ADCY10	1	1	0	0	1	0	1	0	1	0	0	0	1	1	1	0	1	0	1	0	0	1	1	1	0	0	1	0	1	1	1	0	1	0	1	1	0	0	1	1	1	1
ADCY2	0	1	1	1	1	1	0	1	1	1	0	1	1	1	1	0	1	0	1	1	0	1	1	1	1	0	1	0	1	1	0	1	1	1	1	1	1	1	1	1	1	1
ADCY3	0	1	1	0	0	1	1	0	0	1	1	1	0	1	0	0	0	0	0	0	0	0	1	1	1	0	1	1	1	1	0	0	1	0	0	1	1	1	1	0	0	0
ADCY4	0	1	1	1	0	0	0	0	0	0	1	0	0	0	0	0	0	0	0	0	0	1	1	1	1	0	0	1	0	0	1	1	1	0	0	1	1	0	1	0	0	0
ADCY5	1	1	0	1	1	0	1	0	1	1	0	1	0	1	0	0	0	0	1	0	0	1	1	1	1	1	0	1	0	1	1	1	1	1	1	1	1	0	0	1	1	0
ADCY6	0	1	1	1	0	0	0	0	0	1	0	1	0	1	0	0	1	0	0	0	0	0	0	1	1	0	0	0	1	1	1	1	1	1	1	1	1	1	1	1	0	1
ADCY7	0	1	1	1	0	0	0	0	1	0	1	0	0	1	1	0	0	0	1	0	1	1	1	1	1	0	1	0	1	1	1	1	0	1	1	1	1	0	1	1	1	0
ADCY8	1	0	0	1	0	0	1	0	0	1	1	0	0	0	0	0	0	0	1	0	0	1	0	1	0	0	0	0	0	1	1	1	0	0	1	0	1	1	1	1	1	0
ADCY9	0	1	1	0	0	0	1	1	1	1	1	0	0	1	0	0	0	0	1	1	1	0	1	1	1	1	0	0	0	1	1	1	1	1	1	1	1	1	0	1	1	1
ADCYAP1	1	1	1	1	1	1	1	0	0	0	0	1	0	0	1	1	0	1	1	1	1	1	1	1	1	0	0	0	1	1	0	0	0	0	1	0	1	0	1	1	1	1
ADCYAP1R1	1	1	0	0	0	0	1	0	0	0	0	1	1	0	1	0	1	1	1	1	1	1	1	1	1	0	1	1	0	1	1	1	1	1	0	1	1	1	0	1	0	1
ADD1	1	1	1	0	0	1	0	0	0	1	1	0	1	0	0	0	1	1	0	1	1	0	1	1	0	0	0	0	1	1	0	1	0	0	0	1	1	0	0	1	0	1
ADD2	1	1	1	1	1	1	1	0	1	1	1	1	0	1	0	1	1	0	1	1	1	1	1	1	0	0	1	1	1	1	1	1	1	1	1	1	1	1	0	1	1	0
ADD3	0	1	0	1	0	1	1	0	0	0	0	1	0	0	1	1	0	0	1	1	1	1	1	0	0	0	1	0	0	1	0	1	1	1	0	1	1	0	1	0	0	1
ADGB	0	1	0	1	0	0	1	0	1	0	0	0	1	0	0	1	0	0	1	1	1	1	1	1	0	1	1	0	0	1	1	0	0	0	0	0	1	1	0	1	1	0
ADGRA1	0	1	1	0	0	0	0	0	0	1	1	0	0	1	0	0	0	1	0	1	0	0	1	1	1	1	0	0	1	1	1	1	1	0	0	1	1	1	0	0	0	0
ADGRA2	1	1	1	1	0	0	1	0	0	1	0	1	0	1	0	0	0	0	0	1	0	0	1	1	1	1	0	0	0	1	1	1	1	1	1	1	1	0	1	0	1	0
ADGRA3	1	1	0	1	0	0	0	1	0	1	0	1	0	0	1	0	0	0	1	0	1	1	1	1	0	1	0	0	0	1	0	1	1	1	0	1	1	0	0	1	1	0
ADGRB1	0	1	1	1	0	0	0	0	0	1	1	0	0	0	0	1	0	0	0	1	0	0	1	1	1	0	0	0	0	1	1	1	1	0	1	1	1	0	0	0	0	0
ADGRB2	0	1	1	1	0	0	0	0	0	1	1	0	0	0	0	0	0	1	0	1	0	0	0	1	1	1	0	0	0	1	1	1	1	0	1	1	1	1	0	0	0	0
ADGRB3	1	1	0	1	1	1	1	1	1	1	1	1	1	0	1	0	0	1	1	0	1	1	1	0	0	1	1	0	1	0	0	1	1	1	1	0	1	0	0	1	1	1
ADGRD1	0	1	1	1	1	1	0	0	0	1	1	1	0	1	0	0	0	1	1	0	0	0	1	1	1	0	0	1	0	1	0	1	1	0	1	0	1	0	1	1	1	1
ADGRD2	0	1	0	1	0	0	0	0	0	1	1	0	0	1	0	0	1	0	0	1	0	0	1	1	1	0	1	0	1	0	1	0	1	0	1	0	1	0	0	0	0	0
ADGRE1	1	1	0	0	0	0	0	0	0	0	0	0	0	1	0	0	1	0	0	1	0	0	0	0	0	1	0	0	0	0	0	1	1	0	1	1	1	1	1	1	0	0
ADGRE2	1	1	0	0	0	1	1	1	1	1	1	1	1	0	0	1	0	1	1	1	0	1	1	1	0	0	0	0	0	1	1	1	1	0	1	0	0	0	1	0	1	1
ADGRE3	0	0	0	0	0	0	0	0	0	0	0	0	0	1	0	0	0	0	0	1	1	0	0	0	0	0	0	0	0	0	0	0	1	0	0	1	0	0	1	1	0	0
ADGRE5	0	1	1	1	0	0	0	0	0	0	0	0	0	1	0	0	0	0	0	0	0	0	1	1	0	0	0	0	0	0	0	0	0	0	0	0	1	0	0	0	0	0
ADGRF1	1	1	0	0	1	0	0	0	0	0	1	1	1	1	0	1	0	1	1	0	1	0	0	1	0	0	1	0	1	0	1	0	0	0	0	1	0	1	0	1	0	1
ADGRF3	0	1	0	0	0	0	0	0	0	1	1	1	0	1	1	1	0	0	1	1	0	1	0	1	1	0	0	0	1	1	1	0	1	1	0	0	1	1	1	1	0	1
ADGRF4	1	1	1	1	0	0	0	0	0	0	0	1	0	0	1	0	1	1	1	0	0	0	1	0	0	1	0	1	1	0	1	0	0	1	0	0	0	1	0	1	0	1
ADGRF5	0	1	0	0	0	0	0	0	1	0	1	0	1	0	0	1	1	1	1	1	0	1	0	1	1	1	0	1	1	1	0	1	1	0	0	1	0	0	1	1	1	1
ADGRG1	0	1	0	0	0	0	0	0	0	0	1	0	1	0	0	0	1	1	0	1	0	1	1	1	1	0	0	1	0	1	1	0	0	0	0	1	0	1	0	1	0	1
ADGRG2	1	1	0	0	1	1	0	0	0	0	0	1	0	0	1	1	0	1	1	0	1	1	1	0	0	0	0	1	0	0	0	1	1	0	0	1	1	1	0	0	1	1
ADGRG3	1	1	0	1	0	0	0	0	1	0	1	0	1	0	0	0	0	0	0	1	0	0	0	0	1	1	0	0	0	0	0	0	0	1	1	0	1	1	0	0	0	0
ADGRG4	0	1	0	0	0	0	1	0	0	0	1	0	1	0	1	1	0	1	1	1	1	1	0	0	1	1	0	1	0	1	0	0	1	1	0	1	1	0	1	1	1	0
ADGRG5	0	1	1	0	0	0	0	0	0	0	1	0	0	1	0	0	0	0	0	1	1	0	0	1	0	0	1	0	1	1	1	0	0	1	1	1	1	1	1	0	0	0
ADGRG6	1	1	0	0	1	1	1	0	0	0	0	1	1	1	1	1	0	1	1	0	1	1	0	1	0	1	1	1	1	1	0	1	0	0	1	0	1	1	1	1	1	0
ADGRG7	1	1	0	0	1	0	1	1	0	0	0	1	0	0	0	1	0	1	1	0	0	1	0	0	0	0	0	0	0	0	0	0	1	0	1	1	0	1	0	1	1	0
ADGRL1	1	1	0	0	0	0	0	0	0	1	1	0	0	0	1	1	0	1	0	1	1	0	1	1	1	1	0	0	0	1	1	1	1	0	1	1	1	0	0	0	0	1
ADGRL2	1	1	0	0	1	1	1	1	1	0	0	1	0	1	1	1	0	1	1	0	1	1	0	0	0	1	1	1	1	0	1	1	1	0	0	1	1	1	1	1	1	0
ADGRL3	1	1	1	1	1	1	1	1	1	0	0	1	0	1	1	1	1	1	1	1	1	1	1	1	1	1	0	1	1	1	1	1	1	1	1	1	1	0	1	1	1	1
ADGRL4	0	0	0	0	0	1	1	0	0	0	0	1	0	1	1	1	0	0	1	1	1	1	0	1	0	0	0	1	1	0	0	1	1	0	0	0	0	0	0	1	1	0
ADGRV1	1	1	1	0	1	1	1	1	1	1	0	1	1	0	1	0	1	1	1	0	1	1	1	1	0	1	1	1	1	1	1	1	1	1	1	1	1	1	1	1	1	0
ADH1A	0	0	0	1	0	0	0	0	0	0	0	0	0	0	0	0	0	1	0	0	0	0	1	0	0	0	0	0	0	0	0	0	0	0	1	1	0	0	0	1	0	0
ADH1B	0	0	0	1	0	1	0	0	0	0	0	1	0	0	1	1	0	0	1	0	1	1	1	1	1	1	1	1	1	1	0	0	1	0	1	1	0	1	0	1	1	1
ADH1C	0	0	0	0	0	0	0	0	0	0	0	0	1	0	0	0	0	0	0	0	0	1	1	0	0	0	0	0	0	0	0	0	0	0	0	1	0	0	0	0	1	0
ADH4	0	0	0	0	0	0	0	0	0	0	0	0	0	0	1	1	0	1	0	0	0	1	0	0	0	0	0	1	1	0	0	0	0	0	0	1	0	0	0	0	1	1
ADH5	0	1	0	1	1	0	0	1	0	0	0	1	0	0	0	0	1	1	1	0	0	1	1	1	0	1	0	1	0	0	0	0	0	1	1	0	0	0	0	1	0	1
ADH6	1	1	0	0	0	1	0	1	1	0	0	0	1	0	0	1	0	0	0	0	0	1	0	0	0	0	0	0	0	1	0	0	0	0	1	0	0	1	0	1	0	0
ADH7	0	0	0	0	0	1	1	0	1	1	0	1	0	0	1	1	0	1	0	0	0	1	1	0	0	0	1	0	1	1	1	0	0	0	1	0	0	0	0	0	0	0
ADHFE1	0	1	1	1	0	0	0	0	0	0	0	1	0	0	0	1	1	0	0	1	1	0	0	0	0	1	0	0	1	1	0	0	0	1	1	0	1	0	1	1	0	0
ADI1	0	0	0	0	0	0	0	0	0	0	0	1	0	0	0	0	0	0	1	0	1	0	0	1	1	1	1	1	0	1	0	0	1	0	0	0	0	0	1	1	0	1
ADIG	0	0	0	0	0	0	0	0	0	0	0	0	0	0	0	0	0	0	0	0	0	0	0	0	0	0	0	0	0	0	0	0	0	0	0	0	0	0	0	1	0	0
ADIPOQ	1	1	0	0	0	1	1	1	1	1	1	1	1	0	1	0	0	1	1	1	0	0	0	0	0	1	0	1	0	1	0	0	0	0	0	0	0	1	0	1	0	1
ADIPOR1	1	1	1	1	0	0	1	1	0	0	0	0	0	0	0	0	1	0	0	0	0	0	1	0	1	0	0	0	0	0	0	0	0	0	0	1	1	0	1	1	1	0
ADIPOR2	0	0	0	0	1	0	0	1	0	0	0	1	0	0	0	1	0	1	1	1	1	1	0	1	0	0	0	0	0	1	0	1	1	1	0	1	0	0	1	1	1	1
ADIRF	0	0	0	0	0	0	0	0	0	0	1	0	0	0	0	0	0	0	0	0	0	0	1	0	0	0	0	0	0	0	0	0	0	0	0	0	0	0	1	0	0	0
ADISSP	0	1	0	0	0	0	0	0	0	0	0	0	0	0	0	0	1	1	0	0	0	0	1	1	1	0	0	0	0	1	1	1	1	1	1	0	0	0	0	0	0	1
ADK	0	0	0	0	0	1	0	0	0	0	0	1	1	1	1	0	0	1	0	0	0	1	0	0	0	0	0	0	1	0	0	0	0	1	0	0	0	1	0	1	0	1
ADM	0	0	0	0	0	1	0	0	1	0	0	0	0	1	0	0	1	1	0	1	1	0	1	0	0	0	0	0	1	1	0	1	0	1	0	0	1	0	0	1	0	0
ADM2	0	1	1	0	1	0	0	0	0	1	0	0	0	0	0	1	0	1	0	1	0	1	0	1	1	0	0	0	1	1	1	1	1	0	0	0	0	0	1	0	0	0
ADM5	0	0	0	0	0	0	0	0	0	1	0	0	0	0	0	0	0	0	0	0	0	0	0	0	1	1	0	0	0	0	0	0	0	0	0	0	0	0	0	0	0	0
ADNP	1	1	1	1	0	1	1	1	1	0	0	1	0	1	0	1	0	1	1	1	1	1	0	1	0	1	1	0	1	1	1	1	1	1	0	1	1	1	0	1	0	0
ADNP2	1	0	0	1	0	1	1	0	1	0	0	1	0	0	1	0	0	1	1	0	1	1	1	1	0	1	0	1	1	0	1	0	1	0	0	1	1	0	0	1	1	0
ADO	1	0	0	1	1	1	0	0	1	1	1	1	0	0	0	1	0	1	1	1	0	1	0	1	1	0	0	1	0	1	1	1	1	0	0	0	1	1	1	1	1	0
ADORA1	0	1	0	0	0	0	0	0	0	1	0	1	1	0	0	0	1	0	0	0	0	1	1	1	1	0	0	0	0	0	1	1	1	0	1	0	1	0	1	0	0	0
ADORA2A	0	1	0	0	0	0	0	0	1	0	0	0	0	0	0	0	0	0	0	1	0	0	0	1	1	0	0	0	0	1	0	0	1	1	0	0	1	0	0	0	0	0
ADORA2B	0	0	0	0	0	0	0	0	1	0	0	0	0	0	0	0	1	0	0	1	0	0	0	1	1	0	0	0	0	0	0	0	1	0	1	0	1	0	0	0	1	0
ADORA3	0	1	0	0	0	0	0	1	0	0	0	0	1	0	0	1	0	0	0	1	0	0	0	1	0	0	0	0	0	0	1	0	0	0	1	1	0	1	0	1	0	1
ADPGK	1	1	0	0	0	0	1	0	1	1	1	1	0	0	0	1	0	0	1	0	0	1	1	0	0	0	0	0	1	0	0	1	1	0	1	0	1	0	0	1	1	0
ADPRH	1	0	1	0	0	0	0	0	0	0	1	0	0	0	1	0	1	1	0	1	0	0	1	0	1	1	0	1	1	1	1	0	0	1	0	0	1	0	1	1	1	1
ADPRHL1	1	1	1	1	1	0	0	1	1	1	1	1	1	0	0	1	0	1	1	0	1	1	1	1	1	0	0	1	0	1	1	1	1	1	1	1	1	0	1	0	1	1
ADPRM	0	0	0	0	0	0	0	0	0	0	0	0	0	0	1	0	0	1	1	0	0	1	1	0	0	1	1	1	1	0	0	0	0	1	0	0	0	0	1	0	1	0
ADPRS	0	0	1	1	0	0	0	1	1	0	0	0	1	0	0	0	0	0	0	0	0	1	1	1	0	0	0	0	0	0	1	0	1	1	0	0	1	0	0	0	0	0
ADRA1A	0	1	0	1	0	0	0	0	1	1	1	0	0	0	1	1	1	1	0	0	0	1	1	1	1	0	1	1	0	0	1	0	0	0	0	0	1	0	0	0	0	1
ADRA1B	0	0	1	0	0	0	0	0	0	1	1	1	0	0	0	0	0	1	0	0	1	0	0	1	1	0	0	0	0	0	1	1	1	1	0	0	1	0	0	0	0	1
ADRA1D	0	1	0	1	0	0	0	0	0	1	1	0	0	0	0	0	0	0	1	0	1	0	1	1	1	0	0	1	0	1	1	0	1	0	1	0	1	0	1	0	1	1
ADRA2A	1	0	1	1	0	0	0	0	0	1	1	0	0	0	1	0	1	0	0	1	1	0	1	0	1	0	0	0	0	1	1	0	0	0	1	0	1	0	0	0	0	0
ADRA2B	1	1	1	0	0	0	1	1	0	1	1	0	1	0	0	0	0	1	0	1	0	0	1	1	1	0	1	0	0	0	1	0	0	0	1	0	1	0	1	0	0	1
ADRA2C	0	1	0	1	0	0	0	0	0	1	1	0	0	0	0	0	0	0	0	1	0	0	1	1	1	0	0	0	0	1	1	0	0	0	1	0	1	0	0	0	0	0
ADRB1	1	1	0	0	0	0	1	1	1	1	1	1	0	0	0	1	1	1	0	0	0	0	1	0	0	0	0	0	0	0	0	1	0	1	1	0	1	0	1	0	1	1
ADRB2	0	1	0	0	0	0	1	0	1	1	0	0	0	0	0	1	0	0	1	0	0	0	1	1	1	0	1	0	0	1	1	0	0	1	0	0	0	0	0	0	0	0
ADRB3	0	0	1	1	0	0	0	0	0	1	1	0	0	0	0	0	1	0	0	0	0	0	1	1	0	0	0	1	0	1	1	0	0	1	1	0	1	0	1	0	0	0
ADRM1	0	0	0	0	0	0	0	0	0	0	0	0	0	0	0	0	0	0	0	0	0	1	0	0	0	0	0	0	0	0	1	1	1	0	1	0	1	0	1	0	0	0
ADSL	0	1	0	0	1	0	0	0	1	0	1	0	0	0	1	1	0	1	1	1	1	1	1	0	0	1	1	0	1	1	1	1	0	0	0	1	0	1	1	1	0	0
ADSS1	0	0	0	0	0	0	0	0	0	1	1	0	0	1	0	0	0	0	0	0	0	0	1	1	1	0	0	1	0	1	1	1	1	0	0	0	1	0	0	0	1	1
ADSS2	0	0	0	0	0	0	1	0	0	0	0	1	0	0	0	0	0	0	0	0	1	0	0	1	0	0	0	1	0	0	0	1	0	0	0	0	0	0	0	1	1	1
ADTRP	1	1	0	0	1	0	1	0	0	1	1	0	0	0	0	0	0	1	1	0	1	0	0	0	0	0	0	0	0	0	1	1	1	0	0	1	0	0	1	1	0	1
AEBP1	0	1	1	0	0	0	0	0	0	1	1	1	0	0	0	0	1	1	0	0	0	0	1	1	1	0	1	0	0	0	0	0	1	0	1	0	0	0	1	1	0	0
AEBP2	1	0	1	1	1	1	1	1	1	1	1	1	1	0	1	1	1	1	1	0	1	1	1	1	0	0	1	1	1	1	0	1	0	1	1	1	0	1	1	0	1	0
AEN	1	0	0	0	1	0	1	0	1	0	0	1	0	0	0	1	0	1	0	0	0	1	1	1	0	0	0	0	0	1	1	0	0	0	0	1	1	0	1	0	1	1
AFAP1	0	0	1	1	0	0	1	0	0	0	0	1	1	0	0	1	0	1	0	1	1	1	1	1	1	0	0	0	1	1	0	1	1	0	1	1	1	1	1	1	1	1
AFAP1L1	1	1	0	1	0	1	0	0	0	0	0	1	0	1	0	1	1	1	1	0	0	1	1	1	0	1	0	0	0	1	1	1	1	1	0	0	1	1	1	0	0	1
AFAP1L2	1	1	0	0	1	1	1	0	0	0	0	1	0	0	1	1	0	1	0	0	1	1	0	1	0	0	1	1	1	1	0	1	1	0	0	1	0	0	1	0	0	1
AFDN	1	1	0	1	1	1	0	0	1	1	0	1	1	0	0	1	1	1	1	0	1	1	1	1	1	1	1	1	0	1	0	0	1	1	1	1	1	0	1	0	1	0
AFF1	1	1	0	1	1	1	1	0	1	1	1	1	0	0	1	1	1	1	1	1	1	1	1	1	0	1	0	1	1	1	1	1	1	1	0	1	1	1	1	1	1	1
AFF2	1	1	1	1	1	1	1	0	1	1	0	1	1	1	1	1	0	1	1	1	1	1	1	1	0	1	1	1	1	1	1	1	1	1	1	1	1	0	1	1	1	1
AFF3	1	1	0	1	1	1	1	1	1	1	1	1	1	0	1	1	1	1	1	1	0	1	0	1	0	0	1	1	1	1	1	1	1	1	1	1	1	0	1	1	1	1
AFF4	1	1	0	1	1	1	1	1	1	0	0	1	1	1	1	1	1	1	1	1	1	1	0	1	1	1	1	1	1	1	1	0	0	1	0	1	0	1	1	1	1	1
AFG1L	1	1	1	0	1	0	1	0	1	0	0	1	0	0	0	1	0	1	1	0	1	1	1	1	0	0	0	1	1	0	0	0	1	1	0	1	0	0	0	1	1	1
AFG2A	1	1	0	1	1	0	1	1	1	0	0	1	0	1	1	1	1	1	1	0	0	1	0	1	0	0	0	1	1	1	1	1	1	1	1	1	0	0	1	1	1	1
AFG2B	0	1	1	1	0	1	0	1	1	1	0	1	0	0	0	1	1	0	1	0	0	0	1	1	1	0	1	0	1	0	0	1	0	0	1	1	1	1	0	1	0	1
AFG3L2	0	0	0	1	0	0	0	1	1	0	1	0	0	0	1	0	1	0	1	0	1	0	1	1	0	0	1	0	1	0	0	1	0	1	1	0	1	0	0	1	1	0
AFM	1	0	0	0	0	0	1	1	1	0	0	1	0	0	1	0	0	1	1	1	0	1	0	1	0	1	0	1	0	0	0	0	0	0	0	0	0	0	0	0	0	0
AFMID	1	1	0	1	0	0	1	0	0	0	0	0	0	0	0	1	0	0	0	0	0	0	0	0	0	0	0	0	0	1	1	0	0	0	1	0	1	0	0	0	0	0
AFP	0	1	1	1	0	1	0	0	1	0	0	0	0	0	0	1	0	0	1	0	0	1	1	0	0	0	0	0	0	0	0	1	1	0	0	1	0	0	1	1	1	0
AFTPH	0	1	1	1	1	0	1	0	1	0	0	1	1	0	1	1	0	1	1	0	1	1	1	0	0	0	0	0	0	1	1	1	1	1	0	1	0	1	0	1	1	1
AGA	0	1	0	0	1	0	0	0	0	0	0	1	0	1	0	0	0	0	1	0	1	0	0	0	0	0	0	1	0	0	0	0	0	1	0	0	1	0	1	1	0	1
AGAP1	1	1	1	1	1	1	1	1	0	1	1	1	0	1	1	1	1	1	1	1	1	1	1	1	1	1	1	1	1	0	1	1	1	0	1	0	1	1	1	1	1	1
AGAP2	1	1	0	1	0	1	1	0	0	1	1	1	1	0	0	0	1	1	0	0	0	0	1	1	1	1	0	0	0	1	1	0	1	0	1	0	1	0	0	0	1	1
AGAP3	0	0	1	1	0	0	0	0	0	1	1	0	0	0	0	0	0	0	0	0	1	0	0	0	1	0	0	0	0	0	1	0	0	1	0	0	1	0	0	0	1	0
AGAP4	0	1	0	0	0	0	0	0	1	0	0	0	0	1	0	0	0	0	0	0	0	0	1	1	1	1	1	0	0	0	0	0	0	0	0	1	0	1	0	0	1	0
AGAP5	0	0	0	0	0	0	0	0	1	0	0	0	0	1	0	0	0	0	0	0	0	0	1	1	1	1	1	0	0	0	0	1	0	1	0	1	0	1	0	0	1	0
AGAP6	0	1	0	0	0	0	0	0	1	0	0	0	0	1	0	0	0	0	0	0	0	0	1	1	1	1	1	0	0	0	0	0	0	1	0	1	0	1	0	0	1	0
AGAP9	0	1	0	0	0	0	0	0	1	0	0	0	0	1	0	0	0	0	0	0	0	0	1	0	1	1	1	0	0	0	0	0	0	0	0	1	0	1	0	0	0	0
AGBL1	1	1	1	1	1	1	1	0	0	1	1	1	1	1	1	1	1	1	1	1	1	1	0	1	0	1	0	0	1	1	1	1	1	0	1	1	1	1	1	1	1	1
AGBL2	0	0	0	0	0	0	0	0	1	0	0	1	0	0	0	1	0	0	1	1	0	1	0	0	0	0	1	1	1	1	0	1	0	1	0	0	1	0	0	1	0	0
AGBL3	0	1	1	0	1	0	0	0	0	1	1	0	0	1	1	1	0	1	0	0	0	0	0	0	1	1	1	1	1	0	0	1	1	1	0	1	0	0	1	0	1	1
AGBL4	1	0	0	0	0	1	1	0	1	1	1	1	0	1	0	0	0	0	0	1	1	0	0	0	0	0	1	0	1	0	1	0	1	0	0	0	0	0	1	1	0	0
AGBL5	1	1	1	0	0	0	0	1	1	1	1	1	1	0	0	0	0	0	1	0	0	1	1	0	0	1	0	1	1	0	1	0	1	0	0	0	0	0	0	1	0	0
AGER	0	0	0	0	0	0	0	0	0	0	1	0	0	0	0	0	1	0	0	0	0	0	0	1	0	0	0	0	0	0	0	0	0	0	0	0	0	0	0	0	0	0
AGFG1	1	1	1	1	1	1	1	1	1	0	0	1	1	1	1	1	0	1	1	0	1	1	1	0	0	0	1	1	1	1	1	1	1	0	1	1	1	0	0	1	1	1
AGFG2	1	1	1	1	1	0	1	1	0	1	0	1	1	1	0	0	0	1	1	0	1	0	1	1	0	0	1	0	0	1	1	0	1	0	0	0	1	0	1	0	1	1
AGGF1	0	1	0	0	1	1	0	0	1	0	0	1	0	0	0	1	0	1	1	0	1	1	1	0	0	1	0	1	1	1	0	0	1	0	0	1	0	0	0	1	0	0
AGK	0	0	0	0	0	1	1	0	1	1	1	0	0	1	0	0	0	0	1	0	1	1	1	0	0	0	0	0	0	1	1	1	1	0	1	1	0	1	1	1	1	1
AGL	0	1	0	0	1	1	1	0	0	0	0	1	0	1	1	1	1	1	0	1	1	1	0	1	0	1	0	1	1	1	1	1	1	0	1	0	0	1	0	1	1	1
AGMAT	1	1	1	0	0	0	1	0	0	0	0	1	0	0	0	1	1	0	1	0	0	1	1	1	1	0	0	1	0	1	1	0	0	1	1	0	1	0	0	1	0	0
AGMO	0	1	0	0	0	0	0	0	0	0	0	0	0	0	1	0	0	0	1	0	1	1	0	0	0	0	0	0	0	0	0	0	1	1	1	1	0	0	0	0	1	0
AGO1	1	1	1	1	1	1	1	1	1	1	1	1	0	1	1	1	0	1	1	1	1	1	1	1	1	0	1	1	1	1	1	1	1	1	1	1	1	1	1	1	1	1
AGO2	1	1	1	0	1	1	1	0	1	1	1	1	1	0	1	1	1	1	1	0	1	1	1	1	1	1	1	1	0	1	1	1	1	1	1	0	1	1	1	1	1	1
AGO3	1	1	1	1	1	1	1	1	1	0	0	1	1	1	1	1	1	1	1	1	1	1	1	1	0	1	1	1	1	1	1	1	1	1	1	1	1	0	0	1	1	1
AGO4	1	1	0	1	0	0	1	1	1	1	0	1	1	1	1	1	1	1	1	0	1	1	1	1	0	1	0	1	1	0	0	0	1	1	1	1	1	0	1	1	0	1
AGPAT1	0	0	0	1	0	0	0	0	0	1	0	0	0	1	0	1	0	0	0	0	0	0	1	0	1	0	0	0	0	0	1	0	0	0	1	0	1	0	0	0	1	1
AGPAT2	0	0	0	0	0	0	0	0	0	0	0	0	0	0	0	0	0	0	0	0	0	0	0	1	1	0	0	0	0	1	1	0	0	0	0	0	1	0	1	0	0	0
AGPAT3	1	1	0	0	1	0	1	0	1	1	1	1	1	1	0	1	0	1	1	1	1	1	1	1	1	0	0	1	0	1	1	1	1	0	1	1	1	1	1	0	1	1
AGPAT4	1	1	1	0	0	1	1	1	1	0	1	1	1	0	1	1	1	1	1	0	0	1	0	1	1	1	0	1	1	0	1	1	1	1	1	1	1	0	1	1	1	1
AGPAT5	1	1	1	0	1	1	1	1	1	0	0	1	1	1	1	1	0	1	1	1	1	1	1	1	1	0	0	1	1	0	0	1	0	1	0	1	1	0	1	1	1	1
AGPS	1	1	1	0	1	1	1	1	1	1	1	1	0	1	1	1	1	0	1	0	1	1	1	0	0	1	1	1	1	1	1	0	0	1	1	1	1	1	1	1	1	1
AGR2	0	0	0	0	1	1	0	0	0	0	0	1	1	0	1	1	0	0	0	0	1	0	0	0	0	0	0	1	0	0	0	0	0	0	0	0	0	0	0	1	0	1
AGR3	0	0	0	0	1	0	0	0	0	0	0	0	0	0	0	1	0	0	0	0	0	0	0	1	0	0	0	0	0	0	0	0	0	0	0	1	0	0	0	0	0	0
AGRN	0	1	1	1	0	0	0	0	1	1	1	0	0	1	0	0	1	0	0	1	0	1	1	1	1	0	1	0	1	1	1	1	1	1	1	0	1	1	1	0	0	0
AGRP	0	0	0	1	0	0	0	0	0	0	0	1	0	0	0	0	0	0	0	0	0	0	0	1	0	0	0	0	0	0	0	0	0	0	0	0	1	0	0	0	0	0
AGT	0	0	0	0	1	0	0	0	1	0	1	0	0	1	0	0	1	1	0	0	1	0	0	1	0	0	0	1	0	0	0	0	0	0	0	0	1	0	0	0	0	0
AGTPBP1	1	1	0	0	0	0	0	0	1	1	0	0	0	0	1	1	0	1	1	1	0	1	0	0	1	1	1	0	1	0	0	0	0	0	1	1	0	0	0	1	1	0
AGTR1	0	0	1	0	0	0	1	0	0	1	0	0	0	0	0	1	0	1	1	0	1	0	0	0	0	0	0	1	0	1	0	0	0	0	1	0	1	0	0	1	1	0
AGTR2	1	1	0	0	0	1	0	1	1	0	0	1	1	0	0	1	0	0	1	0	0	1	0	0	0	1	0	1	1	0	0	0	0	0	0	0	0	0	1	1	0	0
AGTRAP	0	1	0	1	0	0	0	0	0	0	0	0	0	0	0	0	0	0	0	0	0	0	0	0	0	0	0	0	0	1	0	0	0	0	0	0	0	1	1	1	0	0
AGXT	0	0	0	0	1	0	0	1	1	0	0	1	0	0	0	0	1	0	0	1	0	0	1	0	0	0	0	0	1	1	1	0	1	0	0	1	1	0	0	1	1	0
AGXT2	0	1	0	1	0	1	0	0	0	0	0	1	1	0	0	0	1	0	0	0	0	0	0	0	0	0	1	0	1	0	0	0	1	1	1	0	0	0	1	0	0	1
AHCTF1	1	1	1	1	1	0	1	1	1	0	0	1	0	0	1	1	1	1	1	0	1	1	1	1	0	1	1	1	1	1	0	1	1	0	1	1	1	0	1	1	1	1
AHCY	0	1	0	1	0	0	0	1	0	1	1	1	0	0	0	0	0	0	0	1	0	0	0	1	1	0	1	1	1	0	1	0	0	0	0	1	0	1	0	0	0	1
AHCYL1	0	1	0	0	0	1	0	0	1	1	0	1	1	1	1	1	1	1	0	0	0	1	1	0	1	1	0	1	0	0	0	1	0	0	0	1	1	0	1	1	0	1
AHCYL2	0	0	0	0	0	1	1	1	0	0	1	1	0	0	0	1	0	1	1	0	0	1	1	0	0	0	1	1	1	1	0	1	1	1	1	1	1	0	0	1	1	1
AHDC1	1	1	1	1	0	0	0	0	0	1	1	0	1	0	0	0	0	0	1	1	1	0	1	1	1	0	0	0	0	1	1	0	1	0	1	1	1	1	1	0	1	1
AHI1	0	1	0	0	0	0	1	1	0	1	0	0	1	1	1	1	1	1	0	0	1	1	0	0	0	1	1	0	1	0	0	1	1	0	0	1	1	1	1	1	1	1
AHNAK	0	1	1	0	1	1	0	0	0	1	1	1	1	0	0	1	1	0	1	0	1	1	1	1	0	1	0	0	1	0	0	1	0	1	0	1	0	1	0	1	0	1
AHNAK2	0	1	0	0	0	1	0	1	0	1	1	1	0	1	0	0	1	1	1	0	0	1	1	1	1	1	0	0	0	1	1	1	1	0	1	1	1	1	1	1	0	1
AHR	1	1	1	0	0	1	1	1	0	1	1	1	0	0	1	1	1	0	1	0	1	1	0	1	0	1	0	1	1	0	1	1	1	0	1	1	1	0	0	1	1	1
AHRR	1	1	0	0	0	0	0	0	0	0	1	0	0	0	0	1	1	0	1	1	1	1	1	1	1	0	0	1	1	1	1	1	1	1	1	1	1	1	0	1	0	1
AHSA1	0	0	0	0	0	1	0	0	0	0	0	1	0	0	0	1	0	1	0	1	1	0	1	0	0	0	0	0	0	0	0	0	0	0	1	1	1	1	1	1	0	1
AHSG	1	0	1	0	0	0	0	0	0	0	0	0	0	0	0	0	0	0	0	0	0	0	0	0	0	0	0	0	0	0	0	1	0	1	0	0	0	0	0	0	0	0
AHSP	1	0	0	0	0	0	0	0	0	0	0	0	1	0	0	0	0	0	0	0	0	0	0	0	0	0	0	0	0	0	0	0	0	1	0	0	0	0	0	0	0	0
AICDA	1	0	0	0	0	0	1	0	0	0	0	1	0	0	1	1	1	1	1	0	1	1	0	1	0	0	1	0	0	0	0	1	1	1	0	0	0	0	0	1	1	0
AIDA	0	1	1	1	0	1	0	0	0	1	0	1	0	0	1	1	1	1	0	0	0	1	0	0	1	0	1	1	0	0	1	1	1	0	0	0	0	0	0	1	0	1
AIF1	0	0	0	0	0	0	0	0	0	0	0	0	0	0	0	0	0	0	1	0	0	0	0	0	0	0	0	0	0	0	0	0	0	0	0	0	0	0	0	0	0	0
AIF1L	1	1	0	0	1	0	1	0	1	0	0	0	1	0	1	0	1	0	0	1	0	0	1	0	0	0	0	1	0	1	1	0	0	1	1	1	0	0	1	1	1	1
AIFM1	0	0	1	0	0	1	0	1	0	0	0	1	1	0	0	0	0	1	1	0	0	0	0	1	0	0	0	0	1	1	1	0	0	1	1	1	0	0	0	0	0	1
AIFM2	1	0	0	0	0	0	1	0	0	0	1	0	1	0	0	0	1	1	0	0	0	0	0	1	1	0	1	0	1	1	1	1	1	0	1	0	1	0	1	0	1	0
AIFM3	0	1	0	0	0	0	0	0	0	0	0	0	0	0	0	0	0	0	0	0	0	0	1	1	0	1	0	0	0	0	1	1	0	0	1	1	1	0	1	0	0	0
AIG1	1	0	0	0	0	0	1	1	1	1	1	0	0	0	0	1	0	0	1	0	0	1	0	0	0	0	0	0	1	0	1	1	1	0	0	0	0	0	0	0	0	0
AIM2	0	0	0	0	1	0	0	0	0	0	0	1	0	0	0	0	1	1	1	0	0	1	0	0	0	0	0	0	0	0	1	1	0	0	0	1	0	0	0	0	0	0
AIMP1	1	1	0	0	1	0	1	1	0	0	0	0	0	1	1	1	0	1	0	0	1	1	0	0	0	0	1	1	1	1	1	0	1	1	0	0	0	0	0	0	1	0
AIMP2	0	1	0	0	0	0	0	0	1	0	1	0	0	0	1	0	0	0	0	0	0	0	0	1	0	0	0	1	0	1	1	1	1	0	0	0	0	0	0	0	0	0
AIP	0	0	0	0	0	0	0	0	0	1	0	0	0	0	0	0	0	0	0	0	1	0	1	0	0	0	0	0	0	0	0	1	0	0	1	1	0	1	0	0	1	0
AIPL1	0	1	1	0	1	0	0	0	0	0	0	1	0	0	1	1	0	1	0	0	0	1	0	1	0	0	1	0	1	1	1	1	1	0	1	1	1	1	0	1	0	1
AIRE	0	1	0	0	0	0	0	0	0	1	1	0	0	0	0	0	0	1	1	0	1	1	0	1	1	0	0	0	0	0	0	0	1	0	0	0	1	0	0	0	0	0
AIRIM	1	0	0	0	1	0	0	0	0	0	1	0	0	0	0	0	0	0	0	1	1	1	0	1	0	0	0	0	1	0	0	0	1	0	1	0	0	0	1	0	1	0
AJAP1	1	1	1	1	1	1	1	1	1	1	1	1	0	1	1	1	1	1	1	1	1	1	1	1	1	1	0	1	0	1	1	1	1	1	1	1	1	1	1	1	1	1
AJM1	0	1	0	1	0	0	0	0	0	1	1	0	0	0	0	0	0	0	0	1	0	0	1	1	1	0	0	0	0	0	1	0	0	0	1	0	1	0	1	0	0	1
AJUBA	1	0	0	0	0	1	1	0	0	1	1	1	1	1	0	0	0	0	1	0	0	1	0	1	0	0	1	0	1	1	0	0	0	1	0	0	1	1	0	0	1	1
AK1	0	1	0	1	0	0	0	0	0	0	1	0	0	0	0	1	0	1	0	1	0	1	1	1	0	0	0	0	0	0	0	0	1	0	1	0	1	1	1	1	0	1
AK2	1	1	0	0	1	1	1	1	1	0	0	1	0	1	1	1	1	1	1	0	0	0	0	1	0	0	1	1	0	0	1	0	0	1	0	1	0	0	0	1	1	1
AK3	0	0	0	0	0	0	1	0	1	0	0	0	1	1	1	1	0	1	1	1	1	1	1	0	0	1	1	1	1	0	1	1	1	0	1	0	1	1	0	0	1	0
AK4	1	1	0	0	0	1	1	1	1	0	0	1	0	0	1	1	1	1	1	1	1	1	0	1	0	0	0	1	1	1	1	1	1	1	1	1	0	0	1	1	0	1
AK5	1	0	0	0	1	0	1	1	0	1	0	0	0	1	1	0	1	0	1	0	0	1	0	1	0	0	0	1	0	1	0	0	0	1	1	1	0	0	1	0	1	0
AK6	0	1	0	0	0	0	1	1	0	1	0	0	0	0	1	1	0	1	1	0	0	1	1	1	0	1	0	1	0	0	0	0	0	0	0	0	0	0	0	1	0	1
AK7	1	0	0	0	0	1	1	1	1	1	1	1	0	0	0	1	0	0	1	0	1	1	0	0	0	0	0	1	1	1	0	0	0	0	1	1	1	0	0	1	1	1
AK8	0	0	0	0	0	0	0	0	0	0	0	1	0	0	0	0	0	0	0	0	0	0	1	0	0	0	0	0	0	1	0	0	0	0	0	0	0	0	0	0	0	0
AK9	1	1	0	0	1	0	1	1	0	0	0	0	0	0	1	1	0	1	1	1	0	1	0	1	0	1	1	1	1	1	0	1	1	0	0	1	0	0	1	1	1	1
AKAIN1	0	0	1	1	0	1	1	1	1	0	0	1	0	0	0	1	0	1	1	0	1	1	0	1	0	0	0	0	0	0	0	1	0	0	0	1	1	1	0	1	1	1
AKAP1	1	0	0	0	0	0	0	0	0	0	0	0	0	1	0	1	1	1	1	1	1	1	0	0	0	1	0	0	0	1	0	1	0	0	1	1	1	1	1	1	0	1
AKAP10	1	1	1	1	1	1	1	1	0	0	0	1	0	0	0	1	1	0	1	0	1	1	1	0	0	0	1	0	1	0	0	1	1	0	0	1	1	0	1	1	0	1
AKAP11	1	1	1	0	1	1	1	1	1	0	0	1	1	1	1	1	0	1	1	0	1	1	1	1	0	1	0	1	1	1	1	0	1	1	1	1	0	1	1	1	1	1
AKAP12	1	1	1	0	0	1	1	1	1	1	0	1	0	0	1	1	1	1	1	0	1	1	1	1	1	1	0	1	1	1	1	0	0	1	0	1	0	1	1	1	1	1
AKAP13	1	1	1	0	1	1	1	0	1	1	1	1	1	0	1	1	1	1	1	1	0	0	0	1	1	0	1	1	1	1	1	1	1	1	1	1	1	0	1	1	1	1
AKAP14	0	0	1	1	0	0	0	0	0	0	0	0	0	0	0	1	0	0	1	0	0	0	0	0	0	0	0	1	0	1	0	0	0	0	0	0	0	0	0	0	1	0
AKAP17A	0	0	0	1	1	1	0	0	0	1	1	0	1	0	0	1	1	0	0	0	0	0	1	1	0	0	0	0	0	1	1	1	0	1	1	1	1	1	1	0	1	0
AKAP3	0	1	0	0	0	0	0	0	0	1	1	0	0	0	1	0	0	1	1	0	0	0	0	0	0	1	1	0	1	0	0	1	1	0	0	0	1	0	0	0	1	0
AKAP4	0	1	0	0	0	0	0	0	0	0	0	0	0	0	1	1	1	0	1	0	0	1	0	0	0	0	0	0	1	1	1	0	1	0	0	0	0	0	1	0	0	0
AKAP5	1	1	1	0	1	1	1	1	1	1	0	1	1	0	1	1	0	0	1	1	1	1	0	1	0	1	1	1	1	0	1	1	1	1	1	1	0	1	1	1	1	1
AKAP6	1	1	1	0	1	1	1	1	1	0	0	1	1	1	1	1	0	1	1	1	1	1	1	1	0	1	1	1	1	1	0	0	1	1	1	1	1	0	1	1	1	1
AKAP7	0	0	0	0	0	1	1	0	1	0	0	0	1	0	0	1	0	0	0	0	1	1	0	0	0	0	1	1	1	0	0	0	0	0	0	0	1	1	0	1	1	0
AKAP8	0	0	1	1	0	0	1	0	1	1	1	0	0	0	1	0	0	0	1	0	0	0	1	1	1	1	1	0	0	0	1	0	1	0	0	0	1	1	0	0	1	1
AKAP8L	0	0	0	1	0	0	0	0	0	1	0	0	0	0	0	0	0	0	0	0	0	1	1	0	1	0	1	0	0	0	1	0	0	0	0	1	1	0	0	0	0	1
AKAP9	0	1	1	1	1	1	0	0	0	1	1	1	0	1	1	1	0	1	1	1	1	1	1	0	0	1	1	1	1	1	0	1	1	1	0	1	0	0	1	1	1	1
AKIP1	1	0	0	1	0	0	1	0	0	0	0	0	0	0	0	0	0	0	0	0	0	0	0	0	0	0	0	0	0	0	1	0	0	0	0	0	1	0	1	0	0	0
AKIRIN1	0	1	0	0	1	1	1	0	0	1	1	1	0	0	0	1	1	0	1	0	0	1	0	0	0	0	1	0	1	1	0	1	1	1	0	0	1	0	0	1	0	1
AKIRIN2	1	1	0	0	0	0	1	0	0	0	0	1	0	0	0	0	0	0	0	0	1	1	0	1	0	0	0	0	0	0	0	0	0	0	0	0	1	0	0	0	1	0
AKNA	1	1	0	0	0	0	1	0	0	0	1	1	0	1	0	0	1	1	0	1	0	0	1	1	0	0	0	1	0	1	1	1	1	1	1	0	1	1	1	0	0	1
AKNAD1	0	1	0	0	0	0	0	0	0	0	0	0	0	0	1	1	0	0	0	0	0	1	0	1	0	0	0	0	1	1	0	0	0	0	0	1	0	0	0	0	1	0
AKR1A1	0	0	0	1	0	0	0	0	0	0	0	0	0	0	0	0	0	0	0	0	0	0	0	0	0	0	0	0	1	0	0	0	0	1	0	1	1	1	0	0	0	0
AKR1B1	0	0	0	0	0	0	0	0	0	0	0	0	0	0	0	0	1	1	0	0	0	0	0	1	0	0	0	0	0	0	0	1	0	0	0	0	1	0	0	0	0	0
AKR1B10	0	1	0	0	0	0	0	0	0	0	0	0	0	0	1	1	0	0	1	0	0	1	0	1	0	0	1	0	0	0	0	0	0	0	0	1	0	1	0	0	0	0
AKR1B15	0	1	0	0	0	0	0	0	0	1	0	0	0	0	1	0	0	0	0	0	0	1	0	0	0	0	0	0	0	0	1	0	0	0	0	0	0	0	0	0	0	0
AKR1C1	1	0	1	0	0	0	0	0	1	1	1	1	0	1	1	1	0	1	1	1	1	1	0	1	1	1	1	0	1	1	1	1	1	1	1	1	1	0	0	1	1	1
AKR1C2	0	0	0	0	0	0	0	0	1	0	0	0	0	0	1	1	0	1	1	0	1	1	0	1	1	1	1	0	1	1	0	1	1	1	0	0	1	0	0	1	1	1
AKR1C3	0	0	0	0	0	0	1	1	0	0	0	0	0	0	0	0	0	1	0	0	0	1	0	1	0	0	0	0	1	0	0	0	0	1	0	0	0	0	0	0	0	0
AKR1C4	0	0	0	0	0	0	0	1	0	0	0	0	0	0	1	0	0	1	0	0	0	0	0	0	1	0	0	0	1	0	0	1	0	1	0	1	0	0	0	0	1	0
AKR1C8	0	0	0	0	0	0	0	0	1	0	0	1	0	0	0	0	0	1	0	0	0	0	0	0	1	0	0	0	1	0	0	0	0	0	0	0	0	0	1	0	0	0
AKR1D1	0	0	1	1	1	0	0	0	1	0	0	1	0	0	0	1	1	0	0	1	0	1	0	1	0	0	0	0	1	0	0	0	0	1	1	1	0	0	1	1	1	0
AKR1E2	0	0	0	0	0	0	0	1	0	1	0	0	0	0	1	0	0	0	0	0	0	0	1	1	1	0	0	0	0	0	0	0	0	1	1	0	1	0	0	0	0	1
AKR7A2	0	1	0	0	0	0	0	0	0	1	1	0	0	0	0	0	0	0	0	0	0	0	0	1	0	0	0	0	0	0	0	0	0	0	0	0	1	0	0	1	0	0
AKR7A3	0	1	0	0	0	0	0	0	0	0	1	0	0	0	0	0	0	0	0	0	0	0	0	1	0	0	0	0	0	0	1	0	0	0	0	1	1	1	0	0	0	0
AKT1	0	1	0	0	0	1	0	1	0	1	1	0	1	0	0	0	0	0	0	0	0	0	1	1	1	0	0	1	0	1	0	0	0	1	1	1	1	0	0	1	1	1
AKT1S1	0	0	0	0	0	0	0	0	0	0	0	0	0	0	0	0	0	0	0	0	0	0	1	1	0	0	0	0	0	0	0	1	0	0	1	0	1	0	0	0	0	0
AKT2	1	1	0	1	1	1	1	0	1	1	1	1	0	0	1	1	1	1	0	0	1	1	1	1	1	0	0	0	0	1	1	1	1	1	1	0	1	0	1	1	0	1
AKT3	1	1	1	0	1	1	1	1	1	0	0	1	1	1	1	1	0	1	1	0	1	1	1	1	0	1	0	1	0	1	1	0	0	0	1	1	1	1	1	1	1	0
AKTIP	1	1	0	0	0	1	0	0	0	1	1	1	0	0	1	1	0	1	1	0	1	1	0	0	0	1	1	1	1	0	0	0	1	0	0	0	1	0	0	1	1	1
ALAD	0	1	0	0	0	0	0	0	0	0	0	0	0	1	0	1	0	1	1	0	0	1	0	1	1	0	0	0	0	0	1	0	1	0	0	1	0	0	0	0	0	1
ALAS1	1	1	0	0	0	0	0	0	0	1	0	0	0	0	0	1	1	1	0	0	0	0	0	0	0	0	0	0	0	0	0	0	1	0	1	1	0	0	0	1	0	0
ALAS2	0	0	0	0	0	0	0	0	0	0	0	0	0	0	0	0	0	0	0	0	0	0	0	0	0	1	0	0	0	1	1	0	0	1	0	1	0	0	1	0	0	1
ALB	0	0	0	0	1	0	0	1	0	0	0	0	0	0	0	1	1	0	1	1	0	1	1	0	0	0	0	0	0	0	0	0	1	0	0	1	0	1	0	0	0	0
ALCAM	1	0	1	0	1	0	1	1	1	0	0	0	1	1	1	1	1	1	1	0	1	1	1	1	0	1	1	1	0	1	1	1	0	0	0	1	1	0	0	1	1	0
ALDH16A1	1	0	0	0	0	0	1	0	0	1	1	0	0	1	0	0	1	0	0	0	0	0	1	1	1	1	0	0	0	1	1	0	1	0	1	0	1	1	1	0	0	0
ALDH18A1	0	0	1	1	1	1	0	0	0	0	0	1	0	0	0	0	0	0	0	0	0	0	0	1	0	0	0	1	1	0	0	0	1	0	0	0	1	0	1	0	1	0
ALDH1A1	0	0	0	1	0	0	0	0	0	0	0	0	0	0	1	1	0	0	1	0	1	1	0	0	0	0	0	0	1	0	0	1	0	1	0	0	0	1	0	0	0	0
ALDH1A2	0	1	0	1	0	0	0	0	0	0	1	0	0	1	0	0	0	1	1	1	0	1	1	0	1	0	0	1	0	0	1	1	1	1	0	1	0	1	1	1	1	0
ALDH1A3	1	0	1	0	1	1	1	1	1	0	0	1	0	0	0	0	1	1	1	0	1	1	0	0	0	0	0	1	0	1	0	1	0	0	1	0	1	1	0	1	1	0
ALDH1B1	1	1	1	0	0	1	1	1	0	1	1	1	1	0	1	0	0	1	1	0	0	1	0	1	1	0	0	0	0	0	1	0	0	0	1	1	0	1	1	1	1	0
ALDH1L1	0	0	0	0	0	0	0	0	0	1	0	0	0	0	0	0	1	0	1	0	0	0	0	1	0	0	1	1	1	0	1	0	1	0	1	0	0	0	0	0	0	1
ALDH1L2	1	1	0	0	0	1	1	0	0	1	1	1	0	1	1	1	0	1	1	1	1	1	0	0	1	1	0	1	1	1	1	1	1	0	1	1	0	1	0	1	1	1
ALDH2	1	1	0	1	0	0	1	0	1	0	0	1	1	1	1	1	0	0	1	0	0	1	1	1	1	0	1	1	1	1	1	0	1	0	1	1	1	1	1	1	1	1
ALDH3A1	0	0	0	0	0	0	0	0	0	1	1	0	0	0	0	0	0	0	0	0	0	0	0	1	0	1	1	0	1	0	1	0	0	0	1	1	0	0	0	0	0	1
ALDH3A2	0	1	0	0	0	0	0	0	0	0	0	1	0	1	0	0	1	1	1	0	0	1	0	1	0	0	1	1	1	0	1	1	1	1	0	0	0	0	0	0	1	1
ALDH3B1	0	1	0	0	0	0	0	0	0	1	0	0	0	0	0	1	1	0	0	0	0	1	1	0	0	0	0	0	0	0	1	0	1	0	0	0	1	0	0	0	0	0
ALDH3B2	0	1	1	0	0	0	0	0	0	1	1	0	0	0	0	0	1	0	0	1	0	0	1	0	0	1	0	0	0	1	1	1	1	1	1	0	1	0	0	0	0	0
ALDH4A1	0	1	0	1	0	0	0	0	0	0	0	0	0	0	0	0	1	0	0	0	0	0	1	1	1	0	1	0	1	0	1	0	0	0	1	1	1	1	0	0	0	1
ALDH5A1	1	0	1	0	0	0	0	1	0	0	0	1	0	0	1	1	0	1	1	0	0	1	1	0	1	1	1	0	0	1	0	0	1	1	0	0	1	0	1	1	1	1
ALDH6A1	1	0	0	0	0	1	1	0	1	0	0	0	1	0	0	1	1	1	1	0	1	1	0	0	1	0	0	1	1	0	1	0	0	1	1	1	0	1	0	1	1	0
ALDH7A1	1	0	0	0	1	0	1	1	0	1	0	1	1	0	1	1	0	0	1	0	1	1	0	0	1	0	1	1	1	0	1	1	1	1	1	0	0	1	1	0	0	1
ALDH8A1	0	1	0	0	0	0	0	0	0	0	0	1	0	1	0	0	0	0	1	0	0	0	1	1	0	0	1	0	1	1	0	1	0	0	1	0	0	0	0	0	0	1
ALDH9A1	0	1	0	0	0	0	0	0	0	1	1	0	0	0	0	0	0	1	1	0	1	1	1	0	1	1	0	1	0	1	0	0	0	1	0	0	0	1	0	1	0	0
ALDOA	0	0	1	0	0	0	0	0	0	0	0	0	0	0	0	0	0	1	0	1	0	0	0	0	0	0	0	0	0	0	0	0	0	0	1	0	1	0	1	0	1	0
ALDOB	0	0	1	0	0	1	0	0	0	0	0	1	0	0	1	1	0	1	1	1	0	0	0	0	1	1	0	0	0	0	0	1	1	0	1	0	0	0	0	1	1	1
ALDOC	0	1	0	0	0	0	0	0	0	1	1	1	0	0	0	0	0	0	1	0	0	0	1	0	0	0	0	0	0	1	0	0	0	0	0	0	0	0	1	0	0	0
ALG1	1	1	1	1	0	0	1	0	1	0	0	0	0	1	0	1	0	1	1	0	0	1	0	1	1	0	0	1	0	1	1	1	1	0	1	1	1	0	0	0	1	1
ALG10	0	0	1	1	0	1	1	1	1	0	0	1	1	0	1	1	1	1	0	1	1	1	0	1	0	0	1	0	0	0	0	1	1	0	1	0	1	0	0	1	0	0
ALG10B	1	1	1	1	1	1	1	1	1	0	0	1	1	0	1	1	1	1	1	1	1	1	0	1	0	0	1	1	1	0	1	1	1	1	1	0	1	1	0	1	1	0
ALG11	0	1	0	1	0	1	0	1	1	1	1	0	0	0	1	1	1	1	1	1	1	1	1	1	0	1	1	1	1	0	0	1	1	1	0	1	0	1	1	1	1	0
ALG12	0	1	0	1	0	1	0	0	1	1	1	1	1	1	1	0	0	1	0	0	0	0	1	1	0	0	0	0	1	1	0	1	1	0	1	1	1	0	1	0	1	0
ALG13	1	0	0	1	0	1	1	1	1	0	0	1	0	0	1	1	1	1	1	0	0	0	1	0	0	0	1	0	1	1	0	1	1	0	0	0	0	0	0	0	0	1
ALG14	1	1	0	0	0	1	1	1	1	0	0	1	0	1	1	1	1	1	1	1	1	1	1	1	0	1	1	1	1	1	1	1	1	1	0	1	1	0	1	1	1	1
ALG1L2	0	0	0	0	0	0	0	0	0	0	0	0	0	0	0	0	0	1	0	0	0	0	0	1	0	0	0	0	0	0	0	0	1	0	0	0	0	0	0	0	0	0
ALG2	1	1	1	1	0	1	0	0	0	0	0	1	0	0	1	0	0	0	1	0	1	0	0	1	0	0	0	1	0	0	0	1	0	0	1	0	1	0	0	1	0	0
ALG3	0	0	0	0	0	0	0	0	0	0	0	0	0	0	0	0	0	0	0	0	0	0	1	0	0	0	0	1	0	0	0	0	0	0	0	0	0	0	0	0	0	1
ALG5	0	0	0	0	0	0	0	0	0	0	0	0	0	0	1	1	0	1	1	1	1	0	0	0	0	1	0	0	0	0	0	1	0	0	0	0	1	0	0	0	0	0
ALG6	1	0	0	0	1	0	1	1	1	1	0	1	0	1	1	1	0	1	1	1	1	1	0	0	0	0	1	1	1	1	0	0	0	0	0	0	1	0	0	1	1	1
ALG8	0	1	0	0	0	0	0	0	1	0	1	0	1	0	0	1	0	1	0	0	0	1	0	0	0	0	0	0	0	0	0	1	1	0	0	0	0	0	1	1	0	0
ALG9	1	1	0	0	0	1	1	0	1	1	1	1	0	1	0	1	1	1	1	1	1	1	0	0	0	0	1	1	0	1	1	1	1	1	0	1	1	0	1	1	1	1
ALK	1	1	0	0	0	0	0	0	1	1	1	0	0	0	1	1	0	0	0	0	0	0	1	1	1	0	0	1	0	1	1	1	1	0	1	1	1	0	1	0	0	0
ALKAL1	0	1	0	0	1	0	0	0	1	0	0	0	0	0	1	0	0	0	0	0	1	1	1	0	0	0	1	1	0	0	0	0	0	1	1	0	1	0	1	1	0	0
ALKAL2	0	0	0	0	0	0	0	0	0	1	0	0	0	0	0	0	0	0	0	0	1	1	1	1	1	0	0	0	0	0	0	0	0	0	1	0	0	0	0	0	0	0
ALKBH1	0	1	0	0	0	0	0	0	1	0	0	0	0	0	1	0	0	1	0	1	1	0	0	0	0	0	0	0	0	0	0	0	0	0	1	1	0	0	0	1	1	1
ALKBH2	0	0	0	0	0	0	0	0	0	0	1	0	0	0	1	0	0	0	0	0	0	1	0	0	0	0	0	0	0	0	0	0	0	0	0	0	1	0	0	0	0	0
ALKBH3	0	0	0	0	0	0	0	0	0	0	0	0	0	0	0	0	1	1	0	0	0	0	0	1	0	0	1	0	1	1	1	1	1	1	1	0	0	0	0	0	0	0
ALKBH4	0	1	0	0	0	0	1	0	0	0	0	1	0	0	0	1	0	1	1	0	0	1	1	1	0	0	0	0	0	1	0	0	1	0	1	0	0	0	0	0	0	0
ALKBH5	1	1	0	1	0	1	1	1	1	0	0	0	0	1	0	0	1	1	1	1	0	0	1	1	0	0	1	0	0	1	1	0	0	0	1	0	1	0	1	0	0	1
ALKBH6	0	1	0	0	0	0	0	0	0	0	0	0	0	1	1	0	0	0	1	0	0	0	0	0	0	0	0	0	0	0	0	0	0	0	0	0	0	1	0	0	1	0
ALKBH7	0	0	0	0	0	0	0	0	0	0	0	0	0	0	0	0	0	0	0	0	0	0	0	0	0	0	0	0	0	0	0	1	1	0	0	0	1	0	1	0	0	0
ALKBH8	0	1	1	1	0	1	0	1	0	0	0	1	0	0	1	1	0	1	1	0	1	1	1	1	0	0	1	0	1	1	0	0	1	0	0	1	0	1	0	1	1	0
ALLC	0	0	0	0	0	0	0	0	0	1	1	0	0	0	0	0	0	1	1	0	0	0	0	0	1	0	0	0	0	0	1	1	1	0	0	0	0	0	0	0	0	0
ALMS1	1	1	1	0	0	0	1	1	0	0	1	0	0	0	1	0	1	1	1	1	0	1	1	1	1	1	1	0	1	1	1	1	1	0	0	1	0	1	1	0	0	1
ALOX12	0	1	0	0	0	0	0	0	0	0	0	0	0	1	0	0	0	0	0	0	0	0	1	0	0	0	0	1	1	1	0	0	0	0	1	1	1	0	0	0	0	0
ALOX12B	0	1	0	0	1	0	0	0	0	0	0	0	0	0	0	0	0	0	0	0	0	1	1	1	0	0	0	0	1	0	1	1	0	0	0	0	0	0	1	0	0	0
ALOX15	1	0	0	0	0	0	1	0	1	1	1	0	0	0	1	0	0	0	1	0	0	1	1	1	0	0	0	1	0	0	1	0	0	0	1	0	1	0	0	0	0	0
ALOX15B	1	1	0	0	0	0	0	0	1	0	0	0	0	0	1	1	0	0	1	0	0	0	1	1	0	0	0	0	0	0	0	0	0	0	0	0	1	1	1	0	0	0
ALOX5	0	0	1	0	0	0	0	1	0	1	1	0	0	0	0	0	0	1	0	0	0	0	0	1	1	0	1	0	0	1	0	1	0	0	1	0	1	0	1	0	0	0
ALOX5AP	1	0	0	0	0	0	0	0	0	0	0	0	0	0	0	0	1	0	0	0	0	0	0	0	0	0	0	1	0	0	0	0	0	0	1	0	0	0	0	0	0	1
ALOXE3	0	0	0	0	0	0	0	0	0	1	0	0	0	0	0	0	0	0	1	0	0	0	1	1	0	0	0	0	0	1	0	1	1	0	0	1	1	0	1	0	0	1
ALPG	0	0	1	1	0	0	0	0	0	1	1	0	0	0	1	0	1	0	0	1	0	0	1	1	0	0	0	0	0	0	1	0	0	0	1	0	1	0	1	0	0	0
ALPI	0	1	1	1	0	0	0	0	0	1	1	0	0	0	1	0	0	0	1	0	0	0	1	1	1	0	0	0	0	1	1	0	1	1	0	1	1	0	1	0	0	1
ALPK1	0	1	0	0	0	0	1	0	1	1	1	0	1	1	1	1	0	1	1	0	0	1	0	0	1	0	1	0	1	1	1	1	0	0	1	0	0	0	0	1	0	1
ALPK2	0	1	0	0	0	0	0	0	0	1	0	0	0	1	1	0	0	0	1	1	1	1	0	1	0	1	0	0	1	1	1	1	1	1	1	1	1	1	0	1	1	0
ALPK3	0	1	0	1	1	1	1	0	0	1	1	1	0	0	0	1	1	1	1	1	1	1	1	1	1	1	0	1	0	1	1	1	1	0	1	1	1	1	1	0	1	1
ALPL	0	1	0	0	1	0	0	0	0	0	0	0	1	0	0	0	0	0	0	0	0	0	0	1	0	1	0	0	0	1	1	0	1	1	1	1	0	0	0	0	0	0
ALPP	0	0	1	1	0	0	0	0	0	1	1	0	0	0	1	1	0	0	0	0	0	0	1	1	0	0	0	0	0	0	1	0	1	1	0	0	1	0	1	0	0	0
ALS2	1	1	1	0	0	0	1	1	1	1	1	1	1	0	1	1	1	1	1	0	0	1	1	1	0	1	1	1	0	0	1	1	1	1	1	1	0	0	1	1	0	1
ALS2CL	1	1	0	0	0	0	0	0	1	1	1	0	0	0	0	1	1	0	0	1	0	1	1	1	1	0	0	0	0	1	1	1	1	1	1	0	1	0	0	0	0	1
ALX1	0	0	0	0	0	0	0	0	1	0	0	0	0	0	1	1	0	0	0	0	0	0	0	0	1	0	0	0	0	0	0	0	0	0	0	0	0	0	1	1	0	0
ALX3	1	0	1	0	0	0	1	0	0	0	0	0	0	0	0	1	0	0	1	0	0	0	1	0	0	0	0	0	0	0	0	0	0	0	0	0	1	0	0	1	0	1
ALX4	0	1	0	0	1	0	0	0	0	1	1	1	0	0	1	1	1	0	0	1	0	1	1	1	0	1	0	0	0	1	1	1	1	0	1	0	1	0	0	1	0	1
ALYREF	1	0	0	0	0	0	1	0	0	1	0	0	1	0	0	1	0	1	0	0	0	0	0	1	0	0	0	0	0	0	0	0	1	0	0	0	0	0	0	0	0	0
AMACR	0	0	0	1	0	0	0	0	0	0	0	1	0	0	0	1	1	0	0	0	1	1	0	1	0	0	1	1	1	1	1	1	1	1	1	0	0	1	0	1	1	1
AMBN	0	1	0	0	0	1	0	0	0	0	0	1	0	1	0	0	0	0	0	0	0	1	0	0	0	0	0	1	0	0	1	1	0	0	1	1	0	0	0	0	0	0
AMBP	0	1	0	0	0	0	0	0	0	1	1	0	0	0	0	0	0	0	0	0	0	0	0	1	0	0	0	0	0	0	0	0	0	0	0	0	0	0	0	0	0	0
AMBRA1	0	1	0	0	0	0	0	0	1	1	1	1	0	0	1	0	0	1	0	1	0	1	1	1	1	0	0	0	1	1	1	1	0	0	0	1	1	0	1	1	0	1
AMD1	1	1	0	1	1	1	1	1	1	1	1	1	0	0	1	1	1	1	0	0	0	1	0	0	0	0	0	0	0	0	1	0	0	1	0	0	0	0	1	1	1	0
AMDHD1	1	0	0	0	0	0	0	0	0	0	1	0	0	1	0	0	0	0	1	0	0	0	0	0	0	0	1	0	0	1	0	0	1	0	0	1	1	0	0	1	0	1
AMDHD2	0	0	1	0	0	0	0	0	1	1	1	0	0	1	0	1	0	0	0	1	0	1	1	1	1	0	1	0	1	1	1	0	1	0	1	0	1	1	1	0	0	1
AMELX	0	0	0	0	0	0	0	0	0	0	0	0	0	0	0	0	0	0	1	0	0	0	0	0	0	0	0	1	0	0	0	0	0	0	0	0	0	0	0	0	0	0
AMELY	0	0	0	0	0	0	0	0	0	0	0	0	0	0	0	0	0	0	0	0	0	0	0	0	0	0	0	0	0	1	0	0	0	0	0	0	0	0	0	0	0	0
AMER1	1	1	0	1	1	0	1	1	1	1	1	1	1	1	0	0	1	1	1	1	0	0	1	1	0	0	1	1	1	1	1	1	1	1	1	0	0	1	1	1	0	0
AMER2	1	1	1	0	1	1	1	1	1	1	1	1	0	0	1	1	1	1	1	1	1	1	1	1	0	1	1	1	1	1	1	0	1	1	1	0	1	1	1	1	1	1
AMER3	1	1	0	1	0	0	1	0	1	0	0	0	0	1	1	0	0	1	1	0	1	0	1	1	1	0	0	0	1	1	1	1	0	0	1	0	1	1	1	0	0	0
AMFR	1	1	0	0	0	0	1	0	1	0	1	0	1	0	1	1	0	1	1	1	0	1	1	1	0	0	0	0	1	1	1	0	0	1	0	1	1	1	1	1	1	1
AMH	0	0	0	0	0	0	0	0	0	1	1	0	0	0	0	0	1	0	0	0	0	0	0	1	1	0	0	0	0	0	1	0	0	0	1	0	1	0	0	0	1	0
AMHR2	0	0	0	0	0	0	0	0	0	0	0	1	0	0	0	0	0	0	0	0	1	0	0	1	0	0	0	0	0	1	0	1	1	0	0	0	1	0	0	0	0	1
AMIGO1	1	1	0	0	1	0	0	0	0	1	1	1	0	1	0	0	0	0	0	1	0	1	1	1	1	1	0	1	1	1	1	1	0	1	1	1	0	0	0	1	1	1
AMIGO2	1	0	1	0	1	0	0	1	1	0	1	0	0	0	1	1	0	1	0	0	1	1	0	0	1	0	0	1	0	0	0	0	1	0	1	1	1	1	1	1	1	0
AMIGO3	0	0	1	0	0	1	0	0	0	1	1	1	0	1	0	0	0	0	0	1	0	0	1	1	0	0	0	0	0	1	1	1	0	0	1	0	1	0	0	0	0	0
AMMECR1	1	1	1	1	1	0	1	1	1	1	1	1	0	1	1	1	0	1	1	0	1	1	1	1	0	0	1	1	1	0	1	1	1	1	0	1	0	1	1	1	1	1
AMMECR1L	1	0	1	1	1	1	1	1	1	1	1	1	0	1	1	1	0	1	0	0	0	1	1	1	0	0	1	0	1	1	1	1	1	1	1	1	1	0	0	1	1	1
AMN	0	0	1	1	0	0	0	0	0	0	1	0	0	0	0	0	1	0	0	0	0	0	0	1	0	0	0	0	0	0	0	0	0	0	1	0	1	0	0	0	0	0
AMN1	0	1	0	0	0	0	0	0	0	0	0	0	0	0	1	0	0	0	0	1	1	0	0	0	1	0	1	1	0	0	1	0	1	0	0	1	0	0	0	1	0	1
AMOT	1	1	0	0	1	1	1	1	1	0	0	1	0	1	0	0	0	1	1	1	0	1	1	1	0	1	1	1	0	0	1	1	1	1	0	1	0	1	1	1	0	1
AMOTL1	1	1	0	1	1	1	1	1	1	1	0	1	1	1	0	1	1	1	1	1	1	1	0	0	1	1	1	1	1	0	1	1	1	1	1	1	0	1	1	1	1	1
AMOTL2	1	0	1	1	1	1	0	0	0	0	0	1	1	0	1	1	1	0	0	0	1	1	1	1	0	1	0	1	0	1	1	1	0	0	1	1	1	0	1	1	0	1
AMPD1	0	1	0	0	0	0	0	0	0	1	1	0	0	1	0	1	0	0	0	0	0	0	0	0	0	0	0	0	0	0	0	0	0	1	0	0	0	0	1	1	0	1
AMPD2	1	1	0	0	0	1	0	0	0	0	0	0	1	0	0	0	1	1	1	0	0	0	1	1	1	0	0	0	0	0	1	1	1	0	1	0	1	0	0	0	0	0
AMPD3	0	1	0	0	1	1	0	0	1	0	0	1	0	1	1	0	1	1	0	0	0	0	0	1	1	0	0	1	0	0	1	0	1	1	1	1	0	0	0	0	0	1
AMPH	0	0	0	0	0	1	0	0	0	0	0	1	0	0	0	1	0	0	0	0	0	0	0	0	1	0	0	0	1	1	0	0	0	0	0	1	1	1	0	0	1	1
AMT	0	1	1	1	0	0	0	0	0	0	0	0	0	0	0	0	0	0	1	0	0	0	0	1	0	0	0	1	0	1	0	0	0	1	0	0	1	0	0	1	0	1
AMTN	0	0	0	0	0	0	0	0	0	0	0	0	0	1	1	0	0	0	1	0	0	0	0	0	0	0	0	0	1	0	0	0	0	0	0	0	0	0	0	0	0	0
AMY1A	0	0	0	0	0	0	0	0	0	0	0	0	0	0	1	0	0	0	1	0	1	0	0	1	0	0	0	1	1	0	0	0	0	0	0	0	0	0	1	0	1	0
AMY1B	0	0	0	0	0	0	0	0	0	0	0	0	0	0	1	0	0	0	1	0	1	0	0	1	0	0	0	1	1	0	0	0	0	0	0	0	0	0	1	0	1	0
AMY1C	0	0	0	0	0	0	0	0	0	0	0	0	0	0	1	0	0	0	1	0	1	0	0	1	0	0	0	1	1	0	0	0	0	0	0	0	0	0	1	0	1	0
AMY2A	0	0	0	0	0	0	0	0	0	0	0	0	0	0	1	1	0	0	1	0	0	0	0	1	0	0	0	1	1	0	1	1	1	0	0	0	0	0	1	0	1	0
AMY2B	0	0	0	0	0	0	0	0	0	0	0	0	0	0	1	1	0	0	1	0	0	0	0	1	0	0	0	1	1	0	0	1	1	0	0	0	0	0	1	0	1	0
AMZ1	1	1	0	1	0	1	1	1	1	1	1	1	1	1	1	1	1	0	1	1	0	1	1	1	0	0	1	0	1	1	1	0	0	0	1	1	1	0	0	1	1	1
AMZ2	0	0	1	1	0	0	0	0	0	0	0	0	1	1	0	0	0	0	1	1	1	0	1	0	1	0	1	1	1	1	1	1	0	0	0	0	1	0	1	0	0	1
ANAPC1	1	1	0	0	0	1	1	1	1	0	0	1	1	1	0	1	1	1	1	1	1	1	0	0	0	0	0	1	0	0	1	1	1	0	0	0	0	1	0	1	1	0
ANAPC10	1	0	0	0	1	0	0	0	1	0	0	1	0	0	0	1	0	0	0	0	0	1	0	0	0	1	1	0	1	0	0	0	0	0	0	0	0	0	0	0	1	1
ANAPC11	0	0	0	0	0	0	0	0	1	0	0	0	0	0	0	0	0	0	0	0	0	0	0	0	0	0	0	0	0	0	0	0	0	0	0	0	0	0	0	0	0	0
ANAPC13	0	0	0	0	0	0	0	0	0	0	0	0	0	0	0	0	0	1	1	0	1	0	0	0	0	0	1	0	0	0	0	0	0	0	0	0	0	0	0	0	1	0
ANAPC16	1	1	0	0	0	0	1	0	1	0	0	0	0	0	1	1	0	0	1	0	0	1	1	0	0	0	0	0	1	1	1	1	1	0	0	1	1	0	0	1	0	1
ANAPC2	0	0	0	0	0	0	0	0	0	0	1	0	0	0	0	0	0	1	0	0	0	0	1	1	1	0	0	0	0	0	1	0	1	0	1	1	1	0	1	0	0	0
ANAPC4	1	1	0	0	0	0	1	0	1	0	0	1	0	0	1	1	0	1	1	0	0	1	1	0	0	1	0	1	1	0	0	0	0	0	0	0	0	0	1	0	0	0
ANAPC5	0	0	0	0	0	1	0	0	0	0	0	1	0	0	0	0	0	1	0	0	0	0	1	1	0	0	0	1	0	0	0	1	1	0	0	0	1	0	0	0	0	0
ANAPC7	0	0	0	0	1	1	0	0	0	0	0	1	0	0	0	0	0	1	1	1	0	1	0	1	0	0	1	0	0	1	0	0	1	0	0	0	1	0	0	1	0	1
ANG	1	0	0	0	0	0	0	0	0	0	0	0	0	0	1	0	0	0	0	0	0	0	0	1	0	0	0	0	0	0	0	0	0	0	0	0	1	0	0	0	0	0
ANGEL1	0	0	1	0	0	1	0	0	0	0	0	1	1	0	0	0	0	0	1	1	1	1	1	1	0	0	0	0	0	0	1	1	1	1	1	0	1	0	0	1	0	1
ANGEL2	1	1	0	0	1	1	1	1	1	0	0	1	1	1	1	1	1	1	1	0	1	1	1	0	0	0	1	1	1	0	1	0	1	1	1	0	1	1	0	1	1	1
ANGPT1	0	0	0	0	0	0	0	1	1	0	0	1	0	0	1	1	1	0	1	1	1	1	0	0	0	1	0	1	0	0	1	1	1	0	1	1	0	0	1	1	1	1
ANGPT2	1	1	0	1	1	0	1	0	1	1	1	1	0	0	1	1	0	0	1	0	1	1	0	0	0	0	1	0	0	1	0	1	1	0	0	1	0	0	1	1	1	1
ANGPT4	0	0	0	0	1	0	1	0	1	0	0	1	0	1	1	0	0	1	1	0	0	0	1	1	0	0	0	0	1	1	1	1	0	1	1	0	0	1	0	0	0	1
ANGPTL1	0	1	0	0	1	0	0	0	0	1	1	0	0	1	1	1	0	0	1	0	1	1	0	0	0	0	0	1	0	0	0	0	0	0	0	0	0	1	0	0	1	0
ANGPTL2	0	0	0	0	0	0	0	0	0	1	1	0	0	0	0	0	0	1	0	0	1	0	1	1	1	0	0	0	0	0	0	1	1	0	0	0	1	0	0	0	0	0
ANGPTL3	0	0	0	0	1	0	0	0	1	0	0	1	1	0	1	1	0	0	1	0	1	1	1	0	0	0	0	1	1	0	0	0	0	0	1	0	0	0	0	1	1	0
ANGPTL4	0	0	0	0	0	0	0	0	0	1	0	0	1	0	0	0	0	1	0	0	0	0	1	1	1	0	0	0	0	0	0	0	0	0	0	0	1	0	0	1	0	0
ANGPTL5	0	0	0	0	1	0	0	0	1	0	0	0	0	0	1	1	1	0	1	1	0	1	0	0	0	0	1	0	1	0	1	0	1	0	0	1	0	0	1	0	1	1
ANGPTL6	0	1	1	1	0	0	0	0	0	0	1	0	0	0	0	0	1	0	0	0	0	0	1	0	1	0	0	0	0	0	1	0	0	0	1	0	1	1	0	0	0	0
ANGPTL7	1	1	0	0	1	0	0	0	1	0	0	0	0	0	0	0	0	0	0	0	1	1	0	0	0	1	0	0	0	0	1	0	1	0	1	1	0	0	0	0	0	1
ANGPTL8	0	0	0	0	0	0	0	0	0	1	1	0	0	0	0	0	0	0	0	0	0	0	0	0	0	0	0	0	0	1	0	0	1	0	1	0	1	0	0	1	0	0
ANHX	0	0	0	0	1	0	0	0	0	1	1	0	0	0	0	0	0	0	0	0	0	0	0	1	0	0	0	1	0	1	1	0	1	1	0	0	1	0	1	0	0	1
ANK1	1	1	1	1	0	0	1	0	1	1	1	0	0	0	1	0	1	1	0	0	0	1	1	1	1	0	0	0	1	1	1	1	1	0	1	1	1	0	1	1	0	0
ANK2	1	1	1	0	1	1	1	0	1	0	1	1	1	0	1	1	1	1	1	0	1	1	1	1	0	1	0	1	1	1	1	1	1	1	1	1	0	0	1	1	1	0
ANK3	1	1	0	0	1	1	1	1	1	0	0	1	0	1	1	1	1	1	1	1	1	1	1	1	1	1	1	1	1	1	1	1	1	1	0	1	0	1	1	1	1	1
ANKAR	0	0	1	1	1	0	0	0	0	0	0	1	0	1	1	0	0	1	1	0	0	1	0	0	0	0	0	1	0	1	0	1	1	0	1	1	1	0	1	1	1	0
ANKDD1A	0	0	0	0	1	0	0	0	0	0	0	0	0	0	1	1	0	1	1	0	1	1	0	1	0	1	0	0	1	0	1	0	0	1	0	0	1	0	0	1	0	1
ANKDD1B	1	1	0	0	0	0	1	0	0	0	0	0	0	1	1	0	0	1	1	1	0	1	0	1	0	0	0	1	0	0	0	0	0	0	0	1	1	0	0	0	0	0
ANKEF1	1	1	0	0	0	1	1	1	1	0	0	1	0	1	0	0	0	1	1	1	1	1	0	0	0	1	0	1	1	1	1	1	1	0	0	1	0	0	1	1	1	1
ANKFN1	1	1	0	1	1	1	1	1	1	0	0	1	0	1	1	1	0	1	1	1	1	1	1	0	0	1	1	1	1	1	1	1	1	1	0	1	1	1	1	1	1	0
ANKFY1	0	1	1	1	1	1	0	0	0	0	1	0	1	1	1	1	1	0	1	0	1	1	0	0	1	0	1	1	1	1	1	1	1	1	1	1	1	0	1	1	0	0
ANKH	1	1	1	0	1	1	1	1	1	1	1	1	0	0	1	1	1	1	1	0	1	1	1	1	1	0	1	1	1	1	1	1	1	1	1	0	1	1	1	1	1	0
ANKHD1	0	1	0	0	1	1	0	0	1	1	0	0	0	1	1	1	1	1	1	1	1	1	1	0	0	1	0	0	0	1	0	1	1	0	0	1	0	1	1	1	0	0
ANKIB1	0	1	0	1	1	0	1	1	1	0	0	1	0	0	1	1	0	1	1	1	1	1	1	0	0	0	1	0	0	0	1	1	1	0	1	1	1	1	0	1	0	1
ANKK1	0	1	0	0	0	0	0	0	0	1	1	0	0	0	0	0	1	0	0	0	0	0	0	0	1	1	0	0	0	0	0	0	1	0	0	1	1	0	0	0	0	1
ANKLE1	0	0	1	1	0	0	0	0	0	0	0	0	1	0	0	0	1	1	1	0	0	1	1	1	0	0	0	0	0	0	0	1	1	1	1	1	1	0	0	0	0	0
ANKLE2	1	1	1	1	0	0	0	1	0	0	0	0	1	0	0	0	0	0	1	0	0	0	1	1	1	0	1	1	1	0	0	1	0	0	1	1	1	1	1	0	0	0
ANKMY1	0	0	0	0	0	0	0	0	0	1	0	0	0	0	0	0	1	0	1	1	0	0	0	1	1	0	0	1	0	1	1	0	1	1	1	0	1	0	1	0	0	0
ANKMY2	0	1	1	0	0	0	1	0	0	0	0	0	0	0	1	0	0	0	1	0	1	0	1	0	0	0	0	1	0	0	0	0	0	1	0	0	1	1	0	1	0	1
ANKRA2	0	0	0	0	1	0	0	0	0	0	0	1	0	0	0	1	0	0	1	0	1	1	1	1	0	0	1	0	1	0	0	0	0	1	1	0	0	0	0	1	0	0
ANKRD1	1	1	0	0	1	0	1	0	0	0	0	0	0	0	1	0	0	0	0	0	1	0	0	0	0	0	0	1	0	0	0	0	0	0	1	1	0	0	0	0	1	0
ANKRD10	1	0	1	1	0	0	1	1	1	1	1	0	1	1	0	0	0	0	1	0	0	1	0	1	0	1	0	1	1	0	1	1	1	0	1	0	1	0	1	1	0	0
ANKRD11	0	0	1	1	0	0	0	0	1	1	1	0	0	0	1	1	0	0	1	0	1	1	1	1	0	1	0	0	1	0	1	1	1	0	1	1	1	1	1	1	1	1
ANKRD12	1	1	1	0	1	1	1	1	0	1	1	1	0	1	1	1	0	1	1	1	1	1	0	0	0	1	0	1	1	1	1	1	1	1	0	1	0	0	1	1	1	1
ANKRD13A	1	1	0	0	1	0	1	0	1	0	0	1	0	0	0	1	0	1	0	1	1	1	1	1	1	0	0	0	0	1	0	1	1	1	0	1	1	0	1	1	1	1
ANKRD13B	1	1	0	1	0	0	1	0	0	0	0	0	0	0	0	0	0	0	0	0	0	0	1	1	1	0	0	0	0	1	0	0	0	0	0	0	1	0	0	0	0	0
ANKRD13C	1	1	0	1	0	0	1	0	1	1	1	1	1	0	1	1	0	1	1	0	1	1	1	0	0	1	0	1	1	0	0	1	1	0	0	1	0	0	0	1	1	1
ANKRD13D	0	1	0	0	0	0	0	0	0	1	1	0	0	0	0	0	0	0	0	0	0	0	0	1	1	0	0	0	0	1	0	0	0	0	0	0	1	1	0	0	1	0
ANKRD16	0	1	1	1	0	0	0	0	0	0	1	0	0	0	1	1	0	0	1	0	0	1	1	1	1	0	0	0	0	1	0	0	1	0	0	1	1	0	1	0	0	0
ANKRD17	1	1	0	0	1	1	1	0	1	1	1	1	1	0	1	1	1	1	1	0	1	1	0	1	1	1	1	1	1	1	1	1	1	1	1	1	0	1	1	1	1	1
ANKRD18A	0	0	0	0	0	0	0	0	1	0	0	0	1	0	0	1	1	0	0	0	1	0	1	1	0	0	1	0	1	0	0	0	0	0	0	0	0	0	0	1	1	0
ANKRD18B	0	0	1	1	0	0	0	1	1	0	0	1	1	0	0	1	0	0	1	0	1	0	1	1	0	0	1	1	1	1	0	0	1	0	0	0	1	0	0	1	1	1
ANKRD2	0	0	0	0	0	0	0	1	0	0	0	0	0	1	0	0	0	0	1	0	0	0	0	1	0	0	0	0	0	0	0	0	0	0	0	0	1	0	0	0	0	0
ANKRD20A1	0	0	0	0	0	1	0	0	1	0	0	1	0	0	1	1	0	1	1	0	1	1	1	1	1	0	0	1	0	1	0	0	0	1	1	0	1	0	1	1	1	1
ANKRD22	1	1	0	0	0	1	1	1	1	0	0	1	1	0	1	1	1	1	1	0	1	0	1	0	0	1	0	1	1	1	0	1	1	1	0	0	0	0	1	1	1	0
ANKRD23	0	0	0	0	0	0	0	0	0	0	0	0	0	0	0	0	1	0	1	0	0	0	0	1	1	0	0	0	0	0	0	0	0	1	0	0	0	1	1	1	0	1
ANKRD24	0	0	1	0	0	0	0	0	0	1	1	0	0	0	0	0	1	0	0	0	0	0	1	1	1	1	0	0	0	1	1	0	0	0	1	0	1	0	0	0	0	0
ANKRD26	1	1	0	0	1	1	0	0	1	0	1	1	0	0	1	1	0	1	1	1	1	1	0	1	0	1	1	1	1	1	0	0	0	0	0	1	1	0	1	1	1	0
ANKRD27	1	1	0	1	0	1	1	0	0	0	0	1	0	1	0	0	1	1	1	1	0	1	1	0	0	0	1	0	0	1	0	0	0	0	1	1	1	0	1	0	1	0
ANKRD28	1	1	1	0	1	1	1	1	1	1	1	1	1	1	1	1	0	1	1	0	1	1	0	1	0	0	0	1	1	1	0	1	1	1	0	1	0	0	1	1	0	0
ANKRD29	0	1	1	1	1	1	1	1	1	1	0	1	1	1	1	0	0	0	1	0	0	1	1	1	0	1	0	1	0	1	1	1	0	0	0	1	1	0	0	1	0	1
ANKRD30A	0	1	0	0	0	0	0	0	0	0	0	0	0	1	1	1	0	1	1	0	1	1	0	1	0	0	0	0	0	0	1	0	0	0	1	1	1	0	1	1	0	0
ANKRD30B	0	1	0	0	0	1	0	0	0	1	0	0	0	1	1	1	0	0	1	0	1	1	1	1	0	1	0	0	0	0	1	0	0	0	1	1	1	0	1	1	0	0
ANKRD30BL	0	1	0	0	0	0	0	0	0	1	0	0	0	0	0	0	0	0	0	0	1	0	0	1	0	1	0	0	0	0	0	0	0	0	0	0	0	0	0	1	0	0
ANKRD31	1	1	1	0	0	1	1	1	1	0	0	1	1	0	1	1	0	1	1	0	1	1	1	1	0	1	1	1	1	1	0	0	0	0	0	1	1	1	1	1	1	1
ANKRD33	0	0	0	0	1	0	0	0	0	0	0	1	0	0	0	1	0	0	1	0	0	1	0	1	0	0	1	0	1	0	0	1	1	0	0	1	0	0	0	1	0	0
ANKRD33B	1	1	1	1	0	1	0	1	1	1	1	1	0	1	1	1	1	1	1	0	1	1	1	1	1	1	1	1	1	1	1	1	1	1	1	0	1	0	1	1	1	1
ANKRD34A	0	1	0	0	0	1	0	1	0	0	0	1	0	0	0	0	1	1	1	1	0	0	1	1	0	0	0	0	0	1	1	1	0	1	0	0	1	0	1	0	0	0
ANKRD34B	1	0	1	0	0	1	0	0	1	1	0	1	0	0	1	1	0	1	1	0	1	1	1	0	0	1	1	1	1	0	0	0	0	0	1	0	0	0	1	1	1	0
ANKRD34C	1	0	0	0	1	0	1	0	1	0	0	1	0	0	1	1	0	1	1	0	1	1	1	1	1	0	1	0	0	1	0	1	1	1	1	0	1	0	0	1	1	1
ANKRD35	0	1	0	0	0	0	0	0	0	1	0	0	0	0	0	0	0	1	0	0	0	0	1	1	1	0	0	0	0	0	1	1	1	0	0	1	0	1	1	1	0	0
ANKRD36	0	1	0	0	0	0	0	1	0	0	0	0	0	0	1	1	0	0	1	0	1	1	1	1	0	1	0	0	1	1	1	1	1	0	1	0	1	0	1	1	0	0
ANKRD36B	1	1	0	0	0	0	0	1	0	0	0	0	0	0	1	1	0	0	1	0	0	1	0	0	0	0	0	0	1	1	1	0	1	0	1	0	0	0	1	1	0	0
ANKRD36C	1	1	0	0	1	0	0	1	1	0	0	0	0	0	1	1	0	0	1	0	1	1	0	1	0	1	0	1	0	1	0	1	0	0	0	1	0	0	1	1	1	0
ANKRD37	0	0	0	0	0	0	0	0	0	0	0	0	0	0	0	0	0	0	1	0	0	0	1	0	1	0	0	0	0	0	0	0	0	0	0	0	0	0	1	0	0	0
ANKRD39	0	0	0	0	0	0	0	0	0	0	0	0	0	0	1	0	0	0	0	0	0	1	1	0	0	1	0	0	0	0	0	0	0	0	1	0	0	0	0	0	1	0
ANKRD40	1	1	1	0	1	0	1	0	0	1	1	1	0	0	1	0	1	1	1	1	1	1	0	1	1	0	0	0	0	0	1	1	1	0	0	1	1	0	0	1	1	1
ANKRD40CL	0	1	0	0	0	0	0	0	1	0	0	0	0	0	0	1	0	0	0	0	0	0	0	0	0	0	0	0	0	0	0	0	1	0	0	0	0	0	0	0	0	1
ANKRD42	0	1	1	1	0	0	1	0	1	1	1	0	0	1	0	0	1	1	1	0	1	1	0	0	1	0	0	1	0	0	0	1	0	0	1	0	1	0	1	1	1	0
ANKRD44	1	1	0	0	1	1	1	0	1	1	1	1	0	1	1	1	1	1	1	0	1	1	0	1	0	0	0	1	0	1	0	1	1	1	0	1	0	1	1	1	1	1
ANKRD45	1	1	0	0	0	0	1	0	1	0	0	0	0	0	0	0	0	1	1	1	0	1	1	1	0	0	1	1	0	0	0	0	1	0	1	0	0	0	1	1	1	1
ANKRD46	1	1	0	0	1	1	1	1	1	0	0	1	1	0	1	0	0	1	0	0	1	0	0	0	0	0	0	1	0	0	0	0	0	1	0	0	0	0	1	1	1	0
ANKRD49	0	0	0	0	1	0	0	0	1	0	0	0	0	1	0	1	0	1	0	0	0	1	0	0	0	0	0	1	0	1	0	1	1	0	0	0	0	0	0	0	1	1
ANKRD50	1	1	0	1	1	1	1	0	1	0	1	1	0	1	1	1	1	1	1	1	1	1	1	1	1	0	0	1	0	0	1	1	1	0	1	0	0	0	0	1	1	1
ANKRD52	0	1	0	1	1	0	0	1	1	1	1	1	1	1	1	0	1	1	0	1	0	1	1	1	1	0	1	1	1	0	1	1	1	1	0	1	1	1	1	1	1	1
ANKRD53	0	0	1	1	0	0	0	0	0	1	1	0	1	0	0	0	0	0	1	0	0	0	0	1	0	0	0	0	0	0	0	0	0	0	0	0	1	0	1	0	0	0
ANKRD54	1	0	1	1	0	0	0	0	0	0	1	0	0	0	0	0	0	1	0	1	0	0	0	0	0	0	0	0	0	0	1	1	1	0	1	0	0	1	0	0	0	1
ANKRD55	1	1	0	1	0	0	1	0	1	0	0	0	0	0	0	0	0	0	1	1	1	1	0	0	0	0	0	1	1	1	0	0	1	0	1	1	1	0	0	0	1	0
ANKRD6	0	1	0	1	0	1	1	1	1	0	0	1	1	1	1	1	1	0	1	0	1	1	1	1	0	1	1	1	1	0	1	1	1	0	1	0	1	0	1	0	0	0
ANKRD60	0	1	0	1	0	0	1	0	0	1	1	1	1	0	0	0	0	1	0	1	0	1	1	1	0	1	0	1	0	0	1	1	1	0	1	0	1	0	0	0	1	0
ANKRD61	0	1	0	0	0	0	0	0	0	0	1	0	0	0	0	0	0	0	1	0	0	0	0	0	0	0	0	1	1	0	1	0	0	0	0	0	0	0	1	0	1	0
ANKRD62	0	1	0	0	1	0	0	0	0	0	0	0	1	1	1	1	0	0	1	0	1	1	1	1	0	0	0	0	0	0	0	1	1	0	1	1	0	0	1	1	1	1
ANKRD63	0	0	0	0	0	0	0	0	0	1	1	0	1	1	0	0	0	1	0	0	0	0	1	1	1	0	0	1	0	0	1	1	1	1	0	1	1	0	1	0	0	1
ANKRD65	0	0	1	0	0	0	0	0	0	1	1	0	0	1	0	0	0	0	0	0	0	0	1	1	0	0	0	1	1	1	1	0	0	0	1	0	1	0	1	0	0	0
ANKRD66	0	0	0	0	0	0	0	0	0	0	0	0	0	0	1	0	0	0	0	0	0	1	0	0	0	0	1	1	0	0	0	1	1	0	0	0	0	0	1	0	0	0
ANKRD7	1	0	0	0	0	0	1	0	0	0	0	0	0	0	1	1	0	0	1	0	1	1	0	0	0	0	0	1	0	0	0	0	0	0	0	0	0	0	0	1	0	0
ANKRD9	1	1	1	1	0	1	0	0	0	1	1	1	1	0	0	1	0	1	0	1	1	1	1	1	0	1	0	1	0	1	1	1	1	0	1	1	1	1	1	1	1	1
ANKS1A	1	1	1	0	0	0	0	0	1	1	1	0	1	0	1	0	1	0	1	1	1	0	1	1	1	0	1	1	1	1	1	0	1	1	1	0	1	1	0	1	1	0
ANKS1B	0	0	1	0	1	1	0	0	1	0	0	1	0	0	1	1	0	0	1	1	1	1	1	1	0	1	1	1	0	1	1	1	1	0	0	0	0	1	1	1	1	1
ANKS3	1	1	1	1	0	0	0	0	0	1	1	0	0	0	0	0	1	1	0	0	0	0	1	1	1	0	1	0	1	0	0	0	0	1	1	0	1	0	0	0	0	0
ANKS4B	1	1	1	0	0	0	1	1	1	0	0	1	1	0	0	1	0	1	0	1	1	1	1	1	0	1	1	0	0	1	1	0	1	1	0	1	0	0	1	1	0	1
ANKS6	0	1	1	1	0	1	1	0	1	1	0	1	0	0	0	0	0	1	0	1	1	1	1	1	1	0	0	1	0	1	0	1	1	1	0	0	1	0	1	1	1	1
ANKUB1	1	0	0	0	0	0	1	0	1	0	0	0	0	0	0	1	0	1	1	0	0	1	0	1	0	0	0	0	0	0	0	0	0	0	0	0	0	0	0	0	0	1
ANKZF1	1	0	0	0	0	0	0	0	0	1	1	0	0	0	1	0	1	0	0	0	0	0	1	1	0	1	0	0	1	1	0	0	0	0	1	0	0	0	1	0	0	0
ANLN	1	1	0	0	1	0	1	1	1	0	0	0	0	0	1	1	1	1	1	0	1	1	0	0	0	0	1	1	1	0	0	0	0	1	1	1	0	1	1	0	1	1
ANO1	0	1	1	1	0	0	1	1	0	1	1	0	0	0	0	1	0	1	1	1	1	1	1	1	0	0	0	1	1	1	1	1	1	0	1	1	1	0	1	0	1	0
ANO10	0	1	0	0	0	0	0	0	0	0	1	0	0	1	1	0	0	1	0	0	0	1	0	1	1	0	1	0	1	1	1	0	1	0	1	0	1	0	1	0	0	0
ANO2	0	1	0	0	0	0	0	0	0	0	0	1	0	0	0	1	0	0	0	1	0	0	0	1	1	0	1	0	1	1	1	1	1	1	1	0	0	0	0	0	1	0
ANO3	1	1	0	0	0	1	0	1	1	0	0	1	0	0	1	1	0	1	1	1	1	1	0	1	0	0	0	1	1	0	1	1	1	0	0	1	0	1	0	1	1	1
ANO4	0	0	1	0	0	0	1	0	0	0	0	0	0	0	0	1	0	0	1	0	1	1	1	0	0	0	1	0	0	0	1	0	0	0	1	1	0	0	0	0	1	0
ANO5	1	1	1	0	1	1	1	0	1	0	0	1	0	1	0	1	0	1	1	0	1	1	0	0	0	1	1	1	1	1	0	1	0	0	0	1	0	1	0	1	1	0
ANO6	0	1	1	1	0	1	1	1	1	0	0	1	0	0	1	0	1	1	1	0	1	1	0	0	0	0	1	1	1	0	1	0	1	1	0	1	0	1	1	1	1	1
ANO7	0	1	0	0	0	0	0	0	0	1	1	0	0	1	0	0	0	1	0	1	0	1	0	1	1	0	0	0	0	1	1	1	0	0	1	1	1	0	1	1	0	0
ANO8	0	1	0	0	0	0	1	0	1	1	1	0	0	0	0	0	0	0	0	0	0	0	1	1	1	0	1	1	0	1	1	0	0	0	1	0	1	0	0	0	1	0
ANO9	0	1	0	0	0	0	0	0	0	1	1	0	0	0	0	0	0	0	0	0	0	0	1	1	0	1	0	0	0	0	0	0	0	0	1	0	1	0	0	0	0	0
ANOS1	1	1	0	0	0	1	1	0	0	0	0	1	0	1	1	1	1	1	1	0	1	1	0	0	0	1	1	1	1	1	0	1	0	0	1	1	1	1	0	0	1	1
ANP32A	1	1	0	0	0	0	1	1	0	0	0	0	1	1	1	1	0	1	1	0	1	1	0	0	1	1	0	0	0	0	1	0	0	0	0	0	1	0	0	1	1	1
ANP32B	1	0	1	1	0	0	0	1	0	0	0	0	0	0	1	1	0	0	0	0	1	0	0	0	0	0	1	0	1	0	0	0	0	1	0	0	0	0	0	1	0	0
ANP32D	0	0	0	0	0	0	1	0	0	0	0	0	0	0	1	0	0	0	1	0	0	0	0	0	1	1	0	0	0	0	1	0	0	0	0	0	0	1	0	1	0	1
ANP32E	1	0	0	0	1	1	1	1	1	0	0	0	1	0	0	1	1	1	1	0	1	1	0	1	0	1	0	1	0	0	1	0	1	1	0	0	1	0	0	1	1	1
ANPEP	0	1	1	0	1	0	0	0	0	1	0	0	0	1	0	0	0	1	0	1	1	1	0	1	0	1	1	0	0	0	1	1	0	0	1	1	1	0	0	0	0	0
ANTKMT	0	1	0	0	0	0	0	0	0	1	1	0	0	0	0	0	0	0	0	0	0	0	0	1	1	0	0	0	0	0	0	0	0	0	0	0	1	0	0	0	0	0
ANTXR1	1	1	1	0	1	0	1	0	1	1	1	0	0	1	1	1	1	1	1	1	1	1	1	1	0	0	1	1	0	1	0	1	0	0	1	1	1	0	0	0	1	0
ANTXR2	1	1	0	0	1	1	0	1	1	1	0	1	0	0	1	1	1	1	1	1	1	1	1	1	1	0	1	1	1	1	0	1	0	1	0	1	1	0	1	1	1	1
ANTXRL	0	0	0	0	0	0	0	0	0	0	0	0	0	0	1	0	0	1	0	0	0	0	1	1	0	0	1	0	0	1	0	1	0	0	0	0	0	1	0	0	0	0
ANXA1	0	1	0	0	0	0	0	0	0	0	0	0	0	0	0	0	0	0	0	0	0	1	0	0	0	1	0	0	0	0	0	1	0	1	0	0	1	0	0	0	0	0
ANXA10	0	0	0	0	0	0	0	0	0	0	0	0	0	0	0	0	0	0	1	0	0	1	0	0	0	0	0	0	1	0	0	1	0	0	0	1	0	0	1	0	0	0
ANXA11	0	1	0	1	0	0	0	0	1	0	1	1	0	1	0	1	1	1	0	1	0	1	1	1	1	0	1	1	1	1	1	1	1	0	1	0	1	1	1	0	1	1
ANXA13	0	0	0	0	0	1	0	0	0	0	0	0	0	0	1	0	0	0	0	0	0	0	0	0	0	0	0	0	0	1	0	1	0	0	0	0	0	0	1	0	0	0
ANXA2	0	1	0	0	0	0	0	0	0	0	0	0	0	0	0	1	0	0	0	0	0	1	0	1	0	0	0	1	1	0	0	1	0	1	0	0	1	0	1	0	0	0
ANXA2R	0	0	0	1	0	0	0	0	0	0	1	0	0	0	0	0	0	0	0	0	0	0	0	1	0	1	0	0	0	0	0	0	0	0	0	0	0	0	0	0	0	0
ANXA3	0	0	0	0	0	0	0	0	0	0	0	1	0	0	1	1	0	0	1	0	0	1	0	0	0	0	0	0	0	1	0	0	0	0	0	0	1	0	0	1	0	0
ANXA4	0	0	0	0	1	0	0	0	0	0	1	0	0	0	1	1	0	1	1	0	0	1	0	0	0	1	1	1	1	0	0	0	0	0	0	0	0	0	1	1	1	0
ANXA5	0	0	0	0	0	1	0	0	0	0	0	1	1	0	0	1	0	0	1	0	0	0	1	0	0	1	0	1	0	1	0	1	0	0	0	1	0	0	0	1	0	0
ANXA6	1	1	1	0	0	0	0	0	0	0	1	0	0	0	0	1	0	1	0	0	1	1	1	1	1	0	0	0	0	0	0	0	0	0	0	1	1	0	0	1	0	1
ANXA7	1	0	1	0	0	1	1	0	1	0	0	1	0	0	0	0	0	1	1	1	1	1	0	0	0	0	0	0	0	1	0	1	1	0	0	0	0	0	0	0	1	0
ANXA8	0	1	1	1	0	0	0	0	1	1	0	0	0	1	0	1	0	0	1	0	0	1	0	1	0	0	0	1	1	1	1	1	1	1	0	0	1	0	1	1	0	1
ANXA8L1	0	1	0	1	0	0	0	0	1	0	0	0	0	1	0	1	0	0	1	0	0	1	0	1	0	0	0	0	1	1	1	1	1	1	0	0	1	0	0	1	0	1
ANXA9	0	0	0	0	0	0	0	0	0	0	0	0	0	0	0	0	0	0	0	0	0	0	0	0	0	0	0	0	0	0	0	0	1	0	0	1	0	1	0	0	0	0
AOAH	0	0	0	0	0	0	0	0	0	1	1	0	0	1	1	0	0	0	1	0	0	0	1	1	1	0	0	0	1	1	0	1	1	1	1	0	0	0	1	1	0	0
AOC1	0	0	0	0	0	0	0	0	0	1	1	0	0	1	0	0	0	0	0	0	0	0	0	1	1	0	0	0	1	1	1	1	1	0	0	0	1	0	0	0	0	0
AOC2	0	1	1	0	0	0	0	0	0	0	1	0	0	0	0	0	0	1	0	0	0	0	0	1	1	0	0	0	1	1	0	0	0	1	1	1	0	1	1	0	1	0
AOC3	1	1	0	0	1	0	0	0	0	0	1	1	1	0	1	0	1	0	0	0	0	1	0	1	0	0	0	0	1	0	1	0	1	0	1	0	0	1	1	0	1	1
AOPEP	1	0	0	0	0	0	1	0	0	0	1	0	0	0	1	0	0	0	0	0	0	1	1	1	0	0	0	1	0	1	0	0	1	0	0	1	1	0	1	1	1	0
AOX1	0	1	0	0	0	0	0	0	1	1	1	1	1	1	1	1	0	1	1	0	1	1	1	1	1	1	0	0	0	1	0	1	1	0	1	1	1	0	1	1	0	1
AP1AR	1	1	1	1	1	1	1	0	1	1	1	1	0	0	1	1	1	1	1	1	1	1	1	1	0	1	1	0	1	0	1	0	1	0	0	0	1	0	0	1	1	1
AP1B1	0	1	0	0	0	0	0	0	0	1	0	0	0	0	0	0	0	0	1	0	0	0	1	1	0	0	1	0	0	1	1	1	1	1	1	1	1	0	1	1	0	0
AP1G1	1	1	0	0	1	1	1	1	1	0	0	1	1	1	1	1	0	1	1	1	0	1	1	0	0	0	1	1	1	1	1	1	1	1	0	1	1	1	1	1	1	1
AP1G2	0	1	0	0	0	1	0	0	0	1	1	0	0	0	0	0	0	0	0	0	0	0	0	0	1	1	0	0	0	1	1	1	1	0	1	1	1	0	0	0	0	0
AP1M1	1	1	1	1	1	1	1	1	1	1	1	1	1	1	1	1	1	1	1	0	1	1	1	1	1	1	1	0	0	1	1	1	1	1	1	0	1	1	1	1	1	1
AP1M2	0	1	0	0	0	0	0	0	0	1	1	0	0	0	0	0	1	0	0	0	0	0	1	0	1	0	0	0	0	0	1	0	0	0	0	1	0	0	0	1	0	0
AP1S1	0	0	1	0	0	0	0	1	0	0	0	0	1	0	0	0	1	0	0	0	1	0	0	1	1	0	0	0	0	0	0	0	0	0	0	0	1	0	0	0	1	0
AP1S2	1	0	0	1	1	0	1	1	1	0	0	0	1	0	1	1	1	0	0	0	0	0	0	0	0	0	1	1	0	1	0	1	0	1	0	0	1	0	0	1	0	0
AP1S3	1	1	0	0	1	0	1	1	1	0	0	0	1	0	0	1	0	1	1	1	1	1	1	0	0	0	0	1	0	0	0	1	1	0	1	0	0	1	0	1	1	0
AP2A1	0	0	0	1	0	0	0	0	1	1	1	0	1	0	0	0	0	0	0	0	0	0	0	1	1	0	0	0	0	1	1	1	0	0	0	0	1	0	1	0	0	1
AP2A2	0	1	1	1	0	0	0	0	0	1	1	0	0	0	0	0	1	0	0	0	0	0	1	1	0	0	1	0	0	1	0	1	1	0	1	0	1	1	1	1	0	0
AP2B1	0	1	1	1	0	0	0	1	0	1	0	1	0	1	0	0	0	1	1	1	1	1	1	0	0	1	1	1	0	1	1	1	0	0	0	1	0	1	0	1	1	1
AP2M1	0	0	0	0	0	0	0	0	0	0	0	0	0	0	0	0	0	1	0	1	0	0	1	1	0	0	0	1	0	1	0	0	0	0	0	0	0	0	0	0	0	0
AP2S1	0	0	0	0	0	0	0	0	0	1	0	0	0	0	0	0	0	0	0	0	0	0	1	1	0	0	0	0	0	0	1	0	0	1	0	1	0	0	0	1	0	0
AP3B1	0	1	0	0	0	0	0	0	0	1	1	1	1	0	1	0	0	0	1	0	0	1	0	0	0	1	1	1	1	0	0	0	0	1	0	0	1	0	1	0	0	0
AP3B2	0	0	0	1	0	0	0	0	0	1	0	0	0	0	0	0	0	0	1	0	0	1	1	1	1	1	1	0	1	0	0	0	1	0	0	1	1	0	0	1	1	1
AP3D1	1	1	1	1	0	0	0	0	0	1	1	0	0	0	0	0	1	0	0	0	0	0	1	1	1	0	1	0	0	1	0	1	1	0	1	1	1	1	1	0	0	0
AP3M1	0	1	0	0	1	1	0	0	1	0	0	1	1	1	0	1	0	1	1	1	0	1	1	0	0	1	1	1	0	0	0	1	1	0	1	0	0	1	1	1	1	0
AP3M2	0	1	0	1	0	1	0	1	0	0	1	0	1	0	1	1	0	0	1	1	0	0	0	0	0	1	1	0	0	0	0	1	1	1	0	1	0	0	1	0	1	1
AP3S1	1	1	0	0	0	1	1	0	0	0	0	0	0	0	1	1	1	0	1	0	0	1	0	0	0	0	0	1	1	0	0	0	0	0	0	1	1	0	0	1	1	0
AP3S2	1	1	1	0	0	1	1	1	1	0	0	1	1	1	0	1	0	1	1	1	0	1	1	1	1	0	0	1	1	1	1	1	0	1	1	1	1	0	1	1	0	1
AP4B1	1	0	0	0	0	0	0	1	0	0	0	0	0	0	0	1	1	1	0	0	1	1	0	1	0	0	1	0	1	1	0	1	1	0	0	0	0	1	0	0	1	1
AP4E1	1	1	1	0	1	1	1	1	1	1	1	1	1	1	1	1	0	1	1	1	1	1	0	1	0	1	1	1	0	0	1	1	1	1	1	1	1	0	1	1	1	1
AP4M1	1	1	0	0	0	0	0	0	0	1	0	0	1	1	0	0	1	0	0	1	0	1	0	1	1	0	0	0	0	0	1	1	1	0	0	0	1	0	1	0	0	1
AP4S1	1	1	0	0	0	0	1	0	1	0	0	1	1	1	1	1	1	1	1	1	1	1	0	1	0	1	1	0	0	1	0	0	1	1	1	0	0	1	0	1	1	1
AP5B1	1	1	1	1	0	0	1	1	1	1	1	0	1	1	1	0	0	1	1	1	0	1	1	1	1	0	1	0	1	1	1	1	1	0	1	0	1	1	1	1	0	1
AP5M1	1	1	0	1	1	1	0	1	1	0	0	1	0	1	1	1	1	1	1	1	1	1	0	0	1	1	1	1	1	1	0	1	1	1	1	1	1	0	0	1	1	1
AP5S1	1	1	0	0	1	1	1	0	1	0	0	1	0	1	1	1	1	1	0	0	0	1	0	1	1	0	0	0	0	1	1	0	0	1	1	0	0	0	1	1	1	1
AP5Z1	0	1	1	0	1	0	0	1	1	1	1	1	0	0	0	0	1	0	0	0	1	0	1	1	1	0	0	0	1	1	1	1	1	1	1	0	1	1	1	0	0	0
APAF1	1	1	1	1	1	0	1	1	1	1	1	1	0	1	1	0	1	1	1	1	1	1	1	1	0	1	0	1	0	1	1	1	1	0	1	0	0	0	0	1	1	1
APBA1	1	1	0	1	1	0	1	0	1	1	1	0	0	1	1	0	0	0	0	0	1	1	1	1	1	0	1	1	1	1	1	1	1	1	1	0	1	0	0	1	1	0
APBA2	0	1	1	0	0	0	0	0	1	1	1	0	0	1	0	0	0	1	0	0	1	1	0	1	1	0	1	0	0	0	0	1	1	1	1	1	1	0	0	1	1	0
APBA3	0	1	0	0	0	0	0	0	0	1	1	0	0	0	1	0	0	0	0	1	0	0	1	1	0	0	0	0	0	0	0	0	1	0	1	0	1	0	0	0	0	0
APBB1	0	1	0	1	0	0	0	0	0	1	1	1	0	0	0	0	0	0	0	1	0	1	1	1	1	1	1	0	0	0	0	0	0	0	0	1	1	0	0	0	0	0
APBB1IP	0	0	0	0	0	0	0	0	0	1	0	0	0	0	1	1	0	0	1	0	1	0	1	1	1	1	0	0	0	1	0	0	0	0	1	1	1	0	1	0	0	0
APBB2	1	1	0	1	1	0	1	0	1	0	0	1	1	1	1	1	1	1	1	0	1	1	0	1	0	1	0	0	1	1	1	0	1	1	0	1	1	1	1	1	1	1
APBB3	0	1	0	0	0	0	1	0	0	0	0	0	0	0	0	0	0	0	0	0	1	0	0	1	1	1	0	0	1	0	1	0	1	0	1	0	1	0	1	0	1	1
APC	1	1	1	0	1	1	0	1	1	0	1	1	1	1	1	1	1	1	1	0	1	1	1	1	0	1	1	1	1	1	1	1	1	0	1	1	0	1	1	1	1	1
APC2	0	1	0	1	0	0	0	0	0	1	1	0	1	0	0	0	0	0	0	0	1	0	1	1	1	1	0	0	1	1	1	1	1	0	1	0	1	1	1	0	0	1
APCDD1	0	1	0	0	0	0	0	0	0	1	1	0	0	1	0	0	1	0	1	1	1	1	1	1	1	0	0	0	0	0	1	1	1	0	0	1	1	0	1	1	0	0
APCDD1L	0	1	0	0	1	0	0	0	0	1	1	0	0	0	0	1	0	1	0	0	0	1	1	1	1	0	0	0	0	1	1	0	1	0	1	1	1	0	1	1	0	0
APCS	0	0	0	0	0	0	0	0	0	0	0	0	0	0	0	0	1	0	0	0	0	0	0	1	0	1	0	0	0	0	1	1	1	0	0	0	0	0	0	0	0	0
APEH	1	0	0	0	0	0	0	0	0	1	1	0	0	0	0	0	0	0	0	0	0	0	1	0	1	0	0	0	1	1	1	0	1	0	1	0	0	0	0	0	0	0
APELA	1	1	0	0	0	0	1	1	1	0	0	0	0	0	0	1	0	1	1	1	1	0	0	0	0	0	1	1	1	1	1	1	1	0	0	0	0	0	0	1	1	0
APEX1	1	1	0	0	0	0	1	0	1	0	0	0	0	0	0	0	0	0	0	0	0	0	0	0	0	0	1	0	0	0	0	0	0	0	0	0	0	1	0	1	0	1
APEX2	0	0	1	1	0	1	0	1	0	0	0	1	0	1	0	1	0	1	1	0	0	0	0	1	0	0	0	1	0	1	1	1	1	0	1	1	1	1	1	0	0	1
APH1A	0	0	0	0	0	0	0	0	0	1	0	0	1	0	0	0	0	1	0	0	0	1	1	1	1	1	1	0	1	0	0	1	1	0	1	0	0	0	0	0	0	0
APH1B	1	1	1	0	0	1	1	1	1	0	0	0	1	0	1	1	0	1	1	0	1	1	1	0	0	0	0	1	0	1	0	0	1	0	0	1	0	0	1	1	1	1
API5	0	1	0	0	0	1	0	1	1	0	0	1	0	1	0	1	0	1	1	1	1	1	0	0	0	1	1	0	1	0	1	1	0	1	0	0	0	0	0	1	1	0
APIP	0	0	0	0	0	0	0	0	1	0	0	0	0	0	0	0	0	0	0	0	0	0	0	1	0	0	0	1	1	0	0	0	0	1	0	0	1	0	0	1	1	0
APLF	0	0	0	0	0	1	0	0	0	0	0	1	0	0	1	1	0	1	1	1	1	1	0	0	0	1	1	1	1	0	0	1	1	1	0	0	0	1	1	1	1	1
APLN	0	1	0	0	1	0	0	1	0	1	0	0	0	0	1	0	0	1	0	1	1	1	0	1	1	0	0	0	1	0	1	1	1	1	0	0	0	1	0	0	0	1
APLNR	0	1	0	0	0	0	1	0	0	1	1	1	0	0	0	1	0	1	0	1	1	0	0	1	1	0	0	0	0	0	1	1	0	1	1	0	1	1	1	0	0	1
APLP1	0	0	1	0	0	0	1	0	0	0	0	0	0	1	0	0	1	1	0	0	0	1	1	0	1	0	1	0	1	1	1	1	1	1	1	0	1	0	0	0	1	0
APLP2	1	1	0	0	0	0	1	1	1	1	1	1	0	0	1	1	1	0	1	0	0	1	1	1	1	0	1	1	1	1	0	1	0	1	0	0	1	0	0	0	1	0
APMAP	0	1	0	0	0	0	0	0	0	0	0	0	0	0	1	0	0	0	0	0	0	0	0	0	0	0	0	0	1	1	1	1	0	1	0	0	1	1	1	1	0	0
APOA1	0	0	0	0	0	0	0	0	0	0	0	0	0	0	0	0	1	0	0	0	0	0	0	0	0	0	0	0	0	0	0	0	0	0	0	0	1	1	0	0	0	0
APOA4	0	1	0	0	0	0	0	0	0	0	1	0	0	0	0	0	1	0	0	0	0	0	0	0	0	0	0	0	0	0	0	0	1	0	0	0	0	1	0	0	0	1
APOA5	0	0	0	0	0	0	0	0	0	0	0	0	0	1	0	0	0	0	0	0	0	1	1	0	0	0	1	0	0	0	1	0	0	0	0	0	1	0	1	0	0	1
APOB	0	1	1	0	0	0	0	0	0	1	0	1	0	0	1	1	1	1	1	1	1	1	0	0	0	1	1	1	1	1	0	1	1	0	1	1	0	0	1	1	1	1
APOBEC1	0	1	0	0	0	0	0	0	0	0	0	0	0	0	0	0	1	0	0	0	0	0	0	0	0	0	0	0	0	0	0	0	0	0	1	0	0	0	0	0	1	0
APOBEC2	1	0	0	0	0	1	0	0	0	0	0	1	0	1	0	1	0	1	0	1	0	1	1	0	0	0	0	0	0	0	1	0	0	0	0	0	1	0	0	0	0	0
APOBEC3A	0	1	0	0	0	0	0	0	0	0	0	0	0	0	1	1	0	0	0	0	0	1	0	1	0	0	1	0	0	0	1	0	0	0	0	0	1	0	0	1	0	0
APOBEC3B	0	1	0	0	0	0	0	0	0	0	1	0	0	0	1	1	0	0	0	0	0	1	0	1	0	0	1	0	0	1	1	0	0	0	0	0	1	0	0	1	0	0
APOBEC3C	1	0	0	1	0	0	1	0	0	1	1	1	0	1	0	1	0	1	0	0	0	0	1	0	0	0	0	1	0	1	0	0	0	0	0	0	1	0	0	0	0	1
APOBEC3D	1	1	0	0	0	1	1	0	0	1	1	0	0	1	1	0	0	0	0	0	0	0	0	0	0	0	0	1	0	1	1	0	0	0	0	0	0	0	0	0	0	0
APOBEC3F	1	1	0	0	0	0	1	0	1	1	0	1	0	1	1	0	1	0	0	1	0	0	1	1	0	0	0	0	0	1	1	1	0	0	0	1	0	0	1	1	0	1
APOBEC3G	0	1	0	0	0	0	0	0	0	0	0	0	0	1	0	0	0	1	1	0	0	0	1	0	0	0	0	1	0	0	1	0	0	0	0	0	1	0	0	0	1	1
APOBEC3H	0	0	0	0	0	0	0	0	0	1	1	0	0	0	0	1	0	0	1	0	0	0	0	0	0	0	0	0	0	0	0	0	0	1	0	0	0	0	0	0	0	0
APOBEC4	1	1	0	0	1	0	0	1	0	0	0	0	1	0	1	1	0	1	1	0	0	1	0	0	0	0	0	0	1	1	0	0	0	0	0	0	0	0	1	1	1	0
APOBR	0	0	0	0	0	0	0	0	0	0	0	0	0	0	1	1	1	1	0	0	0	0	1	1	1	0	0	0	0	0	1	0	0	0	0	0	1	0	1	1	0	1
APOC1	0	0	0	0	0	0	0	0	0	0	0	0	0	0	0	0	0	0	1	0	0	0	0	0	0	0	0	0	0	0	0	0	0	0	0	1	0	0	0	0	0	0
APOC2	0	1	0	0	0	0	0	0	0	0	0	0	0	0	0	0	0	0	0	0	0	1	0	0	0	0	0	1	1	1	0	0	0	0	0	0	0	0	0	0	1	0
APOC3	0	0	0	0	0	0	0	0	0	0	0	0	0	0	0	0	0	0	0	0	0	0	0	0	0	0	0	0	0	0	0	0	0	0	0	0	1	0	0	0	0	0
APOC4	0	1	0	0	0	0	0	0	0	0	0	0	0	0	0	1	0	0	0	0	0	0	0	0	0	0	0	0	0	0	0	0	0	0	0	0	0	0	0	0	0	0
APOD	0	0	0	0	1	0	0	0	0	0	0	0	0	0	0	0	0	0	0	0	0	1	0	0	0	0	0	0	0	0	0	0	0	0	0	0	0	0	0	0	0	0
APOE	0	1	0	0	0	0	0	0	0	0	0	0	0	0	0	0	0	0	0	0	0	0	1	1	0	0	0	0	0	0	0	0	0	0	1	0	1	0	0	0	0	0
APOF	0	1	0	0	0	0	0	0	0	0	0	0	0	0	0	1	0	0	0	1	0	1	1	1	0	1	0	1	0	1	0	0	0	0	0	1	0	0	0	1	0	0
APOH	0	1	0	0	0	0	0	1	0	0	0	0	0	0	0	1	0	0	0	0	0	0	0	0	1	0	0	0	1	0	0	0	1	0	0	0	0	1	0	0	1	0
APOL1	1	1	0	0	0	0	1	1	0	1	0	1	0	0	1	1	0	0	0	0	0	1	1	0	0	0	0	1	0	0	1	0	1	1	1	0	0	0	1	0	0	1
APOL2	1	1	0	0	0	0	1	1	0	1	0	1	1	0	0	0	0	1	0	1	0	0	0	1	0	0	0	1	0	0	1	0	0	1	1	0	0	1	1	0	0	0
APOL3	0	1	1	0	0	1	0	1	0	0	0	1	0	1	0	0	0	1	0	0	0	1	0	0	0	0	0	1	0	0	1	0	1	0	0	1	0	0	0	0	1	1
APOL4	0	1	1	0	0	1	1	1	0	0	0	1	0	1	0	0	1	1	0	0	0	0	1	0	1	0	0	1	0	1	1	1	0	0	0	1	0	0	0	1	1	1
APOL5	0	1	0	0	0	0	0	0	0	0	0	0	0	0	0	1	0	0	0	0	0	1	0	0	0	0	0	0	0	0	0	1	0	0	0	1	0	0	0	0	0	1
APOL6	1	1	1	0	0	1	1	1	1	0	0	1	1	1	1	1	0	1	1	0	1	1	0	1	0	1	1	1	1	1	1	0	1	1	0	1	0	1	1	0	1	1
APOLD1	1	0	0	0	0	1	1	1	1	1	1	1	0	0	1	0	1	1	1	0	0	0	1	1	0	0	0	1	1	1	1	1	1	1	1	1	1	1	1	1	1	1
APOM	0	0	0	0	0	0	0	0	0	0	0	0	1	0	0	0	0	0	0	0	0	0	0	0	0	0	0	0	0	1	0	0	0	0	0	0	0	1	0	0	0	0
APOO	0	0	0	0	0	0	0	0	0	0	0	1	0	0	0	0	0	0	0	0	0	0	0	0	0	1	1	0	0	0	1	0	0	0	0	0	1	0	1	1	1	0
APOOL	1	1	1	0	1	1	1	1	1	0	0	1	1	1	1	1	1	1	1	0	0	1	0	0	0	1	0	1	0	1	1	1	1	0	1	0	0	0	1	0	1	1
APP	0	1	1	0	0	0	1	0	0	0	0	0	1	0	0	0	0	1	0	0	1	1	1	1	1	0	0	0	0	1	0	0	1	0	1	0	1	1	0	1	1	0
APPBP2	1	0	1	0	1	1	1	1	1	0	0	1	1	1	1	1	0	1	1	0	1	1	1	0	0	0	0	1	1	0	1	0	1	1	0	1	1	1	1	1	0	1
APPL1	1	1	0	1	1	1	0	1	1	1	0	1	0	0	1	1	0	1	1	1	1	1	0	1	0	1	0	1	1	1	1	0	1	0	0	1	0	0	0	1	1	0
APPL2	0	1	0	0	0	1	0	1	0	0	0	1	0	0	0	0	0	0	1	0	0	1	1	0	1	1	0	0	0	1	0	0	0	0	0	1	0	1	0	0	1	1
APRT	0	0	0	0	0	0	0	0	0	0	0	0	0	0	0	0	0	0	0	0	0	0	1	0	0	0	0	0	0	0	0	0	0	0	1	0	1	0	0	0	0	0
APTX	0	1	0	1	0	0	0	0	0	0	0	1	0	0	1	1	0	1	1	0	0	0	0	0	0	0	1	0	1	1	1	0	1	0	0	0	0	0	0	0	0	1
AQP1	0	1	0	1	0	0	0	0	1	0	1	1	0	0	0	0	0	1	0	0	0	0	1	1	0	0	0	0	0	0	0	0	0	0	1	0	0	0	1	1	0	0
AQP10	1	0	0	0	0	0	0	0	0	1	0	1	0	0	0	0	1	0	0	0	0	0	0	1	0	1	0	1	1	0	0	0	1	0	1	0	0	0	0	0	0	1
AQP11	0	0	0	0	0	0	0	0	0	0	1	0	1	0	1	1	0	0	1	0	0	1	1	0	0	1	0	0	0	1	0	0	0	0	0	1	0	0	1	1	0	0
AQP12A	0	0	0	0	0	0	0	0	0	0	0	0	0	0	0	0	0	0	0	0	0	0	0	1	0	0	0	0	0	1	1	0	0	0	0	0	0	0	0	0	0	0
AQP12B	0	0	0	0	0	0	0	0	0	0	0	0	0	0	0	0	0	0	0	0	0	0	0	1	0	0	0	0	0	1	1	0	0	0	1	0	0	0	0	0	0	0
AQP2	0	0	0	0	0	1	0	0	0	1	1	1	0	1	1	0	0	1	0	1	1	0	0	1	0	0	1	1	0	0	0	0	0	1	1	0	1	0	1	1	0	1
AQP3	1	0	0	0	0	1	0	1	1	0	0	1	0	1	1	1	1	0	0	0	1	1	1	1	0	0	0	0	0	1	1	0	1	1	0	0	0	0	0	0	0	1
AQP4	0	1	0	0	0	1	0	1	0	0	0	1	0	0	1	1	0	0	1	1	1	1	0	0	0	0	1	1	0	0	0	1	1	0	0	1	0	1	0	1	1	1
AQP5	0	1	0	1	0	0	0	0	0	1	1	0	0	0	0	0	0	0	0	0	0	0	0	1	0	0	0	0	0	1	1	1	1	0	0	0	1	1	0	0	1	0
AQP6	0	1	0	1	0	0	0	0	1	0	1	0	1	0	0	0	0	1	0	0	0	0	0	1	0	1	0	0	0	1	1	0	0	1	0	0	1	0	1	0	0	1
AQP7	0	1	1	0	0	0	1	0	0	0	0	1	1	0	0	0	0	1	1	0	0	0	1	1	1	0	0	0	1	1	0	1	1	0	0	1	0	0	0	0	0	1
AQP7B	0	1	0	0	0	0	0	0	0	0	0	0	0	0	0	0	0	0	0	0	0	0	0	1	0	0	0	0	0	1	0	0	0	0	0	0	0	0	0	0	0	0
AQP8	0	1	0	0	0	0	0	0	0	0	1	0	1	1	0	0	0	0	0	0	0	0	1	1	0	0	1	0	0	0	0	1	0	0	0	0	0	0	0	0	0	0
AQP9	0	0	0	0	0	0	0	0	0	0	0	1	1	0	1	0	1	1	0	0	0	0	0	0	0	0	0	1	0	1	0	0	0	0	0	0	0	0	0	1	0	1
AQR	1	1	1	1	1	1	1	1	1	0	0	1	0	0	1	1	1	1	1	1	1	1	0	1	0	0	0	1	1	1	1	1	0	0	1	1	0	1	1	1	1	0
AR	1	1	1	1	0	0	1	0	1	0	0	1	0	1	1	1	1	1	1	1	1	1	0	1	1	0	1	1	1	1	1	1	1	1	1	0	1	1	1	1	1	1
ARAF	0	0	0	1	0	0	0	0	0	1	1	0	1	0	0	0	1	1	0	0	0	0	1	1	0	0	0	0	0	0	1	1	0	0	1	1	1	1	0	0	0	0
ARAP1	0	1	0	0	0	0	0	0	0	0	0	0	0	0	0	0	0	1	0	1	0	0	0	1	1	0	0	0	0	1	1	1	1	1	1	0	1	0	1	0	0	0
ARAP2	1	0	1	0	0	0	1	0	1	0	1	1	1	0	1	0	1	1	1	0	1	1	0	1	0	1	0	1	1	1	1	1	1	1	0	1	1	0	1	1	1	0
ARAP3	0	1	1	1	0	0	0	0	0	1	1	1	0	0	1	0	0	0	0	1	0	0	1	1	0	1	1	0	1	1	1	1	1	0	1	0	0	0	1	1	0	0
ARC	0	0	0	1	0	0	0	0	1	0	1	0	0	0	1	0	0	0	0	0	0	0	1	1	1	0	0	1	1	0	1	1	0	0	0	0	1	0	0	0	0	0
ARCN1	0	1	0	1	0	0	0	0	1	0	0	0	0	0	1	1	1	1	1	1	1	1	1	0	0	0	1	1	0	1	1	1	0	0	0	0	1	1	1	0	1	1
AREG	0	0	0	0	1	0	0	0	0	0	0	0	1	0	0	0	0	0	0	0	1	1	0	0	0	0	0	0	1	0	0	1	0	0	0	0	1	0	0	0	1	1
AREL1	1	1	0	0	0	0	1	1	1	0	0	1	1	0	0	1	0	1	0	1	1	1	1	1	0	1	1	1	1	0	1	1	1	0	0	0	0	1	1	1	1	1
ARF1	0	0	0	0	0	0	0	1	0	1	1	0	1	0	0	0	0	0	0	0	1	0	1	1	0	0	0	0	0	0	1	1	0	0	1	1	1	0	0	0	0	1
ARF3	1	1	0	1	1	0	0	0	1	1	0	1	1	0	0	0	0	1	1	0	1	1	1	1	1	0	0	1	0	1	1	1	1	1	0	1	1	0	1	0	1	1
ARF4	0	1	0	0	1	0	0	1	1	0	0	0	1	0	1	1	0	0	0	0	0	0	1	0	0	0	0	1	1	0	0	0	0	0	0	0	0	0	0	1	1	0
ARF5	0	0	0	0	0	0	1	0	0	0	0	0	0	0	0	0	0	0	1	0	0	0	1	0	1	0	0	0	0	1	0	0	0	0	0	0	0	0	0	0	0	1
ARF6	1	0	1	0	1	1	1	0	1	1	0	1	1	0	1	0	0	1	1	0	1	1	1	1	0	0	1	1	0	0	1	0	0	0	1	0	1	1	0	1	1	1
ARFGAP1	0	0	0	0	0	0	0	0	1	1	1	0	0	0	0	0	0	0	0	1	0	0	1	1	0	0	0	0	0	0	1	0	1	1	1	0	1	0	1	1	0	1
ARFGAP2	0	0	0	0	0	1	0	0	0	1	1	0	0	0	0	0	0	1	0	1	0	0	0	1	1	0	1	1	0	0	0	1	1	1	0	0	0	0	0	0	0	1
ARFGAP3	1	0	0	0	0	1	0	0	0	0	1	1	0	0	1	1	0	1	1	0	0	0	1	0	0	1	0	0	1	0	0	1	0	0	1	1	1	1	0	1	1	0
ARFGEF1	1	1	1	1	1	0	1	1	1	1	1	1	1	0	1	1	1	0	1	0	1	1	0	1	1	0	0	1	1	0	1	1	1	1	0	1	0	0	1	0	1	1
ARFGEF2	1	1	1	0	1	1	1	1	1	1	1	1	0	0	1	1	0	1	0	0	0	1	0	0	1	0	1	1	1	1	1	1	1	1	1	1	0	1	1	1	1	1
ARFGEF3	1	1	1	1	1	1	1	1	1	1	1	1	0	1	1	1	0	1	1	0	1	1	1	1	1	1	1	1	1	1	1	1	1	0	0	1	1	0	1	1	1	1
ARFIP1	1	0	0	0	1	1	1	1	1	0	0	0	0	0	1	1	1	0	1	0	0	1	0	1	0	0	1	0	1	1	0	1	1	1	0	1	0	0	0	1	0	0
ARFIP2	0	0	1	0	0	0	0	0	0	1	1	0	0	0	0	0	0	0	1	0	0	0	1	0	1	1	0	0	0	0	1	0	1	1	0	1	0	0	0	0	0	0
ARFRP1	0	0	1	1	0	0	0	0	0	0	0	0	0	0	0	0	1	1	0	0	0	0	1	1	1	0	0	0	0	1	1	0	0	1	1	1	1	0	0	0	0	1
ARG1	0	0	0	0	0	0	0	0	0	0	0	0	0	0	0	0	1	0	1	0	1	0	0	1	0	1	0	0	0	0	0	0	0	0	0	0	0	0	0	0	0	0
ARG2	0	0	0	0	0	0	0	0	1	0	0	0	0	0	0	1	0	1	0	0	1	0	0	1	0	0	1	0	1	0	0	0	0	0	1	1	0	0	0	1	0	0
ARGFX	1	1	0	0	1	0	1	0	1	0	0	1	1	0	1	1	1	1	1	0	0	1	0	1	0	1	0	0	0	0	1	1	1	1	0	0	1	0	1	1	0	0
ARGLU1	1	1	1	0	0	1	1	1	1	1	1	1	1	0	0	1	0	1	0	0	1	1	0	1	0	0	1	1	0	0	0	1	0	0	1	0	1	0	1	1	1	1
ARHGAP1	1	1	0	0	0	0	1	0	0	0	0	0	0	1	0	0	0	1	0	1	0	0	0	1	0	0	0	0	0	1	1	0	1	1	1	0	0	0	0	1	0	0
ARHGAP10	1	1	1	1	0	0	0	0	1	1	0	0	0	0	1	1	0	0	0	1	0	0	1	1	0	1	1	0	1	1	1	0	0	0	0	1	1	0	0	1	0	0
ARHGAP11A	1	1	0	0	1	1	1	0	1	0	0	0	0	1	1	1	0	1	1	0	1	1	1	1	1	1	0	1	1	1	1	1	1	1	0	0	0	0	1	1	1	1
ARHGAP11B	0	1	0	0	0	1	0	0	0	0	0	0	0	0	1	0	0	1	1	0	0	0	1	1	1	0	0	0	0	1	1	1	1	1	0	0	0	0	1	1	1	0
ARHGAP12	1	1	0	0	1	0	1	1	1	1	0	1	1	1	0	1	1	0	0	0	1	1	1	0	0	1	1	1	1	1	1	1	0	1	1	0	0	1	1	1	1	0
ARHGAP15	0	0	0	0	0	0	0	0	0	0	0	0	0	0	0	1	0	0	0	0	0	1	0	0	0	1	0	0	0	1	0	0	0	0	1	0	0	1	0	0	0	0
ARHGAP17	1	0	0	0	0	0	1	0	1	1	1	0	0	0	0	1	0	0	1	0	0	0	0	0	0	0	1	1	1	0	0	1	0	0	1	0	0	0	1	1	1	0
ARHGAP18	0	1	0	0	0	0	1	0	1	0	0	0	0	0	1	1	0	1	1	0	1	1	0	0	0	0	0	1	1	0	0	0	0	1	0	0	0	0	0	1	1	0
ARHGAP19	1	1	0	1	0	0	1	1	1	0	0	1	1	0	0	0	0	1	1	1	0	1	0	1	0	0	1	1	1	1	1	1	1	1	1	1	0	0	1	1	1	0
ARHGAP20	1	1	0	0	0	0	1	0	1	1	1	1	1	0	1	1	1	0	1	1	0	1	0	1	0	0	0	1	0	1	1	0	1	1	0	1	1	0	1	1	0	0
ARHGAP21	1	1	0	0	0	1	1	1	0	1	0	1	0	0	1	0	0	1	1	0	1	1	1	1	1	0	0	1	0	1	0	1	1	1	0	1	1	1	1	1	1	0
ARHGAP22	0	1	0	1	0	0	0	1	0	1	1	0	0	0	0	0	0	0	0	0	0	0	1	1	0	0	1	0	1	0	1	0	0	0	1	0	1	0	0	1	1	0
ARHGAP23	0	1	1	1	0	0	1	1	1	1	1	1	1	0	0	1	0	0	0	1	1	0	1	1	0	0	0	1	0	1	1	0	0	1	1	1	1	0	0	0	0	1
ARHGAP24	1	1	1	0	0	1	1	0	1	1	1	1	1	1	1	0	1	1	1	1	1	1	0	1	0	0	0	1	0	0	1	1	1	1	1	0	1	0	1	1	1	0
ARHGAP25	0	0	0	0	0	0	0	0	0	0	0	0	1	0	0	1	0	0	0	0	0	0	0	0	0	0	1	1	1	0	0	1	1	0	0	1	1	0	0	1	1	1
ARHGAP26	1	1	1	0	1	1	1	1	1	1	1	1	0	1	1	1	1	0	1	0	1	1	0	1	0	0	0	1	1	0	0	1	1	1	1	1	1	1	0	1	1	0
ARHGAP27	0	1	1	1	0	0	0	0	0	1	1	0	0	1	0	0	1	0	0	0	0	1	1	1	0	1	0	1	0	0	1	1	1	0	1	0	1	1	0	0	1	1
ARHGAP28	1	1	0	0	1	0	1	0	1	0	0	1	0	1	1	1	0	0	1	0	1	1	0	0	0	1	1	1	1	0	0	0	0	1	0	0	1	0	0	1	1	0
ARHGAP29	1	1	1	1	1	1	1	1	1	0	0	1	0	1	1	1	1	1	1	0	1	1	0	0	0	1	1	1	1	1	0	1	1	1	1	1	1	1	1	1	1	1
ARHGAP30	0	1	1	1	0	0	0	1	0	0	1	0	1	0	0	0	1	0	1	1	0	0	1	1	0	0	1	1	1	1	0	0	0	1	0	1	1	0	0	0	0	1
ARHGAP31	0	1	0	0	1	1	0	0	1	1	1	1	0	0	1	1	1	1	1	0	1	1	1	1	1	0	1	1	1	1	1	0	1	0	0	1	1	1	1	1	1	1
ARHGAP32	1	1	0	0	1	1	1	0	1	1	0	1	0	0	1	1	0	1	1	0	1	1	1	1	0	1	0	1	0	1	0	0	0	0	1	1	1	0	0	1	1	0
ARHGAP33	0	1	0	0	0	0	0	0	0	1	1	0	0	1	1	0	0	1	0	1	0	0	1	1	1	0	0	0	1	0	1	1	0	1	0	0	1	0	0	0	0	0
ARHGAP35	1	1	1	1	1	0	0	1	1	1	0	1	1	1	1	1	1	1	1	1	0	1	1	1	1	0	0	1	1	1	1	1	1	1	1	1	1	0	1	1	1	1
ARHGAP36	0	0	1	0	1	1	0	0	0	0	0	1	0	0	1	0	0	0	1	0	0	0	1	1	0	0	1	0	0	0	1	1	0	0	1	0	1	0	1	0	0	1
ARHGAP39	0	1	0	1	0	0	0	0	0	1	1	0	0	0	0	0	0	1	0	0	1	1	1	1	0	0	0	0	0	0	1	1	1	1	0	0	1	1	1	0	1	1
ARHGAP4	0	1	0	0	0	0	0	0	0	1	1	0	0	0	0	0	0	0	0	0	0	0	1	1	0	0	0	1	0	1	0	1	1	0	1	0	1	0	0	0	0	0
ARHGAP40	0	1	0	0	0	0	0	0	0	1	1	0	0	0	1	0	0	0	0	0	0	0	0	0	0	0	0	1	0	1	1	0	0	0	1	0	1	0	1	0	0	1
ARHGAP42	1	1	1	0	1	1	1	1	1	0	0	1	1	1	1	1	1	1	1	0	1	1	1	1	0	0	1	1	1	1	0	1	1	0	0	1	1	1	1	1	1	0
ARHGAP44	0	1	1	0	1	0	0	1	1	1	1	1	0	1	0	0	1	0	1	1	1	1	1	1	1	0	1	0	0	0	1	0	1	0	0	0	1	1	1	0	0	1
ARHGAP45	0	0	0	1	0	0	0	0	1	1	0	0	0	0	0	1	0	0	0	0	0	0	1	1	0	0	0	0	0	1	1	0	0	1	1	0	1	0	0	0	0	0
ARHGAP5	1	1	0	0	1	1	1	1	1	1	0	1	1	1	1	1	1	1	1	0	1	1	0	1	0	1	1	1	1	1	0	0	0	1	0	1	0	1	0	1	1	0
ARHGAP6	1	1	1	1	0	0	1	0	0	1	0	0	0	1	1	0	0	1	1	0	0	1	1	1	1	0	0	1	0	0	1	0	0	0	1	1	1	0	1	1	1	0
ARHGAP8	0	0	0	0	0	0	0	0	0	0	1	0	0	0	0	0	0	0	0	0	0	0	1	0	0	0	0	0	0	0	1	0	0	0	0	0	0	0	0	0	0	0
ARHGAP9	0	0	0	1	0	0	0	0	0	0	0	0	0	0	0	0	0	0	1	0	0	0	0	0	1	0	0	1	0	0	0	0	1	0	0	0	1	1	0	1	0	1
ARHGDIA	0	1	0	0	0	0	0	0	0	0	0	0	0	0	0	0	0	0	0	0	0	0	1	1	1	0	0	1	0	0	0	0	1	0	0	0	0	0	0	0	1	0
ARHGDIB	0	1	0	0	0	0	0	0	0	0	0	0	0	0	1	0	0	0	0	0	0	0	0	0	0	0	0	0	0	0	0	0	0	1	0	0	0	0	0	0	0	0
ARHGDIG	0	1	0	0	0	0	0	0	0	1	0	0	0	0	0	0	0	0	0	0	0	0	1	1	1	0	0	0	0	0	0	1	0	0	0	0	1	0	0	0	0	0
ARHGEF1	0	0	0	0	0	0	1	0	1	0	0	0	0	0	0	0	0	0	1	1	0	0	0	1	0	0	0	0	0	0	0	0	1	0	0	0	1	0	0	0	0	0
ARHGEF10	0	1	0	0	1	0	0	0	1	1	1	1	0	1	1	0	1	0	1	0	1	1	1	1	0	0	0	1	0	0	1	1	0	1	1	0	1	1	1	1	1	0
ARHGEF10L	0	1	1	0	0	0	0	0	0	1	1	1	0	0	0	0	0	0	0	0	1	0	1	1	0	1	0	1	0	1	0	0	1	1	1	1	1	0	0	0	1	0
ARHGEF11	1	1	0	0	1	0	1	1	1	1	1	1	0	1	0	1	1	0	1	1	1	1	0	1	0	1	0	0	1	1	0	0	0	1	1	1	1	1	1	1	1	1
ARHGEF12	1	1	1	1	0	1	1	0	1	1	0	1	1	0	1	1	0	1	1	0	0	1	1	1	0	1	1	1	1	1	1	0	0	1	1	1	1	1	1	1	1	1
ARHGEF15	0	1	0	0	0	0	0	0	0	0	0	0	0	0	0	0	0	0	0	0	1	0	0	1	1	0	1	1	1	1	1	0	0	1	0	0	1	0	0	0	0	1
ARHGEF16	0	1	0	0	0	0	0	0	0	1	0	0	0	0	0	0	0	0	0	1	0	0	1	1	0	0	0	0	0	1	1	0	0	0	1	0	1	0	0	0	0	0
ARHGEF17	1	1	1	1	0	0	1	1	1	1	1	1	1	1	0	0	1	1	0	1	0	0	1	1	0	0	1	1	1	1	1	0	1	1	1	1	1	0	1	0	1	1
ARHGEF18	1	1	0	1	0	0	1	0	1	1	1	1	0	0	0	0	1	1	0	1	0	0	1	1	0	1	0	1	1	1	0	1	0	0	0	1	1	1	1	1	0	1
ARHGEF19	0	0	0	0	0	0	0	0	0	0	0	1	1	0	1	0	0	0	0	1	1	0	0	1	0	0	0	0	0	0	1	0	1	0	0	0	1	0	1	0	1	0
ARHGEF2	1	1	0	0	0	0	1	0	0	1	1	0	1	0	0	0	0	1	0	1	0	0	1	1	1	0	0	1	0	0	0	0	0	0	1	0	1	0	0	0	1	1
ARHGEF25	1	1	0	0	0	0	0	0	1	1	1	0	0	1	0	0	0	1	0	0	0	0	1	1	1	0	0	1	0	1	1	0	1	0	0	0	1	0	0	1	0	1
ARHGEF26	0	1	0	0	1	0	0	0	1	1	1	0	0	0	1	1	0	1	1	1	1	1	1	1	1	0	0	0	0	1	1	1	0	0	1	0	1	1	1	1	0	1
ARHGEF28	1	1	0	0	1	0	0	1	1	0	0	0	1	1	1	1	1	1	1	0	1	1	0	1	0	1	1	1	1	1	0	0	0	1	0	1	1	0	1	1	1	1
ARHGEF3	0	1	0	0	0	0	1	1	0	0	0	1	0	1	1	1	1	1	1	0	1	0	1	1	1	0	0	1	0	1	0	1	0	0	0	0	0	0	0	1	1	1
ARHGEF33	0	0	0	0	1	1	1	0	0	0	1	1	0	1	0	1	1	1	1	0	1	1	0	1	0	1	0	1	1	1	0	0	0	0	0	1	1	0	1	1	1	0
ARHGEF35	0	0	0	0	0	0	0	0	0	0	0	0	0	0	0	1	0	1	1	0	0	0	1	1	0	0	0	1	1	0	1	0	0	0	0	0	1	1	0	0	0	1
ARHGEF37	0	0	0	0	1	1	0	1	0	0	1	1	0	1	0	0	0	0	0	1	0	0	1	1	1	0	0	1	0	1	1	1	0	1	0	1	1	0	1	0	1	1
ARHGEF38	1	1	0	0	1	1	1	1	1	1	1	1	0	1	0	1	0	1	1	0	1	1	0	1	0	0	0	1	0	1	0	0	0	1	1	1	0	1	0	1	1	1
ARHGEF39	1	1	0	0	0	0	0	0	1	0	0	1	0	0	1	1	0	1	1	1	0	1	1	1	0	0	1	1	1	1	0	0	1	1	0	0	0	0	1	0	0	0
ARHGEF4	1	1	1	1	0	0	0	0	1	1	1	0	0	1	0	0	1	0	1	0	0	0	1	1	0	1	0	0	0	1	1	1	1	1	0	0	1	1	1	0	0	0
ARHGEF40	0	1	0	0	0	0	0	0	0	1	1	0	0	1	0	0	0	0	0	0	0	0	1	1	0	0	0	0	0	1	1	1	0	0	1	0	1	1	1	1	0	0
ARHGEF5	0	0	1	0	0	0	0	0	0	0	1	1	0	0	0	0	1	1	1	0	0	0	0	1	0	1	0	0	1	1	1	0	0	0	1	0	0	1	0	0	1	1
ARHGEF6	1	1	0	1	1	0	1	0	1	1	0	0	0	1	1	0	0	1	1	0	1	1	1	0	0	0	1	0	0	1	0	1	0	1	0	1	0	1	1	1	0	1
ARHGEF7	1	0	1	1	0	0	0	0	0	1	0	0	1	0	0	0	0	0	0	1	1	1	1	1	1	1	0	1	1	0	0	1	1	0	1	0	1	1	0	1	1	1
ARHGEF9	0	1	1	0	0	0	0	0	1	1	1	1	0	1	1	1	0	1	1	1	0	1	1	0	0	0	0	1	0	1	1	0	0	0	0	0	1	0	1	0	1	1
ARID1A	1	1	0	1	0	0	1	1	1	1	1	0	0	1	1	1	1	1	1	0	1	1	1	1	1	1	0	1	0	1	1	1	1	1	1	1	1	1	1	1	1	0
ARID1B	1	1	1	1	1	1	1	0	1	1	1	0	1	0	1	1	1	0	1	1	1	1	1	1	1	1	0	1	1	1	1	1	0	1	1	1	1	1	1	1	1	0
ARID2	1	1	1	1	1	0	1	0	1	1	1	1	0	0	1	1	1	1	1	1	1	1	1	0	1	0	1	1	1	1	1	1	1	1	0	1	1	0	1	1	1	1
ARID3A	1	1	1	1	0	0	1	0	1	1	1	0	0	1	0	1	1	1	0	1	1	0	1	1	1	0	0	0	1	0	1	0	1	1	1	1	1	1	0	1	0	1
ARID3B	1	1	1	1	0	0	1	0	1	1	0	0	0	1	0	0	1	0	1	0	0	0	0	1	1	0	1	0	1	1	1	1	0	1	1	0	1	1	1	0	1	0
ARID3C	0	0	0	0	0	0	0	0	0	1	1	0	0	1	0	0	0	0	0	0	0	0	1	1	1	1	0	0	0	0	1	0	0	0	0	0	1	0	0	1	0	1
ARID4A	1	1	0	0	1	1	1	0	1	0	0	0	1	0	1	1	1	1	1	0	1	1	0	0	0	1	1	1	1	1	1	1	0	0	0	1	0	1	0	1	1	1
ARID4B	1	1	0	0	1	1	1	1	1	0	0	1	1	0	1	1	1	1	1	0	1	1	1	1	0	1	0	1	0	1	0	0	0	0	1	0	0	1	0	1	1	1
ARID5A	0	0	0	0	0	0	0	0	0	0	0	0	0	1	0	0	0	0	0	0	0	0	0	1	1	0	0	0	0	1	1	1	1	0	0	0	1	0	0	0	0	0
ARID5B	1	1	0	0	0	1	1	1	1	0	0	0	0	0	1	0	1	1	1	0	1	1	1	1	0	0	1	1	1	0	0	1	1	1	0	1	0	1	1	1	1	1
ARIH1	1	1	1	1	1	1	1	1	1	0	0	1	1	1	1	1	1	1	1	1	1	1	1	1	1	1	1	1	1	1	1	1	1	1	1	1	0	0	1	1	1	1
ARIH2	1	0	0	0	1	1	1	1	1	0	1	1	1	1	1	0	1	1	1	0	1	0	1	1	1	0	0	1	0	0	0	1	0	0	1	1	1	1	1	0	0	1
ARK2C	1	1	0	0	0	0	1	1	1	0	0	1	1	1	0	1	1	1	1	1	1	1	0	1	1	1	1	0	1	1	1	1	1	1	0	1	0	0	1	0	1	1
ARK2N	1	0	1	1	1	0	1	1	1	1	1	1	0	1	1	1	1	1	1	1	1	1	1	1	1	1	0	1	1	1	1	0	0	0	1	1	1	0	1	1	1	1
ARL1	1	1	0	0	0	1	0	0	1	0	0	1	0	0	1	1	0	1	1	0	0	1	1	1	0	0	0	1	1	0	1	0	0	0	0	0	0	1	1	1	1	1
ARL10	1	1	1	1	1	1	1	1	1	1	1	1	1	1	0	1	1	1	0	1	1	1	1	1	0	1	1	1	1	1	1	1	1	0	1	1	1	0	1	1	1	1
ARL11	1	1	0	0	1	0	0	0	0	1	1	1	0	0	0	1	0	1	1	0	0	1	1	1	0	0	0	0	0	1	1	1	1	1	0	1	0	0	0	0	1	1
ARL13A	0	0	0	0	0	0	0	0	0	0	0	0	0	0	0	0	0	0	1	0	0	0	0	0	0	1	0	0	0	0	0	0	0	0	0	0	1	0	0	0	0	0
ARL13B	1	0	0	0	0	0	0	0	0	0	1	0	0	0	1	1	0	1	1	0	1	1	1	1	1	1	0	1	1	0	0	0	0	0	0	1	0	0	0	1	1	1
ARL14	0	0	0	0	0	0	0	0	0	0	0	0	0	0	0	0	0	0	1	0	0	0	0	0	0	0	0	0	0	0	1	0	0	0	0	0	0	0	1	0	1	0
ARL14EP	0	1	0	1	1	1	0	0	0	0	0	1	1	1	0	1	1	1	1	0	1	0	0	1	0	0	0	1	1	1	0	0	0	1	0	0	0	0	0	1	0	0
ARL14EPL	0	0	0	0	0	0	0	0	0	1	1	0	0	0	0	0	1	0	0	0	0	1	0	0	0	0	1	0	0	0	0	0	0	1	0	1	0	0	0	0	0	0
ARL15	1	1	0	0	0	0	1	1	1	0	0	1	1	1	0	1	0	1	1	1	0	0	1	1	1	0	0	0	1	1	1	1	0	1	1	0	0	1	0	1	1	1
ARL16	0	1	0	0	0	0	0	0	0	1	1	0	0	0	1	1	0	0	0	0	0	1	1	0	0	0	0	0	0	0	1	1	1	0	1	1	1	0	0	0	0	0
ARL17A	1	1	0	1	1	1	1	0	1	0	0	1	0	1	1	1	1	1	1	0	1	1	0	1	0	0	1	1	1	1	1	1	1	1	1	0	0	1	0	0	1	1
ARL17B	1	1	0	1	1	1	1	0	1	0	0	1	0	1	1	1	1	1	1	0	0	1	0	1	0	0	1	1	1	1	1	1	1	1	1	0	0	1	0	0	1	1
ARL2	0	0	0	0	0	0	0	0	0	0	0	0	0	0	0	0	0	0	0	0	0	1	0	1	0	1	0	0	0	0	1	0	0	0	0	1	1	0	0	0	0	0
ARL2BP	1	1	0	0	0	1	1	1	0	0	0	1	0	0	0	0	0	1	0	0	0	0	0	1	1	0	0	1	0	1	0	0	0	1	1	0	0	0	0	1	1	1
ARL3	0	1	1	0	0	0	0	0	1	1	0	0	0	0	0	1	1	1	1	1	0	1	1	1	0	1	0	0	1	0	1	0	1	1	0	1	0	0	1	1	0	0
ARL4A	1	1	0	0	0	0	1	1	1	0	0	1	1	0	1	1	0	1	1	0	1	1	0	0	0	0	0	1	1	1	0	0	0	0	1	0	0	0	1	0	0	1
ARL4C	0	0	0	0	1	1	1	0	1	1	1	1	0	0	1	1	0	1	0	1	1	1	1	1	1	0	0	1	0	0	1	0	0	1	0	1	1	1	0	1	1	0
ARL4D	0	0	0	0	0	0	0	0	1	1	0	0	0	0	0	0	0	0	0	0	0	1	0	1	0	0	0	0	0	0	1	0	1	0	1	0	1	0	0	0	0	0
ARL5A	1	1	0	0	1	1	1	1	1	1	0	1	0	0	1	1	1	1	1	0	1	1	0	0	0	0	1	1	1	0	0	0	0	0	0	1	1	0	1	1	1	0
ARL5B	1	0	1	1	1	1	1	0	1	0	0	1	0	0	1	1	1	1	1	1	1	1	1	1	0	0	0	1	1	0	1	1	0	1	1	0	1	0	0	1	1	1
ARL5C	0	1	0	0	0	0	0	0	0	1	0	0	0	0	0	0	0	1	1	1	0	0	0	1	0	0	1	0	0	0	0	1	0	0	1	0	0	0	0	0	0	0
ARL6	1	1	0	0	1	1	1	0	1	0	0	1	0	0	1	1	0	1	1	0	1	1	0	0	0	0	0	1	1	1	0	1	0	0	0	1	0	1	1	1	1	0
ARL6IP1	1	1	0	0	1	1	1	1	0	0	0	1	0	0	0	1	0	1	0	0	1	0	0	1	0	0	1	1	0	0	1	1	1	0	0	0	0	0	0	0	0	1
ARL6IP4	0	0	0	0	0	0	0	0	0	0	0	0	0	0	0	0	1	0	0	0	0	0	1	0	1	0	0	0	0	0	0	0	0	0	0	0	0	0	0	0	0	0
ARL6IP5	1	1	0	0	0	0	0	1	0	0	0	0	1	0	1	1	0	1	1	0	1	1	0	0	0	0	0	0	0	0	0	1	0	0	1	1	0	0	1	0	1	0
ARL6IP6	1	1	0	0	1	1	1	0	1	0	0	0	0	0	0	1	0	1	1	0	1	1	0	0	0	0	0	1	1	0	0	0	0	1	0	0	1	0	1	1	1	0
ARL8A	1	1	0	0	0	1	1	0	0	1	0	0	0	0	1	1	0	0	0	0	1	1	1	0	0	0	0	1	0	1	1	1	0	0	0	1	1	0	0	0	0	0
ARL8B	0	0	0	0	1	1	1	0	1	0	0	1	0	0	1	1	1	0	1	1	1	0	1	1	0	1	0	1	0	1	0	1	0	1	0	0	0	0	0	1	0	0
ARL9	1	0	0	0	0	0	0	0	0	0	0	1	0	0	1	1	0	1	0	0	1	1	0	0	0	0	0	0	0	0	0	1	1	0	0	0	0	0	0	0	0	1
ARMC1	1	1	0	0	0	0	0	1	1	0	0	1	1	0	1	1	1	0	0	0	1	1	0	0	0	1	1	0	0	0	1	0	0	1	0	1	0	0	1	1	1	1
ARMC10	0	1	0	0	0	0	0	0	1	1	0	0	0	0	1	1	1	0	1	1	0	1	1	0	1	0	0	0	1	0	0	1	1	1	1	0	1	1	0	1	1	0
ARMC12	0	1	0	0	0	0	0	0	0	1	1	0	0	0	0	0	0	0	0	0	0	0	0	0	0	0	0	0	0	0	0	0	0	0	0	0	0	0	0	0	0	0
ARMC2	1	0	1	0	1	1	0	0	0	0	0	1	0	1	0	0	0	1	1	0	0	1	1	1	0	0	0	0	1	0	1	1	0	0	0	1	1	0	1	1	0	1
ARMC3	0	1	0	0	0	1	1	0	1	1	1	1	0	0	0	1	1	1	1	0	1	1	0	0	0	1	1	0	1	0	0	0	0	1	0	0	0	0	0	1	0	1
ARMC5	0	1	0	0	0	0	0	0	0	0	0	0	0	0	0	0	0	0	0	1	0	0	1	1	1	0	0	0	0	1	0	1	0	0	1	0	1	1	0	0	0	1
ARMC6	0	1	0	0	0	0	0	0	0	0	0	0	0	0	0	0	0	0	0	0	0	0	1	1	0	0	0	0	0	1	1	0	0	0	1	1	1	0	1	0	0	0
ARMC7	0	0	0	0	0	0	0	0	0	0	0	1	0	0	0	0	0	1	1	0	0	0	0	1	0	0	0	0	1	0	0	0	0	0	0	0	0	0	0	1	0	0
ARMC8	1	1	1	1	0	1	0	0	1	0	0	1	1	0	0	1	1	1	1	0	1	1	0	1	0	1	0	1	0	1	1	1	0	1	0	1	1	0	1	1	1	0
ARMC9	0	0	1	0	0	1	1	1	1	0	0	1	1	0	1	1	1	1	0	1	0	1	1	1	1	0	1	1	1	1	1	0	1	1	1	1	1	1	1	1	0	0
ARMCX1	1	0	1	0	0	0	0	0	0	0	0	1	0	0	0	0	0	1	1	0	0	1	0	0	0	1	0	0	0	0	1	0	0	0	1	1	0	0	0	1	0	0
ARMCX2	0	1	1	1	0	0	0	0	0	1	0	1	0	1	0	0	0	0	0	1	0	1	1	0	1	0	0	0	0	0	1	0	0	1	0	1	1	0	0	1	0	0
ARMCX3	1	1	1	0	0	1	1	0	1	0	0	1	1	0	1	0	0	1	1	1	0	1	0	1	0	0	1	1	1	1	0	0	0	0	0	0	1	0	1	1	1	1
ARMCX4	0	1	1	0	0	1	0	0	1	0	0	1	0	0	0	0	1	1	1	0	1	1	1	1	0	1	1	1	1	1	1	1	0	0	0	1	0	0	1	1	0	1
ARMCX5	1	0	0	0	0	1	1	0	0	0	0	1	0	0	0	1	1	0	1	0	0	0	0	0	0	0	1	1	1	0	0	0	0	1	1	0	0	0	0	0	1	1
ARMCX6	0	0	0	0	0	0	0	0	0	0	0	0	0	0	0	0	0	1	0	0	0	1	0	0	0	1	0	0	0	0	0	0	0	0	0	1	0	0	1	0	0	0
ARMH1	0	0	0	0	0	0	0	1	0	0	0	0	0	0	1	0	0	0	0	0	0	0	1	0	0	0	0	0	0	0	0	0	0	0	1	0	0	0	0	0	0	0
ARMH2	0	0	0	0	0	0	0	0	0	0	0	0	0	0	1	0	0	0	0	0	0	0	1	0	0	0	0	0	0	0	0	0	0	0	0	0	0	1	0	0	0	0
ARMH3	0	1	1	0	1	1	0	0	1	1	0	1	1	1	1	0	0	1	1	0	0	0	1	1	0	0	0	0	0	1	1	1	1	1	0	1	0	0	0	1	0	1
ARMH4	0	1	1	0	1	0	0	1	1	0	1	1	0	1	0	1	1	1	1	0	1	1	0	1	0	1	1	1	1	1	1	1	1	1	0	1	1	0	1	1	1	1
ARMS2	0	0	0	0	0	0	0	0	0	0	0	0	0	0	0	1	0	0	0	0	0	0	0	0	0	0	0	0	0	0	0	0	0	0	0	1	0	0	0	0	0	0
ARMT1	0	1	0	0	1	0	1	0	1	0	0	1	0	0	0	0	0	1	1	0	1	0	0	0	0	0	0	1	0	1	0	1	1	0	0	0	1	0	0	0	1	0
ARNT	1	1	0	0	1	1	1	1	1	0	0	0	0	0	0	0	1	1	0	1	0	1	0	1	0	0	0	1	0	1	0	1	1	1	1	1	1	1	1	1	1	1
ARNT2	0	1	0	1	0	1	0	1	1	0	1	1	0	1	1	0	0	0	0	1	1	1	1	1	0	0	1	1	1	1	1	0	1	1	1	1	0	0	1	1	1	1
ARPC1A	1	1	0	0	0	0	1	0	1	0	1	0	0	0	0	0	0	1	0	0	1	0	1	0	1	0	0	0	0	0	1	0	0	0	1	0	1	0	0	0	1	0
ARPC1B	0	1	0	1	0	0	0	0	0	1	1	0	0	0	0	1	0	0	0	0	0	0	1	1	0	0	0	0	0	0	0	1	0	0	1	0	1	0	0	1	0	0
ARPC2	0	0	0	0	0	0	0	0	0	0	0	0	0	0	0	1	0	0	0	1	0	0	0	0	0	0	0	0	0	1	1	0	0	0	1	0	0	0	1	0	0	0
ARPC3	0	0	0	0	0	0	0	0	0	0	0	0	1	0	1	0	0	0	1	0	0	1	0	0	0	0	0	0	0	0	0	1	0	0	0	0	0	0	0	0	0	0
ARPC4	1	0	0	0	0	0	1	0	0	0	0	0	0	0	0	0	1	1	0	1	0	0	0	1	0	0	1	0	1	0	0	0	0	0	1	0	1	0	1	0	0	1
ARPC5	1	0	1	1	1	1	1	1	1	1	1	1	1	1	1	1	1	1	1	1	1	1	1	1	0	1	0	1	1	1	1	1	1	0	0	1	0	1	1	1	1	1
ARPC5L	0	0	1	1	0	1	1	1	1	1	0	0	0	0	1	1	0	0	0	0	0	1	1	1	1	0	0	0	0	0	0	0	0	0	1	0	1	1	0	1	1	1
ARPIN	1	1	1	1	1	1	1	1	1	0	0	1	1	0	1	1	1	1	1	1	1	1	0	1	1	1	0	1	1	1	1	0	1	1	1	1	0	1	1	1	1	1
ARPP19	1	1	0	0	1	1	1	1	1	1	0	1	0	0	1	1	0	1	1	0	1	1	0	1	0	0	0	1	0	1	1	1	0	0	1	0	1	0	1	1	1	1
ARPP21	1	1	1	0	0	1	0	0	1	1	0	1	1	0	1	1	0	1	0	0	0	1	1	0	0	0	0	0	0	1	0	1	0	0	0	0	1	0	0	1	0	0
ARR3	0	1	0	0	0	0	0	0	0	0	0	0	0	0	0	0	0	0	0	1	0	0	0	0	0	0	1	1	1	0	0	0	0	0	0	1	0	0	0	0	0	0
ARRB1	1	1	0	0	1	0	1	0	0	0	1	1	0	1	0	0	1	1	0	0	0	1	1	1	1	0	1	1	1	1	1	0	1	0	1	1	0	1	1	1	0	1
ARRB2	0	0	1	0	0	0	0	0	0	1	0	0	0	0	0	1	0	0	0	0	0	0	0	0	1	0	0	0	0	0	1	0	0	0	0	0	0	0	0	1	0	0
ARRDC1	0	1	1	1	0	0	0	0	0	0	1	0	0	0	0	0	0	1	0	0	1	0	1	1	0	0	0	0	0	0	0	0	1	0	1	0	1	0	0	0	0	0
ARRDC2	0	0	0	0	0	0	0	0	0	0	0	0	0	0	0	0	0	0	0	0	0	0	1	0	0	0	0	0	0	1	0	1	0	0	1	0	1	0	0	0	0	0
ARRDC3	1	1	1	0	1	0	1	0	1	0	0	0	1	1	0	1	0	1	1	0	0	0	0	0	0	0	0	0	1	1	0	1	1	0	0	0	0	1	0	1	1	0
ARRDC4	1	0	0	0	1	0	1	1	1	0	0	0	0	0	0	1	1	0	1	0	0	1	1	1	0	1	0	0	1	1	0	1	0	1	0	0	1	0	0	1	0	1
ARRDC5	0	0	0	0	0	0	0	0	0	0	0	0	0	0	1	0	1	0	0	0	0	0	1	1	0	0	1	1	0	0	1	1	0	0	0	0	0	0	0	1	0	0
ARSA	1	0	1	0	0	0	1	1	1	1	1	0	0	0	0	0	1	0	0	1	0	1	0	1	1	1	1	0	1	1	1	1	1	0	1	0	0	1	1	0	0	0
ARSB	1	1	1	1	0	0	1	0	1	0	0	1	0	1	0	1	0	0	0	1	1	1	0	1	1	1	1	1	1	1	1	1	0	0	1	1	1	0	1	1	1	0
ARSD	0	1	0	1	1	1	0	1	0	1	0	1	0	0	0	1	1	1	1	1	0	1	1	1	1	0	1	1	1	1	0	1	1	1	1	0	1	1	1	0	0	1
ARSF	0	0	0	0	0	0	0	0	0	0	0	0	0	0	0	0	0	0	0	0	0	0	0	1	0	0	1	0	0	1	1	0	1	0	0	1	0	0	0	0	1	1
ARSG	1	1	0	0	1	1	0	0	1	0	1	1	1	1	0	0	1	1	0	0	0	0	0	1	0	0	1	0	0	1	1	0	0	0	1	0	0	0	0	1	0	0
ARSH	0	1	0	0	1	0	0	0	1	1	1	0	0	0	0	0	0	1	1	0	0	0	1	1	1	0	1	1	1	0	0	0	0	0	1	0	0	0	1	1	1	1
ARSI	0	1	1	0	0	0	0	0	0	1	1	0	0	1	0	0	0	1	0	0	0	0	1	1	0	0	0	0	0	0	1	0	1	1	1	1	0	1	0	1	0	1
ARSJ	1	0	0	1	0	1	1	0	1	0	0	1	1	0	1	1	1	0	1	0	0	1	0	1	0	0	0	1	0	0	0	1	0	1	1	1	1	1	1	1	1	0
ARSK	0	1	0	0	0	0	1	0	1	0	0	1	0	0	1	1	0	0	1	1	1	1	0	1	0	0	0	1	0	0	0	0	0	0	1	0	1	0	0	1	1	0
ARSL	0	1	0	0	0	0	0	0	0	1	1	0	0	0	0	1	0	0	1	0	0	1	0	0	1	0	1	0	1	1	0	0	0	1	0	0	0	1	1	0	0	1
ART1	0	1	0	0	0	0	0	0	0	0	0	0	0	0	0	0	0	0	0	0	0	0	1	1	0	0	0	1	0	0	0	1	1	0	1	0	1	1	0	0	0	0
ART3	0	0	0	0	0	0	0	0	0	0	0	0	0	0	0	0	0	0	0	1	0	0	0	0	0	0	0	0	1	1	0	0	0	1	0	0	0	0	0	0	0	0
ART4	0	1	1	1	1	1	1	1	1	0	0	1	1	0	1	1	0	1	1	1	1	1	0	1	0	1	1	1	1	1	0	0	1	1	0	0	0	0	1	1	1	1
ART5	0	0	0	0	0	0	0	0	0	0	0	0	0	0	0	0	0	0	0	0	0	0	1	1	0	0	1	1	0	0	0	0	1	0	0	0	1	0	0	0	0	0
ARTN	0	0	0	0	1	0	1	0	0	0	0	0	0	0	0	0	0	0	0	0	0	0	1	1	0	0	0	0	0	0	0	0	0	0	1	0	1	0	0	0	1	0
ARV1	0	0	0	0	0	0	0	1	0	0	1	0	0	0	0	1	0	0	0	0	0	0	1	0	0	0	1	0	1	1	0	0	0	0	0	1	0	0	0	0	0	0
ARVCF	0	1	0	1	0	0	0	0	0	0	1	0	0	0	1	0	0	0	0	0	0	0	1	1	0	0	0	0	0	1	1	1	0	1	1	0	1	0	1	0	0	0
ARX	1	0	0	0	0	0	1	0	0	0	0	0	0	1	0	1	0	1	0	0	1	0	1	0	0	0	1	0	0	1	0	1	1	0	1	0	1	0	1	1	1	1
AS3MT	0	1	0	0	0	0	1	0	0	0	0	0	0	0	1	1	1	0	0	0	0	1	0	0	0	0	0	1	0	0	0	1	0	1	0	0	0	0	1	1	1	1
ASAH1	1	0	1	0	0	1	1	0	1	0	0	1	0	0	0	1	0	0	0	1	0	1	1	0	1	0	1	1	0	1	0	0	1	0	0	0	0	0	0	1	0	1
ASAH2	0	1	0	0	0	0	0	0	0	0	0	1	0	1	1	1	0	1	0	1	1	1	0	1	0	0	0	1	1	1	1	1	1	1	1	1	0	0	0	1	1	1
ASAH2B	1	1	0	0	1	1	0	0	1	0	0	1	0	1	1	1	0	1	1	1	1	1	0	1	0	0	0	1	0	1	1	1	0	1	1	1	0	0	0	1	1	1
ASAP1	1	1	0	0	0	1	1	1	0	0	0	1	0	1	1	1	0	1	1	0	1	1	1	0	0	0	1	1	1	1	0	1	1	0	0	1	1	0	0	1	1	0
ASAP2	1	1	0	1	1	1	1	1	1	1	0	1	0	0	1	1	0	1	1	0	1	1	0	1	0	1	0	1	1	1	0	1	1	0	1	1	1	0	0	1	1	0
ASAP3	0	1	1	0	0	0	0	0	0	1	0	0	0	0	0	0	0	0	0	1	0	0	1	1	0	0	0	0	0	1	0	1	1	0	0	1	1	1	1	1	0	0
ASB1	0	1	0	1	0	0	0	1	1	0	0	1	1	1	0	0	1	1	1	0	0	0	1	1	1	0	1	0	1	1	1	1	1	1	1	0	1	1	0	1	1	1
ASB10	0	1	0	0	0	0	0	0	0	0	0	0	0	0	0	0	0	0	0	1	0	0	1	0	0	0	0	0	0	0	1	0	0	1	0	0	0	0	1	0	0	0
ASB11	0	1	0	0	1	1	0	1	0	0	0	1	1	0	0	1	0	0	1	0	1	1	0	0	0	0	0	0	0	1	0	1	1	0	0	0	0	0	1	0	1	1
ASB12	0	1	0	0	0	0	0	0	0	1	1	0	0	0	0	0	0	0	1	0	0	0	0	0	0	0	0	0	0	1	0	0	1	0	0	0	1	0	0	0	0	0
ASB13	0	1	0	1	0	0	0	0	0	0	0	1	0	0	0	0	1	0	0	0	1	0	0	1	1	0	1	0	0	0	1	1	0	0	1	0	1	1	0	0	0	0
ASB14	0	1	0	0	0	0	1	1	1	0	0	0	0	0	0	1	1	0	1	1	0	1	0	0	0	1	0	0	1	0	0	0	0	0	0	0	0	0	0	1	1	1
ASB15	1	1	0	0	1	1	1	0	1	1	0	1	0	0	1	1	1	0	1	1	0	1	1	0	0	0	0	0	0	0	0	1	1	0	0	1	0	0	1	1	1	1
ASB16	0	1	0	1	0	0	0	0	0	1	1	0	0	0	0	0	0	0	0	0	0	0	1	0	0	0	0	0	1	0	1	0	0	0	0	0	1	0	0	0	0	1
ASB17	0	0	0	0	0	0	0	1	0	0	0	1	0	0	0	0	0	0	1	0	0	1	1	0	0	0	0	0	0	0	0	0	0	0	0	0	0	0	0	0	0	0
ASB18	1	0	0	1	0	0	1	0	1	0	0	1	1	0	1	1	0	0	0	1	0	1	0	1	0	0	0	0	0	0	0	0	1	0	1	0	1	0	1	0	0	0
ASB2	0	1	1	1	0	0	0	0	0	1	1	0	0	1	0	0	0	1	0	0	0	1	1	1	0	0	0	0	0	1	1	0	1	0	1	1	1	0	1	1	0	1
ASB3	0	1	0	0	1	1	1	1	1	0	1	1	1	0	0	1	1	0	1	0	0	1	0	0	0	1	0	1	1	1	0	0	0	1	1	0	0	0	0	1	1	1
ASB4	1	0	0	0	1	0	1	1	1	0	0	1	1	1	0	1	1	0	1	1	0	1	0	0	0	1	1	1	1	0	0	1	1	1	1	0	0	1	1	1	1	1
ASB5	0	1	0	0	0	0	0	0	1	0	0	1	0	0	1	1	0	1	1	0	1	1	0	0	0	0	1	0	0	1	0	1	1	1	1	0	0	0	1	1	1	0
ASB6	1	1	0	1	0	1	1	0	1	1	1	1	0	0	0	0	1	0	0	1	0	0	0	1	0	0	0	1	0	0	1	1	1	1	1	0	1	0	0	1	1	1
ASB7	1	1	0	0	1	1	1	0	1	0	0	0	0	0	0	1	0	1	1	0	1	1	1	1	0	1	1	1	0	1	0	1	1	1	0	0	1	0	0	1	1	0
ASB8	0	1	0	0	0	1	1	0	0	0	1	0	0	0	1	1	0	0	0	0	0	1	0	0	1	1	0	0	0	0	1	1	1	1	0	0	0	1	0	1	1	1
ASB9	0	0	0	0	1	0	0	0	0	0	0	0	0	0	0	0	0	1	1	0	0	0	0	0	0	0	0	0	1	0	0	0	0	1	0	1	1	0	1	0	1	0
ASCC1	0	0	1	0	0	0	1	0	0	0	0	1	0	0	1	0	0	0	0	1	1	0	0	0	0	1	0	1	0	0	1	0	1	0	0	0	0	0	1	1	1	0
ASCC2	1	0	0	0	0	0	0	0	0	1	0	0	0	0	0	0	0	1	0	1	0	0	0	0	0	0	1	1	1	0	1	0	0	0	1	0	1	0	1	1	0	0
ASCC3	1	1	1	0	0	0	1	1	1	1	0	1	0	0	1	1	1	1	1	1	1	1	1	0	0	1	0	1	1	1	1	1	0	0	1	1	1	0	1	1	1	0
ASCL1	0	1	0	1	0	0	1	0	0	0	0	0	0	0	0	1	0	1	0	1	1	0	1	1	0	1	0	0	0	0	0	0	0	0	0	0	1	0	0	1	0	1
ASCL2	0	0	0	1	0	0	0	0	0	0	0	0	0	0	0	0	0	1	0	0	0	0	1	1	0	0	0	0	0	0	0	0	0	0	0	0	1	0	0	0	0	1
ASCL3	0	0	0	0	0	0	0	0	0	0	0	0	0	0	0	0	0	0	0	0	0	0	0	0	0	0	0	0	0	1	0	0	0	0	0	0	0	0	1	0	0	0
ASCL4	0	0	0	1	0	0	0	0	0	1	1	0	0	0	1	0	0	0	1	0	1	0	0	0	1	0	0	1	1	0	1	0	0	1	1	0	1	0	0	1	0	0
ASCL5	0	1	0	0	0	0	0	0	0	1	1	0	0	0	1	0	1	0	0	0	1	0	1	1	1	0	0	0	0	0	1	0	1	1	0	0	1	0	0	0	0	1
ASDURF	0	0	0	0	0	0	0	0	0	0	0	0	1	0	0	1	0	0	0	0	0	0	0	0	0	0	0	0	0	0	0	0	0	0	0	0	0	0	0	1	0	0
ASF1A	1	0	0	0	1	1	1	1	1	0	0	1	0	0	0	1	0	0	0	0	1	0	1	1	0	1	0	1	0	0	0	0	0	0	0	0	0	0	0	1	1	1
ASF1B	0	1	0	1	1	0	0	0	0	0	0	0	0	0	0	0	0	1	0	0	0	0	0	0	0	0	1	0	0	0	0	0	0	0	0	0	1	1	0	0	0	0
ASGR1	0	0	0	1	0	0	1	0	0	1	1	0	0	0	0	0	0	0	1	0	0	0	0	0	0	0	0	0	0	0	1	0	0	0	0	0	1	0	0	0	1	0
ASGR2	0	0	0	0	0	1	0	0	0	0	1	1	0	0	0	0	1	0	0	0	0	0	0	0	0	0	0	0	0	1	0	1	0	0	1	0	1	0	1	0	0	0
ASH1L	0	1	0	0	1	1	1	0	1	1	0	1	0	0	1	1	0	1	1	1	1	1	0	1	0	1	1	1	1	1	1	1	1	1	0	1	1	1	1	1	1	1
ASH2L	1	0	0	0	0	1	1	1	1	0	0	1	0	0	0	0	1	1	0	1	0	1	0	1	0	0	0	0	0	0	1	0	0	0	1	0	0	0	1	0	0	1
ASIC1	0	0	1	0	1	0	0	0	1	1	0	0	0	1	0	1	1	0	1	0	1	1	1	1	0	1	0	0	1	0	1	1	1	0	1	0	1	0	1	0	0	1
ASIC2	1	0	0	0	0	0	1	0	1	1	1	1	0	0	0	0	0	0	1	0	0	0	1	1	0	0	0	0	0	0	1	0	0	0	1	0	1	0	1	0	1	1
ASIC3	0	0	0	0	0	0	0	0	0	0	1	0	0	0	0	0	1	0	1	0	0	0	0	1	1	0	0	0	0	0	0	0	1	0	1	1	1	0	0	0	0	0
ASIC4	0	1	0	0	0	0	0	0	0	0	0	0	0	0	0	0	0	1	0	0	1	0	1	1	1	0	0	0	0	0	1	1	0	0	0	0	0	0	1	0	0	1
ASIC5	0	1	0	0	0	0	0	0	0	0	0	0	0	0	1	0	0	0	1	0	0	0	0	0	0	0	0	0	0	0	0	1	0	0	0	1	0	1	1	1	0	0
ASIP	0	0	0	1	0	0	0	0	0	0	0	0	0	0	0	0	0	0	0	1	0	0	0	0	0	0	0	1	0	0	0	0	0	0	0	0	0	0	0	0	0	0
ASL	0	0	0	0	0	0	0	0	0	1	1	0	1	0	1	1	0	0	0	0	1	1	1	1	1	0	0	0	0	1	0	0	1	1	0	0	1	0	0	0	0	0
ASMT	0	0	1	1	0	0	0	1	0	1	1	0	0	0	0	0	1	0	0	0	0	1	0	0	0	1	0	0	0	0	0	0	0	0	0	1	0	0	0	0	0	0
ASMTL	0	1	0	0	0	0	0	0	0	1	1	0	0	0	0	0	0	1	0	0	0	0	0	1	0	0	1	0	1	0	0	0	0	0	0	0	1	0	1	0	0	0
ASNS	0	0	0	0	0	0	0	0	1	0	0	0	0	0	1	0	0	1	0	0	0	0	0	0	0	0	0	1	0	0	0	1	1	0	1	1	0	1	0	1	1	0
ASNSD1	0	1	0	0	0	1	1	0	0	0	0	1	1	0	1	1	0	1	1	0	0	1	1	0	0	1	0	1	0	0	0	0	1	0	0	0	0	0	1	1	1	1
ASPA	1	1	0	0	1	0	1	1	1	0	0	1	0	1	1	1	0	0	1	1	1	1	1	0	0	0	0	0	0	1	0	1	1	0	0	0	1	1	0	1	1	1
ASPDH	0	0	0	0	0	0	0	1	0	0	0	0	0	0	0	0	0	0	0	0	0	0	0	1	0	0	1	0	1	0	1	0	1	0	1	0	1	0	0	0	0	0
ASPG	0	1	0	0	0	0	0	0	0	1	1	1	0	1	1	1	1	1	0	0	0	0	1	1	1	0	0	0	0	1	0	1	1	1	1	1	1	1	0	1	0	1
ASPH	0	0	1	0	1	1	0	0	1	0	0	1	0	0	1	1	1	1	1	0	1	1	1	1	0	0	1	1	0	1	1	1	1	0	0	0	1	1	0	1	1	0
ASPHD1	0	1	0	0	0	0	0	0	0	0	0	0	0	0	0	0	0	0	0	0	0	0	0	1	0	0	0	0	0	0	1	0	0	1	1	0	0	0	0	0	0	0
ASPHD2	1	0	0	1	0	0	1	1	0	1	1	0	0	0	0	1	1	1	0	0	1	1	1	1	1	0	0	0	0	0	0	1	1	1	1	0	1	0	1	0	0	0
ASPM	1	1	1	1	0	1	0	1	1	0	0	1	0	0	1	1	1	1	1	0	1	1	1	0	0	1	0	1	1	1	1	1	1	0	1	1	1	1	1	1	1	1
ASPN	1	1	1	0	0	1	1	0	0	0	0	1	0	0	1	0	0	1	1	0	0	1	0	1	0	0	0	0	1	0	1	1	0	1	0	0	0	0	0	1	1	0
ASPRV1	0	0	0	0	0	0	0	0	0	0	0	0	0	1	0	0	0	0	0	1	0	0	0	1	0	0	1	0	0	1	0	0	0	0	0	0	0	0	1	1	0	1
ASPSCR1	0	1	0	0	0	0	0	0	0	0	0	0	0	0	0	0	0	0	0	0	0	0	1	1	0	0	0	0	0	0	0	0	0	0	0	1	0	1	0	0	0	0
ASRGL1	0	0	1	1	0	0	0	0	0	1	0	1	0	0	0	1	1	1	0	0	0	0	1	1	0	0	0	0	0	0	0	1	1	0	1	1	1	1	0	1	0	1
ASS1	0	0	0	0	0	0	0	0	0	0	0	0	0	1	0	0	0	0	0	1	0	0	0	0	0	0	1	0	0	0	1	0	0	1	0	1	0	0	0	0	0	0
ASTE1	1	1	0	1	0	0	0	0	1	0	0	0	0	1	0	0	0	0	0	0	0	1	0	0	0	0	0	1	0	1	0	1	0	0	1	0	0	0	0	0	0	1
ASTL	0	1	0	0	0	0	0	0	0	0	0	0	1	0	0	0	1	1	0	0	0	0	1	1	0	0	0	0	0	1	1	1	1	0	0	0	1	1	0	0	0	0
ASTN1	0	1	0	1	1	1	1	0	1	1	1	1	0	0	0	1	0	1	1	1	0	0	1	1	1	0	1	1	1	1	0	1	0	1	1	1	1	1	1	1	0	0
ASTN2	0	1	0	0	0	0	1	0	1	1	1	1	0	1	0	1	1	1	1	1	0	1	1	1	0	0	0	1	0	1	1	0	1	1	1	1	1	1	1	1	1	1
ASXL1	1	1	0	0	0	0	0	0	0	1	0	1	0	1	0	0	1	1	1	1	0	0	1	1	1	1	0	1	0	1	1	1	1	0	1	1	1	0	1	1	1	0
ASXL2	1	1	0	1	0	1	1	1	1	1	0	1	1	1	1	1	0	1	1	1	1	1	1	1	0	0	1	1	1	1	1	1	1	0	1	1	0	1	0	1	1	1
ASXL3	1	1	1	1	1	1	1	0	1	0	1	1	1	1	1	1	1	1	1	1	1	1	1	1	0	1	1	1	1	1	1	1	1	0	1	1	1	1	1	0	1	0
ASZ1	1	1	0	0	0	0	1	0	1	0	0	1	0	0	0	1	0	1	1	0	0	1	1	0	0	0	1	0	0	0	0	0	0	0	0	0	1	0	0	1	1	0
ATAD1	1	1	0	0	1	1	1	1	1	0	0	1	0	0	1	1	0	1	1	0	1	1	0	0	0	1	0	1	1	0	0	1	0	1	1	1	0	0	0	1	1	1
ATAD2	1	1	1	0	0	0	0	1	0	0	1	1	1	0	1	1	0	1	1	0	1	1	1	0	0	0	1	1	1	0	0	0	0	0	1	1	1	1	1	1	1	0
ATAD2B	1	1	0	0	1	1	1	0	1	0	0	1	1	1	1	1	1	1	1	0	0	1	1	1	0	0	0	1	1	1	1	1	1	1	1	1	1	1	0	1	1	0
ATAD3A	0	1	0	1	0	0	0	0	0	1	1	0	0	1	0	0	0	0	0	0	0	0	1	1	0	0	0	0	0	0	0	0	0	0	1	0	1	0	0	0	0	0
ATAD3B	0	1	0	1	0	0	0	0	0	1	1	0	0	1	0	0	0	1	1	0	0	1	1	1	0	0	1	0	0	1	1	0	1	0	1	0	1	0	0	1	0	1
ATAD3C	1	1	0	0	0	0	1	0	0	1	1	0	0	0	0	1	0	1	1	0	0	1	1	1	1	0	0	0	0	1	1	1	1	0	1	1	1	0	1	0	0	0
ATAD5	1	1	1	1	1	1	1	1	0	0	0	1	1	0	1	1	1	1	1	0	1	1	0	0	0	1	0	0	0	0	0	1	0	0	1	1	0	0	1	1	1	1
ATAT1	0	1	0	0	0	0	0	0	0	0	0	0	0	0	0	0	0	0	0	0	0	1	1	1	0	0	0	1	0	0	0	0	0	0	0	0	0	0	0	0	1	0
ATCAY	1	1	0	1	0	0	1	0	0	1	1	0	0	0	1	1	1	1	0	1	0	1	1	1	1	0	0	1	1	1	0	1	1	1	1	0	1	0	0	1	0	1
ATE1	1	1	0	0	1	1	1	1	1	0	0	0	1	0	1	1	0	1	1	1	1	1	1	1	0	0	1	1	0	1	0	0	1	1	0	1	1	1	0	0	0	1
ATF1	1	0	0	1	0	1	1	0	1	1	1	1	0	0	1	1	1	1	1	0	0	0	0	0	0	0	0	1	1	1	1	0	0	1	0	1	0	0	0	1	0	1
ATF2	1	1	1	1	0	1	1	1	1	0	0	1	0	0	1	1	1	1	1	1	1	1	1	0	0	0	0	1	1	1	0	1	1	1	0	0	1	0	0	0	0	1
ATF3	0	0	0	1	0	0	0	1	0	1	0	0	1	0	0	0	0	1	0	0	1	0	0	1	1	0	0	1	1	0	1	0	0	0	1	0	0	0	0	0	1	0
ATF4	0	0	0	0	0	1	0	0	0	0	0	1	1	0	0	0	0	1	0	0	1	0	0	1	0	0	0	0	0	0	0	0	0	0	0	0	0	0	0	1	0	0
ATF5	0	1	1	0	0	0	0	0	0	0	0	0	1	0	0	0	1	0	0	0	0	0	1	0	0	0	0	0	0	0	1	0	0	0	0	0	1	0	0	0	0	0
ATF6	1	0	1	1	1	1	1	0	1	0	0	1	1	0	1	1	1	1	1	0	1	1	0	1	0	1	1	0	1	1	1	0	1	1	1	0	1	1	1	0	1	1
ATF6B	0	1	0	0	1	0	1	0	1	1	1	1	0	0	0	0	0	1	0	0	0	0	1	1	0	0	0	0	0	0	1	0	1	0	0	0	0	0	1	0	0	1
ATF7	0	1	0	1	1	1	1	0	1	1	1	1	0	1	0	0	0	1	1	1	0	1	1	1	1	1	0	1	1	1	1	1	1	1	1	1	1	0	0	1	1	1
ATF7IP	1	1	1	1	0	1	1	1	1	0	1	1	1	0	1	1	1	1	1	0	1	1	1	0	0	0	1	1	1	1	0	1	1	1	0	0	1	0	1	1	1	1
ATF7IP2	1	1	0	0	1	0	1	0	1	0	0	0	0	0	1	1	1	1	0	0	0	1	1	0	0	0	0	1	0	0	1	0	0	0	0	1	0	0	0	1	1	0
ATG10	1	0	0	1	0	0	1	0	1	0	0	1	1	0	1	1	1	1	0	0	1	1	0	1	1	1	1	1	1	0	1	0	0	1	0	0	0	0	1	1	1	1
ATG101	1	1	0	0	0	0	0	0	0	1	0	0	0	0	0	0	1	1	1	1	0	0	1	1	0	0	0	0	0	0	1	0	1	0	0	0	1	0	1	0	0	1
ATG12	1	0	0	0	1	1	1	1	0	0	0	1	1	0	1	1	0	1	1	0	1	1	0	1	0	0	1	0	1	0	0	1	0	1	0	0	0	1	0	1	1	1
ATG13	0	0	0	1	1	0	0	0	0	1	1	0	0	1	0	0	1	1	0	1	0	1	0	1	0	0	1	1	1	1	0	0	0	0	1	0	0	0	1	1	1	1
ATG14	1	0	0	0	1	1	1	0	1	1	0	1	1	0	1	0	0	1	1	0	1	1	1	1	0	0	1	0	1	1	1	1	1	0	1	0	0	0	1	1	0	1
ATG16L1	1	1	0	1	0	0	1	0	1	1	0	0	1	1	1	0	1	0	1	0	1	1	1	1	0	0	1	0	1	1	0	1	1	1	1	0	1	0	1	1	1	1
ATG16L2	0	0	1	0	0	0	0	0	0	0	0	0	0	0	0	0	1	1	0	0	0	0	0	0	1	0	0	0	0	0	1	0	0	1	1	0	1	0	0	1	0	1
ATG2A	0	1	1	0	0	0	0	0	0	1	1	0	0	1	0	0	1	0	0	1	0	0	1	1	1	0	1	0	0	1	1	1	1	1	0	1	1	0	0	0	0	0
ATG2B	1	0	0	1	1	1	1	1	1	0	1	1	0	1	1	1	0	1	1	0	1	1	1	1	0	1	0	1	1	1	1	0	1	1	1	1	1	0	1	1	1	1
ATG3	0	1	0	1	0	0	0	0	0	1	0	0	0	0	1	0	0	0	0	0	0	0	1	1	0	0	1	0	0	0	1	0	0	0	0	1	1	0	0	0	0	0
ATG4A	0	1	0	0	0	0	0	0	0	0	0	1	0	1	0	1	1	1	1	0	0	0	0	0	0	0	0	0	0	0	0	1	0	0	0	0	0	0	1	0	0	0
ATG4B	1	1	0	0	0	0	0	0	0	0	0	1	0	1	0	0	0	1	0	0	0	0	1	1	0	1	0	0	1	0	1	0	0	0	0	0	0	0	1	1	0	1
ATG4C	1	0	1	0	0	0	1	0	1	0	0	1	1	0	1	0	0	1	1	0	1	1	0	0	0	0	0	0	0	0	0	1	0	0	0	1	0	0	1	1	1	0
ATG4D	0	1	0	1	0	0	1	0	0	1	0	0	0	1	0	0	0	1	0	0	0	0	1	1	0	0	0	0	0	0	1	0	1	0	0	0	1	0	0	0	1	1
ATG5	1	0	0	0	1	1	1	0	0	0	0	0	0	0	1	1	1	0	1	1	1	1	1	0	0	0	0	0	1	1	0	1	0	0	1	1	1	0	1	0	0	1
ATG7	1	1	0	0	1	0	0	0	0	1	1	1	0	0	1	1	1	1	1	1	0	1	1	1	0	0	1	0	1	1	0	1	1	0	1	0	1	1	1	1	1	1
ATG9A	1	0	0	0	0	0	0	0	0	1	1	0	0	1	0	0	0	0	0	1	0	0	0	1	0	0	0	0	1	1	1	1	1	1	1	0	1	0	1	0	0	0
ATG9B	0	1	0	0	0	0	0	1	0	0	1	0	0	0	1	0	0	0	0	1	0	0	0	1	0	0	0	0	0	1	0	0	0	0	1	0	1	1	1	1	0	1
ATIC	0	1	1	0	1	0	0	0	0	0	0	1	0	0	1	0	0	0	0	0	0	1	1	0	0	0	1	0	0	0	0	0	0	0	1	0	0	0	1	0	0	0
ATL1	0	0	0	0	0	0	0	0	0	0	0	0	0	1	0	1	0	0	0	0	0	0	0	0	1	0	1	0	0	0	0	0	0	0	0	0	0	0	0	0	1	0
ATL2	1	0	0	0	1	1	1	1	1	1	1	1	1	1	0	1	1	1	1	0	1	1	0	0	0	1	1	1	1	1	1	1	1	0	1	1	1	1	1	1	1	0
ATL3	1	1	0	0	1	1	1	1	1	0	0	1	0	1	1	1	1	1	1	0	1	1	1	0	0	1	1	1	0	1	1	1	0	1	0	1	0	1	1	1	1	1
ATM	1	1	1	1	1	1	1	1	1	0	0	1	1	0	0	1	1	1	1	1	1	1	1	0	0	1	1	1	1	0	1	1	1	1	1	1	1	1	1	1	1	1
ATMIN	1	1	1	1	0	1	1	1	1	1	0	1	0	0	1	1	0	1	1	0	1	1	0	1	1	0	0	1	1	1	0	1	1	1	0	0	0	1	1	1	1	1
ATN1	0	1	0	1	0	0	0	0	0	1	1	0	0	0	0	0	0	0	0	0	0	1	1	1	1	0	1	1	0	0	1	0	1	1	1	0	1	0	0	1	0	0
ATOH1	1	1	1	0	0	0	1	0	1	1	1	1	1	0	1	1	0	0	0	0	0	0	1	1	1	0	0	0	0	0	0	1	0	1	0	0	1	0	0	1	1	0
ATOH7	0	0	0	0	0	0	0	1	0	0	0	0	0	0	0	1	1	1	1	0	0	0	1	1	0	0	0	0	0	0	1	1	1	0	1	0	1	0	0	0	0	0
ATOH8	0	1	1	1	0	1	0	0	0	1	1	0	0	1	1	1	0	1	1	1	1	0	1	1	1	0	0	1	0	1	1	0	1	1	0	0	1	1	1	0	0	1
ATOSA	0	0	0	0	1	1	1	0	1	1	1	1	0	0	1	1	0	1	1	1	1	1	1	1	0	0	1	1	1	0	1	1	0	1	0	0	1	0	0	1	1	0
ATOSB	0	1	1	0	0	0	0	0	0	1	1	0	0	1	0	1	0	1	0	1	0	0	0	1	0	1	0	1	0	1	1	1	1	1	0	0	0	0	0	0	1	0
ATOX1	0	0	0	0	0	0	0	0	0	0	0	0	0	0	0	0	0	0	0	1	0	0	0	0	0	0	0	0	0	0	0	0	0	0	0	0	0	0	1	1	0	0
ATP10A	0	1	1	1	0	0	1	0	1	1	1	0	0	0	0	1	1	0	0	0	0	1	1	1	1	0	0	0	0	1	0	1	1	1	1	1	1	1	1	0	1	1
ATP10B	0	1	0	0	1	0	0	1	0	0	0	0	0	0	1	0	0	1	1	0	0	1	1	0	0	0	0	1	1	1	0	1	1	0	1	1	1	1	0	1	1	0
ATP10D	1	1	1	0	1	1	1	1	1	1	1	1	0	1	1	1	1	1	1	0	1	1	1	1	0	1	0	0	0	0	0	0	0	1	0	1	1	1	1	0	1	0
ATP11A	1	1	0	1	1	0	1	0	1	1	1	1	0	1	1	0	1	1	1	0	1	1	1	1	1	0	1	1	1	1	1	1	0	1	1	1	1	1	1	1	1	1
ATP11B	1	1	1	0	1	1	1	1	1	1	1	1	1	1	1	1	1	1	1	1	0	1	1	1	1	1	1	1	0	1	0	1	1	1	0	1	1	0	1	1	1	1
ATP11C	1	0	1	0	1	1	1	1	1	1	0	1	0	1	1	1	0	1	1	0	1	1	1	1	0	0	0	1	0	1	1	1	1	1	0	1	1	1	1	1	1	1
ATP12A	0	1	0	0	0	0	0	0	0	1	0	0	0	1	0	0	1	0	1	1	0	1	0	1	1	1	1	0	1	0	1	1	1	0	1	1	1	1	0	1	1	0
ATP13A1	0	1	0	0	0	0	0	0	0	1	1	0	0	0	0	0	0	0	0	1	0	0	1	1	1	0	0	0	0	0	1	1	0	0	1	0	1	0	1	0	1	0
ATP13A2	0	1	1	1	0	0	0	0	0	0	1	0	0	0	0	0	0	0	0	0	0	0	1	1	0	0	0	0	1	1	1	1	1	1	1	1	1	0	0	1	0	0
ATP13A3	1	1	1	1	1	1	1	1	1	0	0	1	1	1	0	0	0	1	1	0	1	1	0	1	0	0	1	1	1	1	0	1	1	1	1	1	1	1	1	1	1	1
ATP13A4	1	1	0	0	0	1	1	0	0	0	0	1	0	1	0	0	1	1	1	1	0	0	1	1	0	1	0	1	0	1	1	1	0	1	1	1	1	1	1	1	1	1
ATP13A5	0	1	0	0	0	0	0	1	1	0	0	0	1	1	0	1	1	1	1	0	0	1	1	0	0	0	0	0	1	0	0	0	0	1	1	1	0	1	1	1	0	0
ATP1A1	1	0	0	0	0	0	1	1	1	1	1	0	0	0	1	0	0	1	0	0	0	0	1	1	1	0	0	0	0	0	1	0	0	1	1	1	0	1	1	1	1	0
ATP1A2	0	1	0	0	0	0	0	0	0	0	0	1	0	0	1	0	0	1	1	1	0	1	1	1	1	0	1	0	0	1	1	1	1	0	0	0	1	0	0	1	1	1
ATP1A3	0	1	1	0	0	0	0	0	0	1	1	0	0	0	0	0	0	0	1	0	0	0	1	1	1	0	0	0	0	0	1	0	0	0	0	1	1	1	0	0	0	1
ATP1A4	1	1	1	0	0	0	0	0	0	1	0	0	0	0	0	0	0	0	1	0	0	1	0	1	1	0	1	0	1	1	0	0	0	0	1	0	0	1	0	1	0	1
ATP1B1	1	1	0	1	1	1	1	0	1	1	1	1	0	0	0	0	1	1	0	0	1	1	0	1	0	0	0	0	0	1	1	1	1	0	0	0	0	0	0	0	1	0
ATP1B2	1	1	0	0	0	0	1	1	0	0	0	0	0	0	0	1	0	1	0	1	0	0	0	1	0	0	0	0	0	1	1	0	0	0	1	0	1	0	0	0	1	0
ATP1B3	1	1	0	0	1	1	1	1	1	0	0	1	0	0	0	1	0	0	1	0	1	0	0	0	0	0	0	0	0	1	0	0	0	0	0	1	0	0	0	1	1	0
ATP1B4	0	0	0	1	1	1	1	0	1	0	0	1	1	1	1	1	1	0	1	1	1	1	1	0	0	1	1	1	1	1	1	0	0	0	0	0	0	0	1	0	1	1
ATP23	0	0	0	0	0	0	0	1	0	0	0	1	0	1	1	1	1	1	1	0	0	1	0	0	0	0	1	0	0	0	0	1	1	0	0	1	1	0	0	0	0	1
ATP2A1	0	1	0	0	0	0	0	0	0	1	1	1	0	1	0	0	0	0	0	1	0	0	1	1	0	1	0	0	0	0	1	1	1	1	0	0	1	0	1	0	1	0
ATP2A2	1	1	1	0	1	0	1	0	1	1	0	1	0	1	1	1	0	1	1	1	1	1	1	1	0	0	1	1	0	0	1	0	1	1	1	1	1	1	0	1	1	1
ATP2A3	0	1	1	0	0	0	0	0	0	1	1	0	0	0	0	0	1	0	0	0	1	0	1	1	0	0	0	0	1	1	1	1	1	1	1	0	1	1	1	0	0	1
ATP2B1	1	1	0	0	1	1	1	1	1	0	0	1	1	0	1	0	1	1	1	0	1	1	1	1	0	0	1	1	1	0	0	0	0	1	0	0	1	0	1	0	1	1
ATP2B2	1	1	1	0	1	1	1	1	1	1	1	1	1	1	0	0	1	1	1	0	1	1	1	1	0	0	1	1	1	1	1	1	1	0	1	1	1	1	1	1	1	1
ATP2B3	1	1	0	0	1	0	1	1	0	1	1	0	0	1	1	1	0	0	1	0	0	0	1	1	0	1	1	0	0	1	1	1	1	1	1	1	1	1	1	0	0	0
ATP2B4	1	1	1	1	1	1	1	1	1	0	1	1	0	0	0	0	1	1	1	1	1	1	1	1	0	0	1	1	1	1	1	1	1	1	1	1	1	1	0	1	1	1
ATP2C1	0	1	0	0	1	1	1	0	1	0	0	1	1	0	1	0	1	0	1	1	1	1	0	1	1	0	1	1	1	1	1	1	0	0	0	1	0	1	0	1	1	0
ATP2C2	1	1	0	1	0	0	0	0	0	1	1	0	1	1	0	1	0	1	1	0	0	1	1	0	1	0	1	0	1	0	1	0	0	0	1	1	1	0	1	1	0	1
ATP4A	0	1	1	1	0	0	0	0	0	0	0	0	0	1	0	0	0	0	0	1	0	0	1	1	1	0	1	0	1	1	0	1	1	1	1	1	1	0	0	0	1	0
ATP4B	0	1	0	1	0	0	0	0	0	1	1	0	0	0	0	0	0	0	1	0	0	1	1	0	0	0	0	0	0	0	1	0	0	0	0	0	1	0	0	0	1	0
ATP5F1A	1	1	1	1	1	0	1	1	1	0	0	0	0	1	0	0	1	1	1	1	0	0	1	0	0	1	1	1	0	1	1	0	1	0	1	0	0	1	0	1	1	0
ATP5F1B	0	1	0	1	0	0	0	0	0	0	0	0	1	0	0	0	0	0	1	0	0	0	1	1	0	0	0	0	0	0	0	1	0	0	1	1	0	0	0	1	1	0
ATP5F1C	0	0	1	1	0	0	0	0	1	0	0	0	0	0	0	0	0	0	1	0	0	0	1	0	0	0	0	0	0	0	0	0	0	0	0	1	0	0	0	1	0	0
ATP5F1D	0	0	0	0	0	0	0	0	0	1	1	0	0	0	0	0	0	0	0	1	0	0	1	0	0	0	0	0	0	0	0	0	0	0	0	0	0	0	0	0	0	0
ATP5F1E	1	1	0	0	1	1	0	1	1	0	0	1	1	0	1	1	0	1	1	0	1	1	1	0	0	1	1	1	1	1	0	0	0	0	1	0	0	0	0	1	1	1
ATP5IF1	0	0	0	0	0	0	0	0	0	0	0	0	0	0	0	0	0	0	0	0	0	1	0	0	0	0	0	0	0	0	0	0	0	0	1	0	0	0	1	0	0	0
ATP5MC1	0	1	0	0	0	0	0	0	0	0	0	0	0	0	0	0	0	1	0	0	0	0	1	1	1	0	0	0	0	0	1	0	0	0	0	0	0	0	0	0	0	0
ATP5MC2	0	1	0	0	0	0	0	0	0	0	0	0	0	0	0	0	0	0	0	1	0	0	0	0	0	0	0	0	0	0	0	0	0	0	0	0	0	0	0	0	0	0
ATP5MC3	0	0	0	0	1	1	0	1	1	1	1	0	0	0	1	1	0	1	1	1	1	1	0	1	0	1	0	1	1	0	0	1	0	0	0	1	0	0	0	0	1	1
ATP5ME	1	0	0	0	0	0	0	0	0	0	0	0	0	0	0	0	0	0	0	0	0	0	0	0	0	0	0	0	0	0	0	0	0	0	0	0	0	0	0	0	0	0
ATP5MF	0	0	0	1	0	0	0	0	0	0	0	0	0	0	0	0	0	0	0	1	0	0	1	0	0	0	0	0	0	0	0	0	0	0	0	0	0	0	0	0	0	0
ATP5MG	0	0	0	0	1	0	1	0	1	1	1	1	0	0	0	0	0	0	0	0	0	0	0	0	0	0	0	1	0	0	0	0	0	0	0	1	0	1	0	0	0	0
ATP5MGL	0	0	0	0	0	0	1	0	0	0	0	0	0	0	0	1	0	1	0	0	0	1	0	0	1	0	0	0	0	0	0	0	0	0	0	1	0	0	0	0	0	0
ATP5MJ	0	0	0	0	0	0	0	0	0	0	0	1	0	0	0	1	0	1	0	0	0	1	0	0	0	0	0	0	0	0	0	0	0	0	0	0	1	0	0	0	0	0
ATP5MK	0	0	0	0	0	0	0	0	0	0	1	0	0	0	0	1	0	0	0	0	0	0	0	1	0	0	0	0	1	0	0	0	0	1	0	0	0	0	0	0	0	0
ATP5PB	0	1	0	0	0	1	1	0	0	0	0	0	0	0	1	1	0	1	1	1	1	1	1	0	0	0	1	1	0	1	0	0	1	0	0	0	0	0	0	1	1	0
ATP5PD	0	0	0	0	0	0	0	0	0	0	0	0	0	0	0	0	0	0	1	0	0	1	0	0	0	0	0	0	0	0	0	0	0	0	0	0	0	0	0	0	0	0
ATP5PF	0	0	0	0	1	0	0	0	0	0	0	0	0	0	0	1	0	0	0	0	0	0	0	0	0	0	0	0	0	0	0	0	0	0	0	0	0	0	0	0	0	1
ATP5PO	0	0	0	0	0	0	0	0	0	0	0	0	0	0	0	0	0	0	0	0	0	0	0	0	0	0	0	0	0	0	0	1	0	0	0	1	0	0	1	0	0	0
ATP6AP1	0	0	0	0	0	0	0	1	0	1	1	0	0	0	0	0	0	0	0	0	1	1	1	1	0	0	0	0	0	0	1	0	0	1	1	0	1	0	0	0	1	0
ATP6AP2	1	1	0	0	0	1	0	0	1	0	0	1	0	0	0	0	1	0	1	1	1	1	1	0	0	0	1	1	0	0	0	0	1	0	1	0	0	0	1	1	0	1
ATP6V0A1	0	1	1	0	0	1	0	0	0	0	1	1	0	0	0	0	1	1	0	0	0	1	0	1	1	0	0	0	1	1	1	1	1	1	1	0	1	1	0	0	1	0
ATP6V0A2	1	1	0	0	1	1	1	1	1	0	1	1	0	1	1	1	1	1	1	0	1	1	1	1	1	0	1	1	0	1	1	0	1	1	0	1	1	0	1	0	1	1
ATP6V0A4	0	1	0	0	0	0	1	0	0	0	1	0	0	1	0	0	0	0	1	0	0	1	1	1	1	1	0	0	0	0	0	0	0	0	0	1	0	0	1	1	0	0
ATP6V0B	0	1	0	0	0	0	1	0	1	0	0	0	0	0	0	0	0	1	0	1	0	0	1	1	0	1	0	1	0	0	0	0	0	1	1	0	0	0	0	0	1	0
ATP6V0C	0	0	1	1	0	0	0	0	0	0	1	0	0	0	0	0	0	0	0	0	0	0	1	1	0	0	0	1	0	0	0	0	0	0	1	0	1	0	1	0	1	0
ATP6V0D1	0	0	0	0	0	0	0	0	0	0	0	0	0	0	0	0	0	0	0	0	0	0	1	0	1	0	0	0	0	1	1	0	1	1	1	0	1	1	0	0	0	0
ATP6V0D2	1	0	1	1	0	0	1	1	1	0	0	1	0	0	0	0	0	0	1	1	0	0	0	0	0	0	0	1	0	0	0	0	1	0	0	0	0	0	0	0	0	0
ATP6V0E1	1	0	0	0	0	1	0	0	0	1	1	1	0	0	1	1	0	1	1	1	1	0	1	0	1	0	1	0	0	0	0	0	0	0	0	0	0	0	0	0	0	0
ATP6V0E2	0	0	0	0	0	0	0	0	0	0	0	0	0	0	1	0	1	0	0	0	0	0	1	0	0	0	0	0	0	1	0	0	0	0	0	0	1	0	0	0	0	1
ATP6V1A	1	1	0	1	0	0	1	1	1	0	1	0	1	0	0	1	1	1	1	1	1	1	0	0	0	1	0	1	0	0	1	0	0	1	0	0	0	0	0	1	1	1
ATP6V1B1	0	0	0	0	0	0	0	0	0	0	0	0	0	0	1	0	1	1	1	0	0	0	1	1	0	1	0	0	0	0	0	0	0	0	0	0	1	0	0	0	0	0
ATP6V1B2	1	1	1	0	1	0	0	0	0	1	1	0	0	0	0	1	0	1	0	0	1	0	0	1	0	1	0	1	0	1	1	1	0	0	0	0	1	0	0	0	1	0
ATP6V1C1	1	1	1	1	1	1	1	1	1	1	1	1	1	1	1	0	1	1	1	0	1	1	1	1	0	1	1	1	0	1	1	1	0	1	1	0	0	1	1	1	1	1
ATP6V1C2	1	0	0	0	1	0	1	0	0	1	1	0	0	0	0	1	1	0	1	0	0	1	0	0	0	1	1	1	1	0	0	0	0	1	0	1	0	0	0	1	1	1
ATP6V1D	0	0	0	0	0	1	1	0	0	0	0	1	0	0	1	0	0	1	0	0	0	1	0	0	0	1	0	1	0	0	0	0	0	0	0	0	0	0	0	0	1	0
ATP6V1E1	0	0	0	0	0	0	0	1	0	0	0	0	0	0	0	1	0	0	0	0	0	0	1	0	0	0	0	0	0	0	1	0	0	0	0	0	1	1	0	1	1	0
ATP6V1E2	0	0	1	0	0	0	0	0	0	0	0	0	1	0	1	0	0	0	1	0	0	0	0	1	0	0	0	0	0	0	1	0	0	0	0	0	0	0	0	0	0	0
ATP6V1F	0	0	0	0	0	0	0	0	0	0	0	0	0	0	0	0	0	0	0	0	0	0	0	0	0	0	0	0	1	0	0	0	0	0	0	0	0	0	1	0	0	0
ATP6V1G1	0	1	0	0	0	0	1	0	0	0	0	0	0	0	0	1	0	1	1	0	0	0	0	0	0	0	0	0	0	0	1	0	0	0	0	0	0	0	1	1	0	0
ATP6V1G2	0	0	0	1	1	0	0	0	0	0	0	0	0	0	0	0	0	0	0	0	0	0	0	0	0	0	0	0	1	0	0	0	0	0	0	0	0	0	0	0	0	0
ATP6V1G3	0	0	0	0	0	0	0	0	1	0	0	0	0	0	0	0	0	0	1	0	0	0	0	0	0	0	0	0	0	0	0	0	0	1	0	0	0	0	0	0	0	0
ATP6V1H	0	1	0	1	1	0	0	0	0	0	0	0	0	1	0	1	0	0	1	0	0	1	1	0	0	1	0	1	1	0	0	0	0	0	0	0	0	0	1	0	1	1
ATP7A	1	1	0	0	1	1	1	1	1	0	1	1	0	1	1	1	1	1	1	1	1	1	1	1	0	1	1	1	1	1	1	1	1	1	1	0	0	0	1	1	1	1
ATP7B	1	1	1	0	0	0	0	1	1	1	1	1	0	0	0	0	1	1	1	0	1	0	0	0	1	0	1	1	1	0	1	0	1	0	1	1	1	1	1	1	1	0
ATP8A1	1	1	1	0	1	1	1	1	1	0	0	1	0	1	0	1	1	1	1	1	1	1	1	1	0	0	1	1	1	1	1	1	1	1	0	1	1	1	1	1	1	1
ATP8A2	1	1	0	0	0	1	1	1	1	1	1	1	0	1	1	1	1	1	1	1	1	1	1	1	1	1	0	1	1	1	0	1	1	1	1	1	1	0	1	1	1	0
ATP8B1	0	1	1	1	0	0	0	1	1	1	1	1	0	0	1	1	1	1	1	1	1	1	1	1	1	0	0	1	1	1	1	1	1	1	1	1	1	0	1	1	1	0
ATP8B2	1	1	0	1	0	0	1	0	1	1	1	1	0	1	0	0	0	1	1	1	0	0	1	1	1	0	0	0	0	1	1	0	0	0	1	1	1	1	1	0	0	1
ATP8B3	0	1	1	1	0	0	0	0	0	1	1	0	0	0	1	0	1	0	1	0	0	0	0	1	0	0	0	0	1	1	1	1	1	1	1	1	1	0	1	0	0	0
ATP8B4	1	0	0	0	0	1	1	0	0	0	0	1	0	0	1	0	1	1	1	1	1	1	0	0	0	0	0	1	1	0	1	1	1	1	1	1	0	0	1	1	1	1
ATP9A	1	1	0	0	0	1	1	0	1	1	1	0	0	0	1	1	1	0	1	1	1	0	1	1	1	0	0	0	1	0	0	1	1	1	1	1	1	1	0	1	1	0
ATP9B	1	1	1	1	0	0	0	0	0	0	0	0	0	1	0	0	1	1	0	1	0	0	1	1	1	0	1	1	1	1	1	1	1	0	0	1	1	0	0	0	1	1
ATPAF1	1	1	0	1	1	1	1	0	0	1	1	1	0	0	1	1	1	1	1	0	1	0	1	1	1	0	0	1	1	0	1	1	0	1	1	1	1	0	0	0	1	1
ATPAF2	0	0	0	0	0	0	0	0	0	1	0	0	0	0	0	0	1	0	1	1	0	0	0	0	0	0	0	0	1	0	0	0	1	1	0	1	0	0	0	0	0	0
ATPSCKMT	0	1	0	1	0	1	1	1	0	0	0	1	1	0	1	1	1	1	1	0	0	1	0	0	0	0	1	0	0	1	0	1	1	1	0	0	0	0	1	1	1	0
ATR	1	1	0	0	0	0	0	1	0	0	0	0	1	1	1	1	0	1	1	1	1	1	1	1	0	0	0	1	1	1	1	1	1	0	0	0	0	1	1	1	1	1
ATRAID	0	0	0	0	0	0	0	0	0	1	1	0	0	0	0	0	0	1	0	0	0	0	1	0	0	0	0	0	0	1	0	0	0	1	1	1	1	0	0	1	0	0
ATRIP	0	1	0	0	0	0	0	0	0	0	1	0	0	0	0	1	0	1	0	1	0	0	1	1	0	0	0	0	0	1	1	1	1	1	1	0	1	1	1	1	0	0
ATRN	1	1	1	0	1	1	1	1	1	1	1	1	1	1	1	1	0	1	1	1	1	1	1	1	1	1	0	0	1	1	1	1	1	1	1	1	1	0	1	1	1	0
ATRNL1	1	1	0	0	1	1	0	1	1	1	1	1	1	1	1	1	1	1	1	0	1	1	1	1	1	1	1	1	1	1	1	1	1	1	1	0	1	1	1	0	1	1
ATRX	1	1	0	1	0	1	1	1	1	0	0	1	0	1	1	1	1	1	1	0	1	1	0	0	0	1	1	1	1	1	0	1	1	1	1	1	0	1	1	1	1	1
ATXN1	1	1	0	0	1	1	1	1	1	1	1	1	1	1	1	1	1	1	1	1	1	1	1	1	1	1	0	1	1	1	1	1	1	1	1	1	1	1	1	0	1	1
ATXN10	0	1	1	0	0	0	0	1	0	0	0	0	0	0	0	0	0	1	0	1	0	1	1	0	0	0	1	0	1	0	0	1	1	0	1	1	1	1	1	1	0	1
ATXN1L	1	1	1	1	1	1	1	1	1	1	1	1	1	0	0	0	1	1	1	1	1	1	1	1	0	1	0	1	1	0	1	1	1	1	1	0	1	0	1	1	0	1
ATXN2	1	1	1	0	0	1	1	0	1	1	1	0	0	0	1	1	1	0	0	0	1	1	1	1	1	0	0	1	0	0	1	0	0	0	0	1	1	0	1	0	1	1
ATXN2L	0	1	0	0	0	0	0	0	1	0	1	0	0	0	1	1	0	1	1	1	0	1	1	1	1	1	0	1	1	1	1	0	0	0	1	0	1	0	1	0	1	1
ATXN3	1	1	1	0	1	1	1	1	1	0	0	1	1	0	1	1	0	1	1	0	1	1	1	0	0	0	1	1	1	0	1	1	1	1	1	0	0	0	1	1	1	1
ATXN3L	0	0	0	0	0	0	0	0	0	0	0	0	0	1	0	1	0	0	1	0	0	0	0	0	0	1	1	0	0	1	0	1	1	0	0	1	0	0	0	0	0	0
ATXN7	1	1	0	0	1	0	1	1	1	1	1	0	1	1	1	1	0	1	1	0	1	1	1	1	0	0	0	1	1	1	0	1	0	1	0	1	1	1	1	1	1	1
ATXN7L1	1	1	0	1	1	0	1	0	1	1	0	1	0	1	0	1	1	1	1	1	1	1	1	1	0	0	0	1	1	0	1	1	1	0	1	1	0	1	0	1	1	1
ATXN7L2	0	1	0	1	0	0	0	0	0	1	0	0	0	0	0	0	0	1	0	0	0	0	0	1	1	0	0	0	1	0	0	0	0	0	1	0	1	0	0	1	0	0
ATXN7L3	0	0	1	1	1	0	0	0	1	1	1	1	0	0	0	0	0	1	0	1	1	0	1	1	1	0	1	0	0	1	0	0	1	1	1	1	1	0	0	0	1	1
ATXN7L3B	1	1	1	1	0	1	1	1	1	1	0	1	0	0	1	1	1	1	1	0	1	1	0	0	0	1	0	1	1	0	1	1	1	1	1	1	1	0	1	1	1	1
AUH	0	0	0	0	0	0	0	0	0	0	0	0	0	0	0	1	0	1	0	0	0	1	0	0	0	0	1	1	1	0	0	1	0	0	1	0	0	0	1	1	0	0
AUNIP	1	0	0	0	0	1	1	0	1	1	0	1	1	1	1	0	0	1	0	0	1	0	0	0	0	0	1	1	1	0	1	0	0	1	0	0	1	0	0	0	1	1
AUP1	0	0	1	0	0	0	0	0	0	1	1	0	0	0	0	0	0	0	0	0	0	1	1	1	0	0	0	1	0	0	0	0	0	0	1	0	1	1	0	0	0	1
AURKA	1	1	0	0	0	0	0	0	1	0	0	0	1	0	0	0	0	0	0	0	1	1	1	1	0	0	0	0	0	0	0	0	0	1	0	0	0	1	0	0	0	1
AURKAIP1	0	0	0	0	0	0	0	0	0	0	0	1	0	0	0	0	0	0	0	0	0	0	1	1	0	0	0	0	0	0	0	0	0	0	0	0	0	0	0	0	0	0
AURKB	0	1	0	0	0	0	0	0	0	0	0	1	0	1	0	0	0	0	0	0	0	0	0	0	0	0	0	1	0	0	1	0	0	0	1	0	1	0	0	0	0	0
AURKC	0	0	0	0	0	0	1	0	0	0	0	0	0	0	0	0	0	1	1	0	0	0	0	1	0	0	0	0	0	0	0	0	0	0	0	0	0	0	0	0	0	1
AUTS2	1	1	0	1	0	0	1	1	1	1	0	1	1	1	0	1	1	0	0	0	1	0	1	1	1	1	0	0	1	1	1	1	0	1	1	1	1	0	1	0	0	1
AVEN	0	0	0	1	0	0	0	0	0	1	0	1	0	0	0	1	0	0	0	0	0	0	0	1	0	0	0	0	0	0	0	0	0	0	0	1	1	0	0	0	0	0
AVIL	1	1	0	0	1	0	1	1	0	1	0	1	0	0	0	1	0	0	1	1	0	1	1	1	0	0	0	0	0	0	1	0	0	0	1	0	0	1	0	0	0	0
AVL9	1	0	0	0	0	1	1	0	1	1	0	1	1	1	0	1	1	1	1	0	1	1	1	0	1	1	1	1	1	1	1	0	1	1	0	1	1	1	1	1	1	1
AVP	0	0	0	0	0	0	0	0	0	0	0	0	0	0	0	0	0	0	0	0	0	0	0	0	0	0	0	0	0	0	0	0	0	0	1	0	1	0	0	0	0	0
AVPI1	0	0	0	0	0	1	0	0	0	0	0	1	0	0	0	0	0	0	0	0	0	0	0	1	0	0	0	0	0	0	0	0	0	0	0	0	1	0	1	0	0	0
AVPR1A	1	1	0	0	1	1	1	1	1	0	1	1	1	1	1	1	0	1	1	0	1	1	1	0	1	1	1	1	1	0	0	1	0	0	0	1	0	0	0	1	1	1
AVPR1B	1	1	1	0	1	0	0	0	0	1	1	0	0	1	0	0	1	1	1	1	1	1	1	1	0	0	0	1	0	0	1	1	1	1	0	1	1	1	1	0	0	1
AVPR2	0	0	0	0	0	0	0	0	0	0	0	0	0	0	0	0	1	0	0	0	0	0	0	1	0	0	1	0	1	1	1	0	0	0	1	0	0	0	1	0	0	0
AWAT1	0	0	0	0	0	0	0	0	0	0	0	1	0	0	0	0	0	1	0	0	0	0	0	0	0	0	0	0	0	0	0	1	0	1	0	0	0	1	0	0	0	1
AWAT2	0	1	0	0	0	0	0	0	0	0	0	0	0	0	0	1	0	0	0	1	0	1	1	0	0	0	1	0	1	1	1	0	1	0	1	0	0	0	0	0	0	0
AXDND1	0	1	0	0	0	0	0	0	0	1	0	1	0	0	1	1	0	0	1	0	0	1	1	0	0	0	1	1	0	0	1	0	0	0	0	1	0	0	0	1	0	0
AXIN1	0	1	1	1	0	0	0	1	0	1	1	0	0	1	0	1	0	0	0	1	1	0	1	1	0	0	0	1	0	0	0	0	0	0	0	0	1	0	0	1	1	1
AXIN2	1	0	1	1	0	1	1	1	1	1	0	0	1	0	0	0	1	0	1	0	1	1	1	1	0	1	1	1	1	1	0	0	0	0	0	0	1	0	0	1	1	0
AXL	1	1	1	1	0	0	1	0	0	1	0	1	0	1	0	0	1	0	0	0	0	1	1	1	1	0	0	0	1	1	1	0	1	1	1	0	0	0	1	0	0	0
AZGP1	0	0	0	0	0	0	0	0	0	0	0	0	0	0	1	0	0	0	1	0	0	0	0	0	0	0	0	0	0	0	0	0	1	0	0	0	1	0	0	0	0	1
AZI2	1	1	0	1	1	0	0	0	1	0	0	0	0	1	1	1	1	0	1	0	1	1	0	0	0	1	1	0	0	0	1	0	0	0	0	0	0	0	0	1	1	0
AZIN1	1	0	0	0	0	1	1	0	1	0	0	0	1	0	0	0	0	0	1	0	1	1	0	0	0	0	1	1	1	0	0	1	0	0	0	0	0	0	1	1	1	1
AZIN2	0	1	0	1	0	0	1	1	0	0	0	0	0	0	0	1	0	0	1	1	1	1	0	1	1	0	1	0	0	1	1	1	1	1	1	1	1	1	1	0	0	1
AZU1	0	0	0	0	0	0	0	0	0	1	1	0	0	0	0	0	0	0	0	1	0	0	0	0	1	0	0	0	0	0	0	0	0	0	0	0	0	0	0	0	0	0
B2M	0	1	0	1	1	0	0	0	1	0	0	0	0	0	0	1	1	0	0	0	0	1	0	0	0	0	0	0	0	0	0	0	0	0	0	1	0	0	1	0	0	0
B3GALNT1	1	0	1	0	0	0	0	1	0	0	0	0	0	0	0	0	0	0	1	0	0	1	0	1	0	0	1	1	0	0	1	0	1	0	1	0	1	0	0	1	1	1
B3GALNT2	1	0	0	0	1	1	1	1	0	0	0	1	1	1	0	1	1	1	1	0	0	0	0	1	1	0	1	1	0	0	0	1	1	1	0	1	0	1	0	0	1	0
B3GALT1	1	0	0	0	1	1	1	1	1	0	0	1	0	1	1	1	1	1	1	0	1	1	0	1	0	0	1	1	0	1	1	1	1	0	1	1	1	0	1	0	1	0
B3GALT2	1	0	0	0	1	1	1	1	1	0	0	1	1	1	1	1	0	0	1	0	1	1	0	0	0	0	0	1	0	1	0	0	1	0	0	0	0	1	0	1	1	0
B3GALT4	0	0	0	0	0	0	0	0	0	1	0	0	0	0	0	0	0	0	1	0	0	0	1	0	1	0	0	0	0	0	1	1	1	0	1	0	1	0	1	0	0	0
B3GALT5	1	1	1	0	1	0	1	1	1	0	0	1	1	1	1	1	1	1	1	1	0	1	0	1	0	1	0	1	1	1	1	1	1	1	1	1	1	1	1	1	1	1
B3GALT6	0	1	1	1	0	0	0	0	0	1	0	1	0	0	0	0	1	0	0	0	0	0	1	1	0	0	0	0	1	0	0	0	1	0	1	0	1	1	1	0	1	1
B3GALT9	1	1	0	1	1	0	1	0	1	0	0	1	0	1	1	1	1	1	1	0	0	1	1	0	0	1	0	0	1	1	1	1	1	0	0	0	0	0	0	0	1	1
B3GAT1	0	1	1	1	0	0	1	0	1	1	1	0	0	0	0	0	0	1	0	0	0	1	1	1	1	0	0	0	0	1	1	0	0	1	1	0	1	0	0	1	1	1
B3GAT2	0	1	0	0	1	1	0	0	1	0	0	1	0	0	1	1	0	1	1	0	1	1	1	1	0	0	1	1	1	1	0	0	1	0	1	1	1	0	1	1	1	1
B3GAT3	0	0	0	0	0	0	0	0	0	0	1	0	0	0	0	0	0	0	0	0	0	0	0	1	0	0	0	0	0	1	1	0	0	0	0	0	1	0	0	0	0	0
B3GLCT	1	0	0	0	0	0	1	1	1	0	0	1	0	0	1	1	0	0	1	1	1	1	0	1	0	1	0	1	1	0	0	0	0	0	1	1	1	1	0	1	1	0
B3GNT2	1	1	1	1	0	0	0	1	1	0	0	0	1	0	0	0	0	1	1	0	0	1	0	0	1	1	0	1	0	0	1	0	0	0	0	1	1	1	0	1	1	1
B3GNT3	1	1	0	0	0	0	1	0	0	1	1	0	0	0	1	0	0	1	1	0	0	0	0	1	1	0	0	0	0	1	1	1	1	0	1	0	1	0	0	1	0	0
B3GNT4	0	0	0	0	0	0	0	0	0	0	0	1	0	0	0	0	0	0	0	1	0	1	1	1	0	0	0	0	0	0	1	0	0	0	0	1	1	1	0	1	0	1
B3GNT5	0	1	1	0	0	1	1	0	1	0	0	1	0	1	0	1	0	0	1	0	1	1	1	1	0	0	1	1	0	1	0	0	0	0	0	1	0	0	0	1	1	1
B3GNT6	0	0	0	0	0	0	0	0	0	0	0	0	0	0	0	1	0	1	0	0	0	0	0	1	1	0	0	0	0	0	0	0	1	0	1	0	1	1	0	0	0	0
B3GNT7	1	1	1	0	0	0	1	0	0	0	0	1	1	0	0	1	0	0	1	1	0	1	0	1	0	0	0	0	0	1	0	0	0	0	0	0	1	1	0	0	1	0
B3GNT8	1	0	0	0	0	0	1	1	1	0	0	0	0	0	0	0	0	0	0	1	0	0	0	1	0	0	0	0	0	0	1	0	0	0	0	0	0	0	0	0	0	0
B3GNT9	0	0	1	0	0	0	0	0	0	1	1	0	0	0	0	1	0	0	1	0	0	0	1	1	1	0	0	0	0	0	0	1	0	0	1	0	1	0	1	0	0	0
B3GNTL1	0	0	0	0	0	0	0	0	0	0	0	0	0	1	0	1	0	0	0	1	0	0	1	1	0	0	0	0	0	1	0	1	1	0	1	0	1	0	0	0	1	1
B4GALNT1	0	1	0	0	0	1	1	0	0	1	1	1	0	1	1	0	1	0	0	1	0	0	1	1	0	0	0	0	0	1	1	0	0	1	1	1	1	1	0	0	0	1
B4GALNT2	0	1	1	1	1	1	1	0	1	1	0	1	1	1	1	1	1	1	1	1	1	1	0	1	0	0	1	0	1	1	0	1	0	1	1	0	0	1	1	1	1	1
B4GALNT3	0	1	0	1	0	0	0	0	0	1	1	0	0	0	0	0	0	0	0	1	0	0	1	1	1	0	0	0	0	0	1	1	1	0	1	0	1	0	1	0	0	1
B4GALNT4	0	1	1	1	0	0	1	0	0	1	1	0	0	0	0	0	0	0	0	0	0	0	1	1	1	0	0	0	0	0	1	0	0	0	1	0	1	0	0	1	1	0
B4GALT1	1	1	0	0	0	1	1	0	0	1	0	1	1	0	0	1	1	1	0	1	1	0	1	1	0	0	0	1	0	1	0	1	1	0	1	0	1	0	0	0	1	1
B4GALT2	0	1	0	1	0	0	0	0	0	1	0	0	0	0	0	0	1	0	0	0	0	1	0	1	0	0	0	1	0	0	0	1	1	0	0	0	0	0	0	0	0	1
B4GALT3	0	0	0	0	0	0	0	0	0	0	0	0	0	0	0	0	1	0	0	0	0	0	0	0	0	0	0	0	0	0	0	1	1	1	0	1	0	0	1	0	1	0
B4GALT4	0	1	1	0	0	0	0	1	0	0	0	0	1	0	0	1	1	1	1	0	0	1	1	0	0	0	0	1	0	0	0	0	0	0	1	1	0	0	0	0	0	1
B4GALT5	1	1	0	0	1	0	1	1	1	0	1	1	1	1	1	1	0	1	1	0	1	1	0	1	1	0	1	1	1	1	1	0	1	1	0	1	1	0	1	1	1	0
B4GALT6	1	0	0	0	1	1	1	1	1	1	1	1	1	0	1	1	1	1	1	0	1	1	0	0	0	1	1	1	1	0	0	0	0	0	1	1	0	0	1	1	1	1
B4GALT7	0	0	1	0	0	0	0	0	0	0	0	1	0	0	0	0	0	1	0	0	0	0	0	1	1	0	0	0	0	1	0	0	0	0	1	1	1	0	1	1	0	0
B4GAT1	0	0	0	0	0	0	0	0	0	1	1	0	0	0	0	0	0	1	0	0	1	1	0	0	1	1	0	0	0	0	1	0	1	1	1	0	1	1	1	1	0	1
B9D1	0	0	1	1	0	0	0	0	0	1	1	0	0	0	0	0	1	0	0	0	0	0	0	0	0	0	0	0	0	1	0	1	0	0	0	0	0	0	0	0	0	0
B9D2	0	0	0	1	0	0	0	0	0	0	0	0	0	0	0	0	0	0	0	0	0	0	1	0	0	0	0	0	1	1	1	1	0	0	1	0	1	0	1	0	1	0
BAALC	1	1	1	0	0	1	0	0	0	1	0	1	0	1	1	0	0	0	0	0	0	1	0	0	0	1	0	1	0	0	1	0	1	0	1	0	1	1	0	0	1	1
BAAT	0	1	0	0	0	0	0	0	0	0	0	1	1	0	1	1	0	1	1	1	0	1	1	1	0	0	1	1	1	0	1	0	0	1	1	1	1	0	0	1	0	1
BABAM1	0	0	0	1	0	0	0	0	0	1	1	0	0	0	0	0	0	0	1	1	0	0	0	0	1	0	1	0	0	0	0	1	0	0	0	0	0	0	0	0	0	0
BABAM2	0	0	0	0	0	0	1	0	0	0	0	0	0	1	0	0	0	0	0	0	0	0	0	0	0	0	0	0	0	0	0	1	0	0	1	0	1	0	0	0	1	0
BACE1	1	1	0	1	0	0	0	0	0	0	1	0	0	1	1	0	0	1	1	1	1	1	1	0	0	0	0	0	0	1	1	1	1	1	0	0	1	0	1	1	1	1
BACE2	1	1	0	0	1	0	1	1	1	1	1	1	1	1	1	1	1	1	1	0	0	1	1	1	0	0	1	1	1	1	1	1	1	1	1	1	1	1	1	1	0	1
BACH1	0	0	1	0	0	0	0	1	1	0	0	1	1	0	1	0	0	1	1	1	1	1	0	0	0	1	1	1	0	1	1	1	1	1	1	1	0	1	0	1	0	1
BACH2	1	1	0	0	1	1	1	1	1	0	0	1	0	1	0	1	1	1	1	1	1	1	1	1	1	1	1	1	1	0	1	1	1	1	1	1	1	1	1	0	1	1
BAD	1	0	0	0	0	0	0	0	0	1	0	0	0	1	0	0	0	0	0	0	0	0	1	0	0	0	0	0	0	0	0	0	0	0	0	0	1	0	0	0	0	0
BAG1	1	1	1	1	0	1	1	0	0	0	0	0	0	0	1	1	0	1	1	0	1	1	0	0	0	0	0	0	1	0	1	1	1	0	1	0	1	0	0	1	0	0
BAG2	1	0	1	0	1	1	1	0	1	0	0	1	1	0	1	1	1	1	1	1	1	1	1	0	0	0	1	1	1	0	1	0	1	0	0	0	1	1	0	0	1	1
BAG3	0	1	0	0	0	0	0	0	0	1	1	1	0	0	0	1	1	1	0	0	0	1	1	0	1	0	0	0	0	0	0	0	1	0	0	0	1	0	0	0	0	0
BAG4	1	1	1	1	1	1	1	0	1	1	0	1	0	0	0	1	0	1	1	1	0	1	0	1	0	1	0	1	1	0	0	0	0	0	1	1	1	0	0	1	1	0
BAG5	1	0	1	0	1	1	1	1	1	0	0	1	0	0	0	1	0	1	0	0	1	1	1	1	1	0	0	0	0	0	1	0	1	1	0	0	1	0	1	1	1	1
BAG6	0	1	1	0	0	0	0	0	0	0	0	0	0	0	1	0	0	1	0	0	0	1	1	1	1	0	1	1	0	0	0	1	1	0	1	0	1	1	1	0	0	1
BAHCC1	0	1	1	1	1	0	0	0	0	1	1	0	0	0	1	1	1	1	0	0	1	0	1	1	1	1	0	0	0	1	1	1	1	1	1	0	1	1	1	1	1	0
BAHD1	1	1	1	1	0	0	0	0	0	0	1	0	0	1	1	1	1	1	1	1	1	0	1	1	1	0	0	0	0	1	1	0	1	1	0	0	1	0	0	0	1	1
BAIAP2	1	0	1	0	0	0	0	0	0	0	0	0	0	0	0	0	0	1	0	0	0	0	1	0	1	0	0	0	0	0	0	1	1	0	1	0	1	0	1	0	0	1
BAIAP2L1	0	1	0	0	0	0	0	0	1	1	1	0	0	1	0	0	0	1	1	0	1	1	1	1	0	0	0	0	0	0	0	1	1	1	0	0	1	0	1	0	0	1
BAIAP2L2	0	0	0	0	0	0	0	0	0	1	0	0	0	0	0	0	0	0	0	0	0	0	0	0	1	0	0	0	0	0	1	1	0	0	0	0	0	0	0	0	0	0
BAIAP3	0	0	1	0	0	0	0	0	0	1	1	0	0	0	0	0	1	0	0	0	0	0	1	1	0	0	0	0	1	1	1	0	1	1	1	0	1	0	1	0	0	1
BAK1	0	1	0	0	0	0	0	0	0	0	0	0	0	0	0	0	1	0	0	1	0	0	1	1	0	0	0	0	0	1	1	1	1	1	0	0	0	0	0	1	0	1
BAMBI	1	0	0	0	0	0	1	0	0	1	1	0	0	0	1	1	0	0	1	0	0	0	1	1	0	0	0	0	0	1	0	1	0	0	0	0	1	0	0	0	0	0
BANF1	0	1	0	0	0	0	0	0	0	0	0	0	0	0	0	0	0	0	0	0	0	0	1	0	0	0	0	0	0	0	0	0	0	0	1	0	0	0	0	0	0	0
BANF2	0	0	1	0	0	0	0	0	0	0	0	0	0	0	0	0	1	0	0	0	0	0	0	0	0	0	0	0	0	0	0	0	0	0	0	0	0	0	0	0	0	0
BANK1	0	0	0	1	1	0	0	0	0	0	0	0	0	0	1	1	1	0	1	0	1	0	0	0	0	0	0	1	0	0	0	0	0	0	0	1	0	0	0	0	0	1
BANP	0	0	1	1	0	0	0	0	1	1	0	0	0	0	0	0	1	0	1	0	0	0	1	1	0	0	0	1	0	0	0	1	0	0	0	0	1	1	1	0	1	0
BAP1	0	1	1	0	0	0	0	0	0	0	1	1	0	0	0	0	0	1	0	0	1	0	0	1	0	0	1	0	1	1	1	0	1	0	0	0	1	1	0	0	0	0
BARD1	1	0	1	1	0	0	1	1	1	0	0	1	0	0	1	1	1	1	1	0	1	1	0	0	0	1	1	1	1	0	0	1	0	1	1	0	1	0	1	1	1	1
BARHL1	0	0	0	0	0	0	0	0	0	0	0	0	0	0	0	0	0	0	1	0	1	0	1	0	0	0	0	0	0	0	1	0	0	0	0	0	1	0	1	0	1	1
BARHL2	1	0	1	1	0	0	0	0	1	0	0	0	0	0	0	0	0	0	0	0	0	0	0	1	0	1	1	0	0	0	0	1	1	0	0	0	0	0	0	0	1	0
BARX1	0	0	0	0	0	0	0	0	0	0	0	0	0	1	0	0	0	0	1	1	0	0	1	0	0	0	0	0	0	1	0	0	0	0	1	0	1	0	0	0	0	0
BARX2	1	0	1	1	0	0	1	1	1	0	0	1	1	0	0	1	0	0	0	0	0	0	1	1	0	0	0	0	0	0	0	0	0	0	0	0	0	0	0	0	0	1
BASP1	0	0	0	1	0	0	0	0	0	1	0	0	0	0	1	1	0	1	1	0	0	1	0	0	0	0	0	0	0	1	0	0	1	0	1	0	1	0	0	0	1	0
BATF	0	0	1	1	0	0	0	0	0	1	0	0	0	0	0	0	0	1	0	0	0	0	0	1	0	0	0	0	0	0	0	1	0	0	0	0	1	0	0	0	0	0
BATF2	0	1	0	0	0	0	0	0	0	0	0	0	0	0	1	0	0	0	0	0	0	0	0	0	0	0	0	0	0	1	0	1	0	0	1	0	0	0	1	0	0	0
BATF3	0	1	0	0	0	0	0	0	0	0	0	0	0	0	0	0	0	0	0	1	0	0	1	0	1	0	0	1	0	1	0	0	0	0	0	0	1	0	1	0	0	0
BAX	0	0	0	0	0	0	0	0	0	1	0	0	0	0	0	0	0	0	0	0	0	0	1	0	1	0	0	0	0	0	1	0	0	0	1	0	0	0	0	1	1	0
BAZ1A	0	1	1	1	1	0	0	1	1	1	0	0	0	0	1	1	1	1	1	1	1	1	1	0	0	1	0	1	0	0	1	0	0	1	1	1	1	0	0	1	1	1
BAZ1B	1	1	1	1	1	0	1	0	0	0	0	0	0	0	0	0	0	1	1	0	0	1	1	1	0	1	1	1	0	1	1	0	1	1	0	1	1	1	1	1	1	1
BAZ2A	0	1	0	0	0	0	0	1	1	1	1	1	0	0	1	1	1	1	0	1	0	1	1	1	1	1	0	1	1	1	1	0	0	1	1	1	1	0	1	1	1	1
BAZ2B	1	1	0	0	1	0	1	1	1	1	1	1	0	1	1	1	1	0	1	0	1	1	0	1	0	1	1	1	1	1	1	1	1	0	1	1	1	1	1	1	1	0
BBC3	0	0	0	0	0	0	0	0	0	0	1	1	0	0	0	0	0	0	0	0	1	0	0	1	0	0	0	0	0	0	0	0	1	0	0	0	1	0	0	0	0	0
BBIP1	1	0	0	0	1	1	1	0	0	1	0	0	0	0	1	1	0	0	1	0	0	0	0	1	0	0	0	1	0	1	0	0	0	0	0	0	1	0	0	1	0	1
BBLN	0	0	0	0	0	0	0	0	0	1	1	0	0	0	0	0	0	0	0	1	0	0	1	0	0	0	0	0	0	0	0	0	0	0	0	0	1	0	0	0	0	0
BBOF1	0	1	0	0	0	0	1	0	0	0	0	0	0	0	1	1	0	0	1	1	0	1	0	0	0	0	0	0	0	0	0	0	0	0	0	1	0	0	0	1	0	1
BBOX1	0	0	0	0	0	0	0	1	0	0	0	1	0	0	1	0	0	0	1	0	1	0	0	1	0	0	1	0	0	0	0	0	1	0	0	0	0	0	0	1	0	0
BBS1	0	1	0	0	1	1	0	0	0	1	0	1	0	0	0	0	1	1	1	1	0	0	0	1	0	1	0	1	0	0	1	1	1	0	0	0	1	0	1	0	0	0
BBS10	1	1	1	0	1	0	0	0	1	0	0	0	1	0	1	0	0	0	1	0	1	1	0	0	0	0	0	1	0	0	0	0	0	1	0	1	0	1	0	1	1	0
BBS12	1	1	1	0	0	1	0	1	0	1	1	1	1	1	1	0	0	1	1	0	1	1	0	1	1	1	0	0	1	0	1	0	0	0	1	1	0	0	1	1	0	1
BBS2	0	0	0	0	1	0	0	0	0	1	1	0	1	0	0	0	1	0	0	1	0	0	0	0	0	0	0	1	1	0	0	0	1	1	1	1	0	0	0	0	1	1
BBS4	0	0	0	0	0	1	0	0	0	0	0	1	0	0	1	1	0	1	1	0	1	0	0	0	0	1	0	0	1	1	1	1	0	1	1	0	0	0	0	0	1	0
BBS5	0	0	0	0	0	0	0	0	1	1	1	1	1	0	1	1	0	0	0	0	1	1	1	0	0	1	0	1	1	0	0	0	1	0	1	0	1	0	1	1	1	1
BBS7	1	0	1	0	0	0	0	0	1	0	0	0	1	0	1	1	1	1	1	0	1	1	1	0	0	0	1	1	1	0	0	0	1	0	1	1	1	0	0	1	1	1
BBS9	1	1	0	0	0	1	0	1	0	1	0	1	0	0	0	0	1	1	0	0	1	1	0	0	0	0	1	1	1	0	1	0	0	0	1	0	1	0	0	1	1	1
BBX	1	1	1	1	1	1	1	1	1	1	0	1	1	0	1	1	1	1	1	0	1	1	1	1	1	0	1	0	1	0	1	1	1	0	0	0	0	1	0	1	1	1
BCAM	0	0	0	0	0	0	0	0	0	1	1	0	0	0	0	0	0	1	0	0	0	0	1	0	0	0	0	0	0	0	0	1	1	0	0	0	0	0	0	0	0	1
BCAN	0	1	0	0	0	0	0	0	0	0	1	0	0	0	0	0	1	0	0	0	0	0	1	1	1	1	0	0	0	0	1	0	1	0	1	0	1	0	1	0	0	1
BCAP29	1	1	0	0	1	0	0	0	0	0	0	0	0	0	1	1	0	1	1	0	1	1	1	0	0	1	1	1	1	1	0	1	0	0	0	0	1	0	0	1	1	1
BCAP31	1	0	0	0	0	0	1	0	1	1	0	1	0	0	1	0	0	1	0	0	0	0	1	0	0	0	0	0	0	0	0	0	1	0	0	0	0	1	1	0	0	0
BCAR1	0	1	0	0	0	0	0	0	0	1	0	0	0	1	0	0	0	0	0	0	1	0	1	1	1	0	0	0	0	0	1	0	1	0	1	1	1	0	1	0	1	0
BCAR3	0	1	0	0	0	0	0	1	1	1	0	1	0	0	0	0	0	0	0	1	1	0	1	1	0	0	0	0	0	1	1	1	1	0	0	1	1	0	0	0	1	0
BCAS1	1	1	0	0	0	0	0	0	0	0	1	0	0	0	1	1	0	1	1	0	1	1	1	0	1	0	0	0	0	0	0	1	1	0	1	1	0	0	0	1	0	0
BCAS2	0	1	0	0	0	0	1	0	1	0	0	0	0	0	0	0	0	0	0	0	0	1	0	0	0	1	0	0	0	0	0	0	1	0	1	0	0	0	0	1	0	0
BCAS3	0	1	0	0	1	0	0	0	0	0	0	0	1	0	0	0	0	1	1	1	0	1	0	0	1	0	1	0	1	1	0	1	1	1	0	0	0	0	1	0	1	1
BCAS4	0	1	0	0	0	0	0	1	1	0	0	0	0	0	0	1	0	1	0	1	0	0	1	1	1	0	0	0	1	0	1	1	1	0	1	0	1	1	0	1	0	1
BCAT1	1	1	0	0	1	1	1	1	1	0	0	1	1	0	1	1	1	1	1	0	1	1	0	1	0	1	1	1	1	0	0	1	1	1	1	1	0	1	1	1	1	1
BCAT2	0	0	0	1	0	0	0	0	0	0	0	0	0	0	0	0	1	0	0	0	0	0	1	1	1	0	0	0	0	1	1	1	1	0	0	0	0	0	1	0	0	1
BCCIP	0	0	0	0	0	0	1	1	1	0	0	0	0	0	0	0	0	0	1	0	0	1	0	0	0	1	1	0	1	0	0	0	0	0	0	0	0	0	0	1	0	0
BCDIN3D	1	0	1	1	0	1	1	1	1	1	1	1	0	0	1	1	0	0	0	1	0	1	0	0	0	1	0	0	0	1	0	0	1	0	1	0	0	0	1	1	1	0
BCHE	0	0	0	0	1	0	0	1	0	0	0	0	1	0	0	1	0	0	1	0	0	1	0	1	0	1	0	1	0	0	0	0	0	1	0	1	0	0	0	0	1	0
BCKDHA	0	0	0	1	0	0	0	0	0	1	1	0	0	0	0	0	0	0	0	0	0	0	0	1	1	1	0	0	0	0	0	0	1	0	1	1	1	0	0	0	0	0
BCKDHB	1	1	1	1	1	0	1	0	0	0	0	1	0	0	0	0	1	0	1	1	1	1	1	1	0	0	0	1	0	0	1	0	1	0	0	0	0	0	1	1	1	1
BCKDK	0	0	0	0	0	0	0	0	0	0	0	0	0	0	0	0	1	0	0	0	0	0	1	1	0	0	0	0	1	1	1	0	0	0	0	0	1	0	0	0	0	0
BCL10	1	1	0	1	0	0	1	0	1	0	1	0	1	0	1	1	1	0	1	0	1	1	1	0	0	0	0	0	0	0	0	0	0	1	0	1	0	1	0	0	1	0
BCL11A	1	1	1	1	1	1	1	0	1	1	1	1	1	1	1	1	0	1	1	1	1	1	1	1	0	1	0	1	1	1	0	0	0	0	1	0	1	0	0	0	1	1
BCL11B	1	1	0	1	1	1	1	1	1	1	1	1	1	1	1	1	0	1	1	1	1	1	1	1	1	1	0	1	1	1	1	1	0	1	1	1	1	1	0	0	1	1
BCL2	1	0	0	0	1	0	1	1	1	0	1	1	1	1	1	1	1	1	1	0	1	1	1	1	1	1	1	0	0	1	1	1	1	0	1	1	1	1	1	1	1	1
BCL2A1	0	0	0	0	0	0	0	0	0	0	0	0	0	0	1	0	0	0	1	0	0	0	0	0	0	0	0	0	0	0	0	0	0	0	0	0	0	0	0	0	1	0
BCL2L1	0	0	0	0	0	0	0	0	0	1	0	1	0	0	0	0	0	1	0	1	1	0	1	0	0	0	0	1	1	0	1	1	0	0	1	0	1	0	1	0	1	1
BCL2L10	0	0	0	0	1	0	0	0	0	0	0	0	0	0	0	0	0	0	1	0	0	0	0	1	0	0	0	0	1	0	0	0	0	0	0	0	0	0	0	0	0	0
BCL2L11	0	0	0	1	0	1	0	0	1	0	1	1	1	1	0	1	1	0	1	1	1	1	0	0	0	0	0	1	0	1	0	1	1	1	0	0	1	0	0	1	1	1
BCL2L12	0	0	0	0	0	0	0	1	0	0	1	0	0	0	0	0	0	1	0	0	0	1	0	1	0	0	0	0	0	1	1	0	0	0	0	0	1	0	0	1	0	0
BCL2L13	1	0	0	1	0	1	1	1	0	0	0	1	1	0	1	1	1	1	1	0	0	1	0	1	1	0	0	1	1	1	1	1	0	1	1	1	0	0	1	1	0	1
BCL2L14	0	0	0	0	0	0	0	0	0	0	0	1	0	0	0	0	0	1	0	0	0	0	0	0	0	0	0	0	1	0	0	1	0	0	0	1	0	0	0	0	1	0
BCL2L15	1	1	0	0	1	1	1	1	1	0	1	1	1	0	0	1	1	1	1	0	1	1	0	0	0	1	1	1	1	0	1	1	1	1	0	1	0	1	1	1	1	0
BCL2L2	0	1	1	0	1	1	1	0	1	0	0	1	0	0	1	1	0	1	1	1	0	0	0	1	0	0	1	1	1	1	0	1	1	1	0	0	1	0	0	1	0	1
BCL3	0	1	0	1	0	0	0	0	1	1	0	0	0	1	0	0	0	0	0	0	1	0	0	1	0	0	0	0	0	1	0	1	0	0	1	0	1	0	0	0	0	0
BCL6	0	1	0	0	0	0	0	0	0	0	0	0	0	1	1	1	0	0	1	0	1	1	1	1	0	0	0	0	0	0	1	1	0	0	0	1	0	0	0	0	0	1
BCL6B	0	0	0	0	1	0	1	0	0	1	0	1	0	0	1	0	0	1	1	0	1	0	0	1	1	0	1	0	0	0	1	1	1	0	0	1	1	0	0	1	1	1
BCL7A	1	0	0	1	1	0	1	1	0	1	1	1	1	1	0	0	0	0	1	1	0	1	1	1	1	0	0	0	0	1	1	1	0	1	0	0	1	0	0	0	1	1
BCL7B	0	0	0	0	0	0	1	0	1	1	0	0	0	0	0	0	0	0	0	0	0	0	1	0	0	0	0	0	0	1	1	0	0	0	0	0	1	0	0	0	1	1
BCL7C	0	1	0	0	0	0	0	0	0	1	0	0	0	0	0	0	0	0	0	0	0	0	0	0	0	0	0	0	0	0	0	0	0	0	0	1	1	0	0	0	0	0
BCL9	1	1	0	0	0	0	1	1	1	1	0	1	0	1	0	0	1	0	0	0	0	1	1	1	1	1	0	0	0	1	1	0	1	0	1	1	1	1	1	1	0	1
BCL9L	0	1	0	0	0	0	0	0	1	1	1	0	0	1	0	1	0	0	0	1	1	0	1	1	1	0	0	0	0	1	1	1	1	0	1	0	1	0	0	1	0	1
BCLAF1	1	1	1	1	1	1	1	1	1	0	0	1	1	0	1	1	0	1	1	1	1	1	1	1	0	1	1	1	0	0	1	0	1	1	0	1	0	0	1	1	1	1
BCLAF3	1	0	0	0	0	1	1	0	1	1	0	1	0	1	1	1	0	1	1	1	1	1	0	0	0	1	0	1	0	1	1	1	1	0	0	1	0	0	0	1	1	1
BCO1	0	1	1	1	0	0	0	0	1	1	1	1	0	1	0	0	0	1	1	0	0	0	0	1	0	0	0	1	1	1	0	0	0	0	0	1	0	0	0	1	1	1
BCO2	0	1	0	0	0	1	1	1	1	0	0	1	0	0	0	1	0	0	1	0	0	1	0	1	1	0	1	1	0	0	0	0	0	1	1	0	0	0	0	0	1	0
BCOR	1	1	0	0	1	0	0	0	1	1	1	0	1	1	0	1	1	1	1	0	1	1	1	0	0	0	0	0	1	1	1	1	1	1	0	1	1	0	1	1	1	1
BCORL1	1	1	0	1	0	0	1	1	1	1	0	1	1	0	0	1	1	1	1	1	0	0	1	1	0	0	0	0	0	1	1	1	0	1	1	0	1	0	1	0	1	1
BCR	0	1	1	1	0	0	0	0	0	1	1	1	0	0	0	0	1	1	0	1	0	0	1	1	0	0	0	0	0	0	1	0	1	1	1	0	1	1	1	1	1	0
BCS1L	0	0	0	0	0	1	0	0	0	0	0	0	0	0	0	0	1	0	0	0	0	0	0	1	0	0	0	0	0	1	1	0	0	0	1	0	0	0	0	0	0	0
BDH1	0	1	0	0	0	0	1	0	1	1	1	0	0	1	1	0	0	0	0	0	1	0	1	0	1	0	0	1	0	1	1	0	1	0	0	0	1	0	1	0	0	0
BDH2	1	0	0	0	1	1	1	1	1	0	0	1	1	0	1	1	0	0	1	1	1	1	1	0	0	0	1	1	1	0	0	0	1	0	0	0	1	0	1	0	1	1
BDKRB1	0	0	0	0	0	0	0	0	0	1	1	0	1	0	0	0	0	0	0	0	0	1	0	1	0	0	0	0	0	0	0	0	0	0	0	1	0	0	1	1	0	0
BDKRB2	0	0	0	0	0	0	0	1	0	1	1	1	0	0	1	1	0	1	1	0	0	0	0	0	0	0	0	0	0	1	1	1	1	0	0	0	1	0	1	0	1	0
BDNF	1	1	1	1	1	1	1	0	1	1	1	1	0	1	1	1	1	1	1	1	1	1	0	1	0	0	0	1	1	1	1	0	1	1	0	1	0	0	0	1	1	1
BDP1	1	1	0	1	0	1	1	1	1	1	0	1	0	1	1	1	1	1	1	0	1	1	0	1	1	1	1	1	1	0	0	0	1	0	1	1	0	0	1	1	1	0
BEAN1	0	0	1	1	1	0	0	0	1	0	1	0	0	1	1	1	0	1	1	0	0	1	1	1	0	0	0	0	0	1	0	0	1	1	0	1	1	0	0	0	0	0
BECN1	1	1	0	0	0	0	0	1	1	0	0	1	0	0	0	0	0	0	0	1	0	0	1	0	0	0	0	0	0	0	0	0	0	0	0	1	0	0	0	0	0	0
BECN2	0	0	0	0	0	0	0	0	0	0	0	0	0	0	0	0	0	0	0	0	0	0	1	0	0	0	0	0	0	0	0	0	0	0	0	0	1	0	0	0	0	0
BEGAIN	0	0	1	1	1	0	1	0	0	1	1	0	0	0	0	0	0	0	0	0	0	0	1	1	1	1	0	1	0	0	1	1	0	0	0	0	1	1	1	0	0	0
BEND2	1	1	0	0	0	1	1	0	1	0	0	0	0	0	1	1	0	1	1	0	1	1	1	0	0	1	0	0	1	0	1	0	1	0	0	1	1	0	0	1	1	1
BEND3	1	1	0	1	1	0	1	0	1	1	1	1	1	1	0	0	1	1	0	0	0	1	0	1	1	0	0	0	1	1	0	1	1	1	0	0	1	0	1	1	0	1
BEND4	1	1	1	1	1	1	1	1	1	1	1	1	0	1	0	1	1	1	1	1	1	1	1	1	0	0	1	1	1	1	0	1	1	0	0	1	1	1	1	1	1	1
BEND5	0	0	0	0	0	0	0	0	0	0	0	0	0	0	0	0	0	0	0	0	0	0	1	0	0	1	0	0	0	1	1	1	0	0	0	0	0	0	0	0	0	0
BEND6	0	0	0	0	0	1	0	1	1	0	0	1	0	1	1	0	0	0	0	0	1	1	0	0	0	0	1	0	1	0	0	1	1	0	1	0	1	0	1	0	0	1
BEND7	1	0	0	0	0	0	0	0	0	1	0	0	0	0	0	0	0	1	1	0	1	1	0	1	1	1	0	0	1	0	0	0	0	0	1	0	1	0	0	0	0	0
BEST1	0	1	0	1	0	0	0	0	0	0	0	0	0	1	0	0	0	0	0	1	0	1	1	0	0	1	0	1	1	1	0	0	0	0	1	1	1	0	0	0	1	0
BEST2	0	1	0	0	0	0	0	0	0	0	0	0	0	0	0	0	0	0	1	0	0	0	0	0	0	0	0	0	1	0	1	1	0	0	1	1	1	0	1	1	0	0
BEST3	0	0	0	0	0	0	1	1	0	0	0	0	0	0	0	0	0	1	1	0	0	1	0	0	0	1	0	1	1	0	1	0	1	0	1	0	1	0	0	1	1	0
BEST4	0	1	1	1	1	0	0	1	0	1	0	1	0	0	0	0	0	0	0	1	0	1	1	1	1	0	0	1	0	0	1	1	0	1	0	0	0	0	0	0	0	1
BET1	1	0	1	1	1	0	1	0	1	0	0	1	0	0	0	1	0	1	0	0	1	1	0	0	0	1	0	1	0	0	0	1	1	0	0	0	0	0	1	0	0	1
BET1L	0	1	0	0	0	0	1	0	0	0	0	0	0	0	1	0	1	0	1	1	0	1	1	1	1	0	0	0	0	0	0	0	0	1	1	0	0	1	1	0	0	0
BEX1	0	1	0	0	0	0	0	1	0	0	0	0	0	0	0	0	1	0	0	1	0	0	0	0	0	0	0	0	0	0	0	0	0	0	1	0	0	0	0	0	0	0
BEX2	1	0	1	0	0	0	0	1	0	0	0	0	0	0	0	1	0	0	0	1	0	0	1	0	0	0	0	1	1	0	1	0	0	0	0	0	0	0	0	0	0	0
BEX3	0	1	0	0	0	0	0	0	0	1	1	0	0	0	0	0	0	0	0	0	1	0	0	1	0	0	0	0	0	0	0	0	0	0	0	0	0	0	0	0	1	0
BEX4	0	1	0	0	0	0	0	0	0	1	1	0	0	0	1	0	0	0	0	0	1	0	1	1	0	0	0	0	0	0	0	0	0	1	1	0	0	0	0	0	0	1
BEX5	0	1	0	0	0	0	0	0	0	0	0	0	0	0	0	1	1	0	0	0	0	0	0	0	0	0	0	0	0	0	0	0	0	0	0	0	0	0	0	0	0	0
BFAR	0	1	0	0	1	0	0	0	1	0	0	1	0	0	0	1	0	0	1	0	1	1	0	1	1	0	0	0	1	1	1	1	0	1	0	1	0	0	0	0	0	1
BFSP1	0	0	1	0	0	0	0	0	0	0	0	0	0	0	0	0	0	0	1	0	0	0	0	1	0	0	0	0	0	1	0	0	0	0	0	0	1	0	1	0	0	1
BFSP2	0	1	1	1	0	0	0	0	0	0	1	0	0	0	0	0	0	1	1	0	0	1	0	0	0	1	0	0	0	0	0	1	1	0	0	0	1	0	0	0	0	0
BGLAP	0	0	0	0	0	0	0	0	0	0	0	0	0	0	0	0	0	0	0	1	0	0	0	1	0	0	0	0	0	0	0	0	0	0	0	0	1	0	0	0	0	1
BGN	0	1	0	0	0	0	0	0	0	0	0	0	0	0	0	0	1	0	0	1	0	0	1	1	0	0	0	0	0	0	1	0	0	1	1	1	0	0	0	0	0	1
BHLHA15	0	1	0	0	0	0	0	0	0	1	1	1	0	0	0	1	0	0	0	1	0	1	1	1	1	1	0	0	0	0	1	0	0	1	1	0	1	0	0	0	0	0
BHLHA9	0	0	1	0	0	0	0	0	0	0	0	0	0	0	0	0	0	0	0	0	0	0	1	0	1	0	0	0	0	1	1	0	0	0	0	0	1	0	0	0	0	0
BHLHE22	0	0	1	1	0	1	1	0	1	1	1	1	0	0	1	1	0	1	1	1	1	1	1	1	1	1	0	1	0	0	1	1	0	0	1	1	1	0	0	1	1	1
BHLHE23	0	0	0	1	0	0	0	0	0	1	1	0	0	1	0	0	0	0	0	0	0	0	1	1	0	0	0	0	0	0	0	0	0	0	0	0	1	0	0	0	0	0
BHLHE40	0	0	0	0	0	0	1	1	1	0	0	1	0	0	0	1	0	1	1	0	1	1	1	1	0	0	1	1	1	1	0	1	0	1	0	1	1	0	0	1	0	0
BHLHE41	0	1	0	0	0	0	0	0	1	0	0	1	0	0	1	1	0	1	1	0	1	1	0	1	1	1	0	1	0	1	0	1	0	1	1	0	1	0	0	1	1	1
BHMT	0	0	0	0	0	1	0	0	0	0	0	0	0	1	0	1	1	1	1	0	0	1	1	1	0	0	1	0	1	0	0	0	0	0	0	0	1	0	1	0	0	1
BHMT2	1	1	1	0	0	0	0	1	0	0	0	0	0	1	0	1	1	1	0	0	0	1	0	0	0	0	1	0	1	0	0	1	1	0	0	0	0	0	1	0	0	0
BICC1	1	1	0	0	1	1	1	1	1	0	0	1	0	0	1	1	1	0	1	0	1	1	1	1	0	1	1	0	1	1	0	1	0	0	1	1	1	1	1	1	1	0
BICD1	1	1	1	0	1	1	1	1	1	0	0	1	0	0	1	1	1	1	1	1	1	1	0	1	1	1	1	1	1	1	0	1	1	1	1	1	1	0	0	1	1	1
BICD2	0	1	0	1	1	0	0	0	0	1	1	1	0	1	1	1	0	1	1	0	0	1	1	1	0	0	1	1	1	1	1	1	0	0	0	1	1	1	1	1	1	1
BICDL1	0	1	0	0	0	0	0	0	0	1	1	0	0	1	0	0	0	0	1	0	1	0	1	1	1	0	0	0	0	1	0	0	0	0	0	0	1	0	1	0	0	0
BICDL2	0	1	0	0	0	0	0	0	0	1	0	0	0	0	0	1	0	0	1	0	0	0	1	0	0	0	0	0	0	0	0	0	0	0	0	0	1	0	0	0	1	0
BICRA	0	1	0	1	0	0	0	0	0	1	1	0	0	1	0	0	0	0	0	0	0	0	1	1	1	0	0	1	0	1	1	1	1	1	1	1	1	1	0	0	1	0
BICRAL	1	1	0	0	1	1	1	1	1	0	0	1	1	1	0	1	0	0	0	0	1	1	1	0	0	0	1	1	1	1	0	1	1	0	0	1	1	0	0	1	1	1
BID	0	0	0	1	0	0	0	0	0	1	1	0	0	0	1	0	1	0	1	0	0	1	0	0	0	1	0	1	1	0	0	1	0	0	0	1	0	0	0	0	0	0
BIK	1	0	0	0	0	0	1	0	1	0	0	0	0	0	0	0	0	0	0	0	0	0	0	0	0	0	0	1	0	0	0	0	0	0	0	0	0	0	0	0	0	0
BIN1	1	1	1	1	0	0	1	0	1	0	0	0	0	0	0	1	0	0	0	0	0	0	1	1	0	0	0	0	0	0	0	0	0	0	0	0	1	0	1	0	0	0
BIN2	0	1	0	0	0	0	0	0	0	0	0	0	0	0	0	0	0	0	0	0	0	0	1	0	0	0	0	0	0	0	0	0	0	1	0	0	0	0	0	1	0	0
BIN3	0	0	0	0	0	0	1	1	1	0	0	0	0	1	0	1	0	0	0	1	0	0	0	1	0	0	0	0	0	0	0	0	1	0	1	0	0	0	0	0	0	0
BIRC2	1	1	1	0	1	1	1	1	0	1	0	1	1	0	1	1	0	0	1	0	0	1	1	0	0	0	0	1	1	1	0	1	0	1	1	1	1	1	1	0	1	1
BIRC3	1	1	0	0	1	1	1	0	1	0	0	1	0	0	1	1	0	1	1	0	1	1	1	0	0	1	1	1	1	0	1	0	1	1	1	1	1	1	1	1	1	1
BIRC5	1	1	0	0	1	0	1	1	1	0	0	0	1	0	0	0	0	0	0	0	0	0	1	1	1	1	1	0	1	0	1	0	1	0	0	0	1	0	1	0	0	0
BIRC6	1	1	0	1	1	1	1	1	1	1	1	1	1	1	1	1	1	1	1	1	1	1	1	1	1	1	1	1	1	1	0	1	1	1	1	1	0	1	1	1	1	1
BIRC7	0	1	1	0	0	0	0	0	0	0	0	0	0	0	0	0	0	0	0	0	0	0	0	0	0	0	0	0	0	0	0	0	0	0	0	0	1	0	0	0	0	0
BIVM	1	0	0	0	0	1	0	1	1	0	0	1	0	0	1	1	0	1	0	0	0	1	0	0	0	0	1	1	1	0	0	0	1	1	0	0	1	1	1	0	0	1
BLACAT1	0	0	0	1	0	1	1	0	0	0	0	1	0	1	0	0	0	0	1	0	0	0	0	1	0	1	1	1	1	1	0	1	1	1	1	0	0	0	0	0	0	1
BLCAP	1	1	0	0	1	0	0	0	1	0	0	1	1	0	0	0	0	0	0	1	0	0	1	1	0	0	0	0	1	0	1	1	1	1	0	0	0	0	1	0	1	0
BLID	1	0	0	0	0	0	0	0	0	0	0	0	0	0	1	0	0	1	0	0	0	1	0	0	0	0	0	0	0	0	0	0	0	0	0	0	0	0	0	0	0	0
BLK	0	1	0	0	0	0	0	0	0	0	0	0	0	0	0	0	1	0	0	0	0	0	1	1	1	0	0	0	0	0	0	0	0	0	1	0	0	0	0	0	0	0
BLM	0	1	1	0	0	0	0	1	0	0	0	0	1	0	1	1	0	1	1	0	1	1	1	0	0	1	0	0	1	1	1	0	1	0	1	1	1	1	1	0	1	0
BLMH	0	1	0	0	1	1	0	1	0	0	1	1	0	0	0	1	1	1	0	0	0	0	0	1	1	0	0	0	0	0	0	0	1	0	0	0	1	1	0	0	0	1
BLNK	0	1	0	0	0	0	0	0	1	0	1	1	0	0	1	1	1	0	1	0	0	1	0	0	0	0	0	1	0	1	1	1	1	0	0	0	0	0	0	1	0	1
BLOC1S1	0	0	0	0	0	0	0	0	0	0	0	0	0	0	0	0	0	0	0	0	0	0	0	0	0	0	0	0	0	0	0	0	1	0	0	0	0	0	0	0	0	0
BLOC1S2	1	0	0	0	0	0	1	0	0	0	0	1	0	0	1	0	1	1	1	1	1	0	0	0	1	0	0	1	0	0	1	1	0	1	0	1	0	0	0	1	1	1
BLOC1S3	1	1	0	1	0	0	1	0	1	1	0	1	0	1	0	0	1	1	0	0	0	0	1	1	0	0	0	0	0	0	1	0	0	0	1	0	1	0	0	0	1	0
BLOC1S4	0	1	0	0	1	0	0	0	0	1	1	0	0	0	0	1	0	1	0	0	1	0	1	1	0	0	0	1	0	0	1	0	1	1	1	0	1	1	0	0	0	0
BLOC1S5	0	1	0	0	0	0	1	0	0	0	0	1	0	0	0	0	0	1	0	0	0	1	0	0	0	1	1	1	1	1	0	1	0	1	1	0	0	0	0	1	0	1
BLOC1S6	1	1	1	1	1	1	1	1	1	0	0	1	1	0	0	1	1	1	1	0	1	1	1	1	0	1	1	1	1	1	0	1	1	1	0	0	0	0	1	1	1	1
BLTP1	1	1	0	0	1	1	1	0	1	1	1	1	1	1	1	1	0	1	1	1	1	1	1	1	0	1	0	1	0	1	1	1	0	1	1	1	1	1	1	1	1	1
BLTP2	0	1	1	0	1	1	0	1	0	1	1	0	0	0	0	1	1	1	1	1	0	0	1	1	1	1	0	1	1	1	1	0	1	1	1	1	1	1	0	1	0	0
BLTP3A	0	1	1	0	0	1	0	1	0	0	0	1	0	0	1	1	0	1	1	1	0	1	1	1	0	1	1	1	1	0	1	1	1	1	1	0	0	1	1	1	1	1
BLTP3B	1	1	0	1	1	0	0	1	1	0	0	1	0	0	1	1	0	1	1	1	1	1	0	1	0	0	0	1	0	0	0	0	0	0	0	0	1	0	1	1	1	0
BLVRA	0	0	0	0	0	0	0	0	0	0	0	0	0	0	0	0	0	0	0	0	0	0	0	0	0	0	0	0	0	0	0	1	0	0	0	0	0	0	1	0	0	1
BLVRB	0	1	0	0	0	0	0	0	0	0	0	0	0	0	0	0	0	0	0	0	0	0	0	0	0	0	0	0	0	0	0	0	1	0	1	0	1	0	0	0	0	0
BLZF1	0	0	0	0	1	0	0	0	0	0	0	1	0	0	1	0	1	0	1	0	0	1	1	0	0	0	0	0	1	0	0	0	0	1	0	0	0	0	0	0	1	1
BMAL1	1	0	0	0	0	1	0	1	1	1	1	0	0	0	1	1	0	1	1	1	0	0	1	0	0	1	0	0	1	1	0	0	0	0	0	1	1	0	1	1	0	1
BMAL2	1	0	1	0	1	1	1	1	1	1	1	1	0	0	1	1	0	1	1	0	1	1	1	1	0	0	0	1	1	1	1	1	1	1	1	1	0	1	1	1	1	1
BMERB1	0	1	1	0	1	0	0	0	0	1	1	0	0	0	1	1	1	1	0	0	1	0	0	1	0	0	0	1	0	1	0	0	0	1	0	1	0	0	0	1	0	0
BMF	1	0	0	1	0	0	1	0	0	1	1	0	0	1	0	0	1	1	0	1	1	0	0	0	1	1	0	0	0	1	0	1	1	1	1	1	0	1	1	1	0	1
BMI1	0	1	0	1	0	0	1	0	1	0	0	0	0	1	1	1	1	0	1	0	0	0	0	1	0	0	0	1	0	1	0	0	0	0	0	0	1	1	0	1	1	0
BMP1	0	0	0	0	0	0	0	0	1	1	1	0	0	0	0	0	1	0	0	0	0	0	1	0	1	0	0	0	1	1	1	1	0	0	0	1	0	0	0	0	0	1
BMP10	0	1	0	0	0	0	1	0	1	0	0	1	0	0	1	0	1	1	1	1	1	1	1	0	0	1	1	1	1	0	0	1	0	1	1	1	0	1	1	1	1	1
BMP15	0	1	0	0	1	0	0	0	0	0	0	0	0	0	0	0	0	0	0	0	0	0	0	0	0	0	0	0	0	0	0	1	0	0	0	0	0	0	0	0	0	0
BMP2	1	1	0	0	1	1	0	0	1	1	1	0	0	0	0	1	0	1	0	0	1	0	1	1	1	0	1	1	1	0	0	0	1	0	1	0	1	1	1	1	1	0
BMP2K	1	1	1	1	1	1	1	0	1	1	0	1	1	0	1	1	0	1	1	1	1	1	1	1	0	1	1	1	1	1	1	1	1	0	1	1	1	0	0	1	1	1
BMP3	1	0	1	0	1	1	1	1	1	0	0	1	1	1	1	1	1	1	1	1	1	1	1	1	0	0	0	1	1	1	1	0	1	1	1	0	1	1	1	1	1	1
BMP4	0	0	0	0	0	0	0	0	0	0	0	0	0	1	1	1	0	0	0	1	0	0	0	0	0	0	0	0	0	0	0	0	0	0	0	0	0	0	0	1	1	0
BMP5	1	0	0	0	1	0	1	0	1	0	0	0	0	0	1	1	0	1	1	0	1	1	1	0	0	1	1	1	0	1	0	1	0	1	0	0	0	0	0	1	1	1
BMP6	1	0	1	0	0	1	0	1	0	1	1	1	1	0	1	1	0	1	0	0	1	0	1	1	1	0	1	1	0	0	1	1	1	0	1	1	1	0	0	0	1	1
BMP7	1	1	0	1	1	0	0	0	1	1	1	0	0	0	1	0	0	0	0	0	1	1	1	1	0	0	0	0	0	1	0	0	1	1	1	1	1	0	1	1	1	0
BMP8A	1	1	0	0	1	1	1	0	0	1	1	1	0	1	1	0	1	0	0	0	1	1	1	1	1	0	1	1	0	1	1	0	1	1	1	1	1	0	0	0	0	0
BMP8B	0	1	1	0	0	0	0	0	0	1	1	0	0	1	0	0	0	1	0	0	1	0	1	1	0	0	0	1	0	1	1	1	1	0	0	1	1	0	0	0	0	1
BMPER	1	1	0	0	1	1	1	1	1	0	0	1	0	1	0	0	1	0	1	0	1	1	1	0	0	1	0	1	1	1	1	1	1	1	1	1	0	0	0	1	1	1
BMPR1A	1	1	1	0	1	1	1	1	1	1	0	0	1	1	1	1	0	1	1	0	1	1	1	1	0	0	1	1	0	1	1	1	1	1	1	1	1	1	1	1	1	0
BMPR1B	1	0	1	0	0	1	1	1	1	1	0	1	1	0	1	1	1	1	1	0	1	1	0	1	1	1	1	1	0	0	1	0	0	0	0	1	0	1	0	0	1	0
BMPR2	1	1	1	0	0	1	1	0	1	0	0	1	0	0	1	1	0	1	1	0	1	1	0	1	0	1	0	1	1	1	1	1	1	1	1	0	0	1	1	1	1	1
BMS1	1	1	1	0	0	1	1	1	1	0	1	1	1	0	1	1	1	1	1	0	1	1	1	1	1	0	0	1	1	1	0	1	1	1	0	1	1	1	0	1	1	0
BMT2	1	1	1	0	1	1	1	1	1	0	0	0	0	0	1	0	0	1	1	0	0	1	0	1	0	1	0	0	1	1	1	1	1	1	0	0	0	1	1	0	0	0
BMX	1	0	0	0	1	0	1	0	1	0	0	0	0	0	0	0	0	1	1	0	0	1	0	0	0	0	0	0	0	0	0	0	0	1	0	1	0	0	1	0	0	0
BNC1	1	1	0	1	0	0	1	0	1	0	0	0	0	1	1	0	1	1	1	1	1	1	1	0	1	0	0	0	1	1	0	1	1	1	1	0	1	1	1	1	0	0
BNC2	1	1	1	1	1	1	1	1	1	1	1	1	1	1	1	1	1	1	1	1	1	1	1	1	1	1	1	1	1	1	1	1	1	1	0	1	0	1	1	1	1	1
BNIP1	0	0	0	0	0	0	0	0	0	0	1	0	0	0	0	0	0	0	0	0	0	0	1	0	0	0	1	1	1	0	0	0	0	0	0	1	0	0	0	0	0	0
BNIP2	1	1	1	1	1	1	1	1	1	1	0	1	1	1	1	1	1	1	1	0	1	1	0	0	0	1	1	1	0	1	1	1	1	0	0	1	1	1	1	1	1	1
BNIP3	0	0	0	0	0	0	1	0	0	0	0	0	0	1	1	0	0	0	1	0	0	1	0	1	0	0	0	1	0	0	1	0	0	0	1	0	1	0	1	0	1	0
BNIP3L	1	0	0	0	1	0	1	0	1	0	0	0	0	0	0	1	0	0	1	0	1	1	0	0	0	1	1	0	1	1	1	1	1	1	1	0	0	0	0	1	1	1
BNIP5	0	0	0	0	1	0	0	0	0	1	0	1	1	1	0	0	0	1	1	0	1	1	0	1	0	0	1	0	1	0	1	1	1	0	0	1	0	1	0	0	0	0
BNIPL	1	1	0	1	1	0	1	0	1	0	0	1	0	0	0	0	1	1	0	0	0	0	1	0	0	0	0	1	0	0	0	1	0	0	0	0	1	0	0	0	0	1
BOC	1	1	1	1	0	0	1	0	0	1	0	0	0	1	1	1	0	0	0	0	1	0	1	1	0	0	1	0	1	1	1	0	0	1	1	0	1	0	1	0	1	0
BOD1	1	1	0	0	0	1	0	0	1	1	0	1	1	0	0	0	0	1	1	0	0	0	0	1	1	1	0	0	0	0	1	0	0	1	1	0	1	0	0	1	0	1
BOD1L1	1	1	1	0	0	0	1	1	1	1	1	1	1	1	1	1	1	1	1	0	1	1	1	1	1	1	1	0	1	1	1	1	0	1	0	0	1	1	0	1	1	1
BOD1L2	1	1	0	0	0	0	1	0	1	0	0	1	1	0	0	1	0	0	1	1	1	1	0	1	0	0	0	1	1	0	0	0	0	1	0	0	1	0	0	0	1	0
BOK	0	1	0	0	0	0	0	0	0	1	0	1	0	0	0	0	1	0	1	0	0	0	1	0	1	0	0	0	0	1	1	1	1	1	1	0	0	0	0	0	0	1
BOLA1	0	0	0	1	0	0	0	0	0	0	0	0	0	0	0	0	0	0	0	0	0	1	0	1	0	0	0	0	0	0	0	0	1	0	0	0	1	0	0	0	0	0
BOLA2	0	1	0	1	0	0	0	0	0	1	0	0	0	0	0	0	0	0	0	0	0	0	0	0	0	0	0	0	0	0	0	0	0	0	0	0	0	0	0	0	0	0
BOLA2B	0	1	0	1	0	0	0	0	0	1	0	0	0	0	0	0	0	0	0	0	0	0	0	0	0	0	0	0	0	0	0	0	0	0	0	0	0	0	0	0	0	0
BOLA3	0	0	0	0	0	0	0	0	0	1	0	0	0	0	0	0	0	0	1	0	0	0	0	1	0	0	0	0	0	0	0	0	0	0	0	1	0	0	0	0	0	0
BOLL	0	0	0	0	1	1	1	1	1	0	0	1	0	1	1	1	0	0	1	1	1	1	1	0	0	0	1	1	0	0	0	1	0	0	0	1	0	1	0	0	1	1
BOP1	0	1	0	1	0	0	0	0	0	1	0	0	0	0	0	0	1	0	0	1	0	0	1	1	1	0	0	0	0	0	1	1	0	1	1	0	1	1	0	1	0	0
BORA	0	0	0	1	0	0	1	0	1	0	0	1	0	1	0	0	0	1	1	0	1	1	0	1	0	1	1	1	1	0	1	0	0	0	0	1	0	0	0	1	1	1
BORCS5	1	1	1	0	1	1	1	0	1	0	0	1	0	0	1	1	1	1	1	0	1	1	1	1	0	1	0	1	1	1	1	1	1	1	1	0	1	1	1	0	1	1
BORCS6	0	1	0	1	0	0	0	1	0	1	0	0	1	0	0	0	0	0	0	0	0	0	1	1	0	0	0	0	0	1	1	1	0	0	1	1	1	0	0	1	0	1
BORCS7	1	1	1	0	1	1	0	0	1	0	0	0	0	0	0	1	0	1	1	1	0	1	0	0	0	0	1	0	1	0	0	0	1	1	1	0	0	1	0	1	0	0
BORCS8	0	1	0	1	0	0	0	0	0	1	0	0	0	0	0	0	0	0	0	0	0	0	1	0	0	0	1	0	1	0	1	0	0	0	0	0	1	0	0	0	0	0
BPGM	1	1	1	0	0	1	0	1	1	0	1	1	0	0	0	0	0	0	1	0	1	0	0	0	0	0	0	0	0	0	0	0	0	0	0	0	0	0	0	1	1	0
BPHL	0	1	1	0	0	0	0	0	1	0	0	0	0	0	1	1	1	0	0	0	0	1	0	0	1	0	0	1	0	0	0	1	0	0	0	1	1	1	0	1	1	0
BPI	0	0	0	1	0	0	0	0	0	0	0	1	0	1	0	0	0	0	1	0	0	0	1	0	0	0	0	1	0	1	0	0	0	0	0	1	0	0	0	0	0	0
BPIFA1	0	0	0	0	0	0	0	0	0	1	1	0	0	0	0	0	0	0	1	0	0	1	0	0	0	0	0	0	0	0	0	0	0	0	0	1	0	0	0	0	0	0
BPIFA2	1	0	0	0	0	0	1	0	0	0	0	0	0	0	0	0	0	0	1	0	0	0	1	1	0	0	0	0	0	0	0	0	0	0	0	0	0	0	1	0	0	0
BPIFA3	0	0	0	0	0	0	0	0	0	0	0	1	0	0	0	0	0	0	0	1	0	1	0	0	0	0	0	0	0	0	0	0	0	0	0	1	0	0	0	0	0	0
BPIFB1	0	1	0	0	0	0	0	0	0	0	0	0	0	0	0	0	0	0	0	0	0	0	0	0	0	0	0	1	0	0	0	0	1	1	0	1	0	1	0	0	0	0
BPIFB2	0	0	0	0	0	0	0	1	0	0	0	0	0	0	0	0	1	0	0	1	0	0	0	1	0	0	0	0	1	0	1	0	0	0	0	0	1	0	0	0	0	0
BPIFB3	0	1	0	0	0	0	0	1	0	0	0	0	0	1	0	0	0	0	0	1	0	0	1	1	0	0	0	0	0	1	0	0	0	0	0	0	0	0	1	0	0	0
BPIFB4	0	0	0	0	0	0	0	0	0	1	1	0	0	0	0	0	0	0	0	0	0	1	0	1	0	0	0	0	0	0	1	0	0	0	1	1	1	0	0	0	0	0
BPIFB6	0	0	0	0	0	0	0	0	0	0	0	0	0	0	0	0	1	0	0	0	0	1	1	1	0	0	0	0	1	0	0	0	0	0	0	1	0	0	1	0	0	0
BPIFC	1	1	0	0	0	0	0	0	0	0	0	0	0	0	0	0	0	0	1	0	0	0	0	0	0	0	0	1	0	0	0	1	0	1	0	1	0	0	0	0	0	1
BPNT1	0	1	1	0	1	1	0	0	1	0	0	1	0	0	0	0	1	1	1	0	0	0	0	0	0	0	0	1	1	0	1	0	1	0	1	0	0	0	0	0	1	0
BPNT2	1	0	0	1	1	1	1	1	1	1	0	1	0	1	1	1	1	1	1	1	1	1	0	1	0	0	1	1	1	0	1	1	0	1	0	1	1	1	0	1	1	1
BPTF	1	1	0	1	0	1	1	1	1	1	1	1	0	1	1	1	1	1	1	1	1	1	0	0	1	1	1	1	1	1	1	1	1	1	0	1	1	1	1	1	1	1
BPY2	0	1	0	0	0	0	0	0	0	0	0	0	0	0	0	1	0	0	1	0	0	1	0	0	0	0	1	0	0	0	0	0	0	0	1	0	0	0	1	0	0	0
BPY2B	0	1	0	0	0	0	0	0	0	0	0	0	0	0	0	1	0	0	1	0	0	1	0	0	0	0	1	0	0	0	0	0	0	0	1	0	0	0	1	0	0	0
BPY2C	0	1	0	0	0	0	0	0	0	0	0	0	0	0	0	1	0	0	1	0	0	1	0	0	0	0	1	0	0	0	0	0	0	0	1	0	0	0	1	0	0	0
BRAF	1	1	1	1	1	1	1	0	1	1	1	1	0	0	1	1	1	1	1	0	0	1	1	1	0	1	1	1	1	0	1	1	1	1	1	1	1	0	0	1	1	0
BRAP	1	1	1	1	1	1	0	1	1	0	0	1	1	0	1	1	0	1	1	0	0	1	0	0	0	0	0	1	0	0	0	1	0	1	0	0	1	1	0	1	1	1
BRAT1	0	0	0	1	0	1	1	0	0	1	1	0	0	0	0	1	0	0	0	0	0	1	1	1	1	0	0	0	0	1	0	1	1	0	1	0	1	0	1	1	0	0
BRCA1	0	1	0	0	0	1	0	0	0	0	0	1	0	1	1	1	1	1	1	0	0	1	0	1	0	1	0	1	0	1	0	1	0	1	0	1	0	0	1	1	1	1
BRCA2	1	1	1	0	0	1	1	1	1	0	0	1	1	0	1	1	0	1	1	1	1	1	1	0	0	1	0	1	1	1	1	1	0	0	1	1	0	0	0	1	1	1
BRCC3	0	0	0	0	0	1	0	0	0	0	0	1	0	1	1	0	0	0	1	0	0	1	0	1	1	1	0	1	0	0	1	0	0	0	0	0	0	0	0	1	0	1
BRD1	0	0	0	0	0	0	0	0	1	1	1	1	0	0	0	0	0	0	1	0	1	0	1	1	1	1	0	1	0	1	1	1	1	0	1	0	1	0	1	1	1	0
BRD2	0	1	1	1	0	0	1	0	0	1	1	0	0	0	0	1	0	1	1	0	1	0	1	1	1	0	1	1	1	0	1	0	0	1	1	1	1	0	0	1	1	1
BRD3	1	1	1	1	0	1	1	1	1	0	0	1	0	0	1	1	0	1	1	0	1	1	1	1	0	0	0	0	1	0	0	1	1	0	1	1	1	1	1	1	1	1
BRD3OS	1	1	0	1	0	1	1	1	1	0	0	1	1	1	0	1	0	1	0	0	1	1	1	1	1	0	0	0	0	1	1	1	0	0	1	0	0	1	1	1	0	1
BRD4	1	1	1	1	1	0	1	1	1	1	0	1	0	1	0	0	0	1	1	1	1	0	0	1	1	1	1	0	0	1	1	1	1	1	1	1	1	1	1	1	0	0
BRD7	1	0	0	0	0	0	1	1	1	0	0	0	0	1	1	1	1	1	1	0	1	1	0	1	0	1	0	1	1	1	1	1	1	1	0	0	0	0	1	1	0	0
BRD8	0	1	0	0	1	0	0	0	0	1	1	0	0	1	1	1	0	0	0	0	0	1	0	0	0	1	1	0	0	1	0	1	0	0	0	0	0	0	0	1	0	0
BRD9	0	1	1	0	1	1	1	1	1	0	0	1	0	0	0	0	1	1	0	0	0	0	1	1	0	0	0	0	0	0	1	1	0	0	1	0	1	1	0	1	0	0
BRDT	0	1	0	0	0	1	0	0	0	0	0	0	0	0	1	1	0	0	1	0	0	1	1	0	0	1	0	0	1	0	0	0	0	0	0	1	0	0	1	1	1	0
BRF1	0	0	0	0	0	0	0	0	0	1	1	1	0	1	0	0	0	0	0	0	0	0	1	1	1	0	1	0	0	0	1	0	1	0	1	1	1	1	0	0	0	0
BRF2	0	0	0	0	0	1	1	0	0	0	0	1	0	0	0	0	1	1	0	0	1	0	0	0	1	0	0	1	0	0	1	0	1	1	1	0	0	0	0	0	0	1
BRI3	0	0	0	0	0	0	1	0	1	1	0	0	0	0	0	0	1	0	1	0	0	0	0	0	0	0	0	0	0	0	1	0	0	0	0	0	1	0	0	0	0	0
BRI3BP	1	1	0	0	0	0	1	1	1	0	0	1	1	0	1	1	0	1	1	0	1	1	1	0	0	1	1	1	1	0	1	0	1	1	1	1	1	0	0	1	1	1
BRICD5	0	0	0	0	0	0	0	0	0	1	1	0	0	0	0	0	0	0	0	0	0	1	0	1	0	0	0	0	1	0	1	0	0	0	0	0	1	0	0	0	0	0
BRINP1	0	0	1	0	0	0	0	0	0	0	0	0	1	0	1	1	0	0	0	0	0	0	0	1	0	0	0	1	0	0	1	0	0	0	0	1	1	0	1	0	0	0
BRINP2	1	1	0	0	0	0	0	0	1	1	1	0	0	1	1	1	0	1	0	1	0	1	1	1	1	0	1	1	1	1	0	1	1	0	1	0	1	0	1	0	1	0
BRINP3	0	0	0	0	0	0	0	0	1	0	0	0	0	0	1	0	1	0	1	0	1	0	1	1	0	0	0	0	1	0	0	1	1	0	1	0	0	1	1	0	1	0
BRIP1	1	1	0	0	1	1	1	1	0	0	0	1	0	0	1	1	1	1	1	0	1	1	1	1	1	1	0	1	1	1	1	0	1	0	1	1	0	0	1	0	1	1
BRIX1	0	0	0	0	0	0	1	1	1	0	0	1	1	0	0	0	0	0	1	0	1	0	0	0	0	0	1	1	1	0	0	0	0	0	0	0	1	0	0	0	1	1
BRK1	1	0	1	0	0	0	0	0	0	0	0	0	0	0	0	0	0	1	0	0	0	1	0	1	0	0	1	0	0	0	0	1	1	0	0	0	1	0	0	0	0	0
BRME1	0	1	1	1	0	0	1	0	0	1	1	0	0	0	0	0	0	0	1	1	0	0	0	1	0	0	0	0	0	0	1	0	0	1	0	1	1	0	0	0	0	1
BRMS1	0	0	0	1	0	0	0	0	0	1	0	0	0	0	0	0	0	0	0	0	0	0	0	1	0	0	1	0	0	0	1	0	1	0	0	0	1	0	0	1	0	0
BRMS1L	0	1	0	0	0	0	0	0	0	1	1	1	0	0	1	1	0	1	0	0	1	1	1	0	0	0	0	1	0	1	0	0	0	1	0	0	0	1	1	0	1	1
BROX	1	0	0	1	0	1	1	1	1	0	0	1	1	1	1	1	0	1	1	1	0	1	1	0	0	0	1	1	1	0	1	0	1	0	1	1	0	0	1	1	1	0
BRPF1	0	1	1	0	0	0	0	0	0	1	1	0	0	0	0	1	0	0	0	0	1	1	1	1	1	0	1	0	1	1	0	0	1	0	0	0	1	0	1	0	1	1
BRPF3	0	1	0	0	1	0	0	0	0	0	0	1	0	1	0	0	0	1	1	1	1	1	1	1	1	1	0	0	1	1	1	0	1	1	1	0	0	0	1	1	1	0
BRS3	1	1	1	0	0	0	0	0	0	0	0	0	1	0	0	1	0	1	0	1	1	1	0	0	1	0	0	0	0	0	1	0	1	1	0	1	0	1	1	1	1	0
BRSK1	0	1	1	1	0	0	1	0	0	1	1	0	0	0	0	1	0	0	0	0	1	0	1	1	1	0	1	0	0	1	0	0	1	0	0	0	1	0	0	0	1	1
BRSK2	1	1	0	1	0	0	0	1	0	1	1	1	0	1	0	0	0	1	0	0	0	0	1	1	1	0	0	1	1	0	0	1	1	0	1	0	1	0	1	1	1	0
BRWD1	1	1	0	0	1	1	1	1	1	0	0	1	1	1	1	1	1	1	1	0	1	1	1	1	0	1	1	1	1	1	0	1	1	1	1	1	0	0	1	1	1	1
BRWD3	1	1	0	1	1	1	1	1	1	1	1	1	1	1	1	1	1	1	1	0	1	1	1	1	1	1	1	1	1	1	1	1	1	1	1	1	0	0	1	1	1	1
BSCL2	0	1	1	0	0	0	0	0	0	0	0	0	0	0	0	0	0	0	0	0	0	0	0	1	0	0	0	0	0	1	1	0	1	0	0	1	0	0	0	0	0	0
BSDC1	0	1	1	0	0	1	0	1	0	0	0	1	1	0	0	1	1	1	0	1	0	1	0	1	0	0	0	0	0	1	1	0	1	0	1	0	0	1	0	1	0	0
BSG	0	0	1	0	0	0	0	0	0	1	1	0	0	0	0	0	0	1	0	1	0	0	0	1	0	0	0	0	0	1	1	0	0	0	1	0	0	0	1	0	0	1
BSN	0	1	1	1	1	0	0	1	0	1	1	0	0	1	0	1	1	0	0	0	1	0	1	1	1	1	0	1	1	1	1	1	1	1	1	1	1	0	1	1	1	0
BSND	1	1	1	1	1	1	0	0	1	0	1	1	1	0	0	1	1	1	1	1	0	1	1	1	1	0	0	1	0	1	1	0	1	1	1	1	1	0	1	1	1	1
BSPH1	0	0	0	0	0	0	0	0	0	0	0	0	0	0	0	0	0	0	0	0	0	1	0	0	0	0	0	0	0	0	0	0	0	0	0	0	0	0	1	0	0	0
BSPRY	0	1	1	0	0	0	0	0	0	1	1	0	0	0	1	1	1	0	0	0	0	0	0	1	1	0	0	0	0	1	0	1	0	1	1	0	1	0	0	0	0	1
BST1	1	0	0	0	1	0	1	0	1	0	0	0	0	0	0	1	0	0	1	1	0	1	0	0	1	0	0	0	0	1	0	0	1	0	1	1	1	0	0	1	0	0
BST2	0	0	0	0	0	0	0	0	0	0	0	0	0	0	1	0	0	0	1	0	0	0	0	1	1	0	0	0	0	0	1	0	0	0	0	0	0	0	0	0	0	0
BSX	0	1	0	0	0	0	0	0	0	1	0	0	0	0	0	0	0	1	0	0	0	0	0	1	1	0	0	0	0	0	0	0	0	0	1	0	0	0	0	0	0	0
BTAF1	1	1	0	0	1	1	0	1	1	0	0	1	1	0	1	1	1	1	1	0	1	1	1	1	0	1	0	1	0	1	1	1	1	1	1	1	1	0	1	1	1	1
BTBD1	1	1	0	0	1	1	1	1	1	0	0	1	0	1	1	1	0	1	1	0	0	1	1	0	0	0	1	0	1	0	1	0	0	1	1	0	1	0	1	1	1	1
BTBD10	1	0	0	0	0	1	0	0	0	0	0	1	0	0	1	1	1	1	0	1	0	0	0	0	0	0	0	0	0	0	1	0	0	1	0	0	0	0	0	1	1	0
BTBD16	0	0	0	0	0	0	0	0	0	0	0	0	0	0	0	1	0	0	0	0	0	0	0	0	0	0	0	0	0	0	1	0	0	0	1	0	0	0	1	0	0	0
BTBD17	0	0	0	1	0	0	0	0	0	0	0	0	0	0	0	0	0	0	0	0	0	0	1	1	1	0	0	0	0	0	1	0	0	0	0	0	1	0	1	0	0	0
BTBD18	0	1	0	0	0	1	0	0	0	0	0	1	0	0	1	1	1	1	1	0	1	1	1	1	0	0	0	1	0	0	0	0	0	0	0	0	0	1	0	0	0	1
BTBD19	1	1	0	0	0	0	1	1	0	0	0	0	0	1	0	1	0	1	1	0	0	0	1	0	0	0	0	0	1	1	1	0	1	0	1	0	1	0	0	1	1	0
BTBD2	0	1	0	0	0	0	0	0	0	1	1	0	0	0	0	0	0	0	0	0	0	0	1	1	1	0	0	0	0	0	1	0	0	0	1	0	1	0	0	0	0	0
BTBD3	1	1	0	0	1	1	1	1	1	1	1	1	0	0	1	1	1	1	1	0	1	1	0	0	1	1	1	0	0	0	1	1	1	1	1	0	1	0	1	0	1	1
BTBD6	0	1	1	1	0	0	0	0	0	1	0	0	0	0	0	0	1	0	0	0	0	0	1	0	1	0	0	1	1	0	1	1	1	1	0	0	1	0	1	0	1	0
BTBD7	1	1	0	1	0	1	1	1	1	1	1	1	0	1	1	1	0	1	1	1	1	1	1	0	0	0	0	1	1	1	1	1	1	0	1	1	1	1	1	1	0	1
BTBD8	0	1	0	0	1	1	1	1	0	1	1	1	1	0	1	0	1	0	1	0	1	1	1	1	0	1	0	1	0	1	0	0	0	0	0	1	0	1	0	1	1	0
BTBD9	1	1	1	0	1	0	1	0	1	1	1	1	1	1	0	1	1	1	0	1	1	1	0	1	1	1	1	1	1	1	1	1	1	1	1	0	1	0	1	0	1	1
BTC	0	1	0	0	1	0	1	0	1	0	0	1	0	1	0	1	0	1	1	0	1	1	0	1	0	1	0	1	1	1	0	0	0	1	1	1	0	0	0	1	0	1
BTD	1	1	1	1	1	0	1	1	1	0	1	1	0	1	1	1	1	0	1	0	1	1	1	1	1	1	1	1	1	1	1	1	0	1	1	0	1	1	1	1	1	1
BTF3	0	1	1	0	0	0	1	1	1	1	1	0	0	0	1	0	0	0	1	0	0	0	0	0	0	0	0	0	0	1	0	0	1	0	0	0	0	0	0	0	0	0
BTF3L4	1	1	1	0	1	0	1	1	1	0	0	1	1	0	0	1	1	1	1	0	1	1	0	0	0	0	0	0	0	1	1	0	1	1	1	1	0	1	1	1	1	1
BTG1	1	0	0	1	0	0	1	1	1	0	0	1	0	1	0	1	0	0	1	0	1	1	0	0	1	1	1	1	1	1	0	1	1	0	0	1	0	1	1	1	1	1
BTG2	0	1	0	0	0	0	1	0	1	0	0	1	0	0	1	1	0	1	1	0	0	0	0	0	0	0	0	0	0	0	0	0	0	1	1	0	0	1	0	1	1	0
BTG3	1	0	0	0	0	1	0	1	0	1	0	0	0	0	0	1	0	0	1	0	0	1	0	0	0	0	0	1	0	0	0	0	0	0	1	0	0	1	1	0	1	0
BTG4	0	0	1	1	0	0	0	0	0	0	0	0	0	0	1	1	0	0	0	0	0	0	0	0	0	1	0	1	1	1	0	0	0	0	0	1	1	0	0	0	1	1
BTK	0	1	0	0	0	0	0	0	0	0	0	1	0	0	0	0	1	1	1	1	1	1	0	0	1	1	0	0	1	0	1	0	0	1	0	1	0	0	0	1	0	0
BTLA	1	0	0	0	0	0	1	0	1	0	0	1	0	1	0	0	1	1	1	0	1	1	0	1	0	0	1	1	0	0	0	1	1	1	0	1	0	0	0	1	0	1
BTN1A1	1	1	1	1	1	0	0	0	0	1	1	0	0	0	1	0	1	1	0	1	0	0	1	1	0	1	1	0	1	1	0	1	1	0	1	0	1	0	0	0	0	0
BTN2A1	0	0	0	1	0	1	0	1	1	0	1	0	0	1	0	0	0	1	1	0	0	0	1	1	0	1	1	1	0	0	1	0	0	0	0	1	1	0	0	1	1	0
BTN2A2	0	1	0	0	0	1	0	0	1	0	0	1	0	1	0	1	0	0	1	0	1	1	0	1	0	0	0	0	0	0	1	1	0	0	0	0	1	1	0	1	1	1
BTN3A1	1	0	0	0	1	0	1	0	0	0	0	0	0	0	1	0	0	1	1	0	0	1	1	0	1	0	0	0	0	0	1	1	1	0	0	1	1	1	0	0	0	1
BTN3A2	0	0	0	0	0	1	0	0	0	0	0	1	0	0	1	1	1	1	1	0	0	1	1	0	1	1	0	0	0	1	1	0	1	0	0	1	0	1	1	1	0	1
BTN3A3	0	0	0	0	0	0	0	0	0	0	0	0	0	0	1	0	1	0	1	0	0	1	1	0	1	0	1	0	1	0	1	0	0	0	0	1	1	1	0	0	0	1
BTNL2	0	1	0	0	0	0	0	1	0	1	1	0	1	0	0	0	0	0	0	0	0	0	1	1	1	1	0	0	0	1	1	1	0	1	0	1	1	0	1	0	0	1
BTNL3	1	0	0	0	0	1	0	0	1	0	0	1	0	0	1	1	0	1	0	0	0	1	0	0	0	0	0	1	0	1	0	0	1	1	0	0	0	0	1	0	1	0
BTNL8	0	0	0	0	0	0	0	0	0	0	0	1	0	0	0	0	0	0	0	0	0	0	0	1	0	0	0	0	0	0	1	0	0	1	1	0	1	0	0	0	1	0
BTNL9	0	0	0	1	0	0	0	0	0	1	0	1	0	0	0	0	1	0	0	1	0	0	1	0	0	1	1	0	1	0	1	1	0	0	1	1	1	0	0	0	0	1
BTRC	1	1	0	1	0	1	1	1	1	0	1	1	0	1	0	0	0	1	1	0	1	1	1	0	0	1	1	1	1	1	0	1	1	1	0	0	1	0	0	0	1	1
BUB1	0	1	0	0	0	0	1	1	0	0	0	0	0	1	1	1	0	1	1	1	1	1	0	0	0	1	0	0	1	1	0	1	1	0	0	1	0	1	1	1	1	0
BUB1B	0	1	0	0	0	1	0	1	0	0	0	1	0	0	1	0	0	1	1	0	1	1	0	1	0	1	0	0	0	1	0	1	0	0	1	0	0	0	1	1	1	1
BUB3	1	1	0	0	1	1	1	1	0	0	0	1	0	0	1	1	1	1	1	1	1	1	0	0	0	0	1	1	1	1	1	1	1	1	0	1	1	1	1	1	1	1
BUD13	0	0	0	1	0	0	1	0	0	0	0	0	0	0	0	0	1	0	0	0	0	0	1	1	0	0	0	0	1	0	0	0	0	0	0	0	1	0	1	0	1	1
BUD23	0	1	0	0	0	0	0	0	0	0	0	0	0	0	0	1	0	1	1	0	0	0	0	1	1	0	0	0	0	1	0	0	0	1	0	0	0	0	0	0	0	0
BUD31	0	0	0	0	0	0	0	0	0	1	1	0	0	0	0	0	0	0	0	0	0	0	0	1	0	0	0	0	0	0	0	0	0	0	1	0	0	0	0	1	0	1
BVES	1	1	1	1	0	1	1	1	1	1	0	0	0	1	1	1	0	1	1	1	0	1	1	1	0	0	0	1	1	1	1	0	0	1	0	1	1	1	1	1	1	1
BYSL	0	1	0	0	0	0	0	0	0	1	0	0	0	0	0	0	0	0	0	1	0	0	1	1	0	0	0	0	0	0	1	0	0	0	0	1	1	1	0	1	1	0
BZW1	1	1	0	0	1	1	1	1	1	0	0	1	1	0	1	1	1	1	1	0	1	1	0	1	0	1	1	1	1	0	1	0	0	0	1	0	0	1	1	1	0	0
BZW2	1	1	0	0	0	0	1	1	1	0	0	1	0	0	0	0	0	1	1	0	0	0	1	0	0	1	1	0	1	0	0	0	0	0	0	0	0	0	1	1	0	0
C10orf105	0	1	1	0	0	1	0	0	1	0	1	1	0	1	0	0	0	1	0	1	1	1	1	1	1	0	0	1	0	1	1	1	1	0	1	0	1	0	1	1	1	0
C10orf120	0	0	0	0	1	0	1	0	1	0	0	0	0	0	0	0	1	0	0	1	0	0	0	1	0	1	1	0	0	0	0	0	0	0	0	0	1	0	1	0	0	0
C10orf143	1	0	0	0	0	0	0	0	1	0	0	0	0	0	0	0	0	1	0	0	0	0	0	1	0	0	0	0	0	0	0	0	0	0	1	0	0	0	0	0	0	0
C10orf53	0	1	0	0	1	0	0	0	1	0	1	0	1	1	1	0	0	0	1	1	0	1	0	1	1	1	0	1	1	0	1	1	1	0	0	0	0	1	1	1	0	1
C10orf62	0	0	0	0	0	0	0	0	0	0	1	0	0	0	0	0	0	0	0	0	0	0	0	1	0	0	0	0	0	1	0	0	0	0	0	0	0	0	0	0	0	0
C10orf67	0	1	0	0	0	0	0	0	0	0	0	1	0	0	1	0	1	1	0	0	0	0	0	1	0	0	1	0	1	1	0	1	0	0	1	0	0	0	1	1	1	1
C10orf71	0	1	0	0	0	0	0	0	0	1	1	0	0	1	0	0	0	1	0	1	0	0	1	0	0	0	0	0	1	1	1	1	1	0	1	1	1	0	1	0	0	1
C10orf88	0	0	0	0	1	0	0	1	0	0	0	1	0	0	1	1	0	1	1	1	0	1	0	0	0	1	0	1	0	0	1	0	0	0	0	0	0	0	0	0	1	1
C10orf90	0	1	0	0	0	0	1	1	0	0	0	0	0	0	1	0	0	0	1	0	0	0	0	0	1	0	0	0	0	0	1	0	1	0	0	1	0	1	0	0	1	0
C10orf95	0	1	0	0	0	0	0	0	0	1	1	0	0	0	0	0	0	0	0	0	0	0	1	1	0	0	0	0	1	0	1	1	0	0	1	0	1	0	1	0	0	0
C11orf16	0	1	0	0	0	0	0	0	0	0	0	0	0	0	1	0	0	0	1	1	0	0	0	0	0	0	0	0	0	0	0	1	0	0	0	0	0	0	0	0	0	0
C11orf21	0	0	0	0	0	0	1	0	1	1	0	0	0	1	0	0	0	0	0	0	0	0	1	1	0	0	1	0	1	1	1	0	0	0	0	0	0	1	1	0	0	1
C11orf24	1	1	0	1	0	0	0	0	0	1	1	0	0	0	0	0	0	0	0	1	0	1	1	0	0	0	0	0	0	1	0	0	0	0	1	0	0	0	0	0	1	0
C11orf42	0	0	0	0	0	0	0	0	0	1	1	0	1	0	0	0	0	0	0	0	0	0	0	0	0	0	0	0	0	0	1	0	1	0	0	0	0	0	0	0	0	1
C11orf52	0	1	0	0	0	1	0	0	0	0	0	1	0	0	0	0	0	0	1	0	0	0	0	1	0	0	0	0	0	0	0	0	0	0	0	0	0	0	0	1	0	1
C11orf54	0	1	0	0	0	1	1	1	0	1	0	1	1	0	1	1	0	1	1	1	0	1	0	1	0	0	0	1	0	1	0	1	1	0	0	0	0	1	1	1	1	1
C11orf58	1	1	1	0	1	0	1	0	1	0	0	1	0	0	1	1	1	1	1	0	0	1	1	1	0	0	0	1	1	0	1	1	1	0	0	0	0	0	0	1	1	0
C11orf65	0	1	0	0	0	1	0	0	0	0	0	1	0	1	0	0	0	0	1	0	1	1	0	0	0	0	0	1	1	1	0	0	0	0	1	0	0	0	0	1	0	1
C11orf68	0	1	0	0	0	0	0	0	0	0	0	1	0	0	0	0	1	1	0	1	0	0	1	1	0	1	0	0	0	0	1	0	1	0	1	0	1	0	1	1	0	0
C11orf71	1	1	0	0	0	0	1	0	1	0	0	1	0	1	0	1	0	0	1	1	0	1	1	0	0	0	1	1	0	0	0	0	0	1	0	0	0	0	0	0	1	0
C11orf80	0	0	0	0	0	0	0	0	0	1	0	0	1	0	0	0	0	0	1	0	0	0	1	1	1	0	0	0	0	0	0	0	0	0	1	1	1	0	0	0	0	0
C11orf86	0	0	0	0	0	0	0	0	0	0	0	0	0	0	0	0	0	0	0	0	0	0	0	1	0	0	0	0	0	0	1	0	0	0	0	0	0	0	0	0	0	0
C11orf87	1	0	0	0	1	1	1	0	1	1	1	1	1	0	1	1	1	1	1	1	1	1	1	1	0	0	1	1	1	1	0	0	0	0	1	1	1	0	1	1	1	0
C11orf91	0	1	0	0	0	0	0	0	0	1	0	0	0	0	0	0	0	1	0	0	0	0	0	1	0	0	0	0	0	0	1	0	0	0	1	0	0	1	0	1	0	0
C11orf96	0	0	0	1	0	0	1	0	1	1	1	0	0	0	0	0	0	0	0	0	0	0	0	0	0	0	0	0	0	1	0	1	0	1	0	0	1	0	0	0	1	0
C11orf97	0	0	0	0	0	0	0	0	0	0	0	0	0	0	1	0	0	0	1	0	0	0	1	0	1	0	0	0	0	0	1	0	0	0	0	0	0	0	0	1	0	0
C11orf98	0	0	0	0	0	0	0	0	0	0	0	0	0	0	0	0	0	0	0	0	0	0	0	0	0	0	0	0	0	0	0	1	1	0	0	0	0	0	1	0	0	0
C12orf4	0	0	0	0	1	0	0	0	0	0	0	0	0	0	0	1	1	1	1	1	1	1	0	0	0	1	0	1	1	0	1	0	1	1	0	1	0	1	1	1	1	0
C12orf40	1	1	1	0	0	0	1	0	0	0	0	0	1	0	0	1	0	1	1	1	1	1	1	0	0	0	1	1	0	0	0	0	1	0	0	0	0	0	0	1	1	0
C12orf42	0	0	0	0	0	0	0	0	0	0	0	0	0	0	1	0	0	0	0	0	0	0	0	0	0	0	0	0	0	1	0	0	0	0	1	0	0	0	0	0	0	0
C12orf43	0	1	1	1	0	0	0	0	0	1	1	0	0	0	0	1	1	1	1	1	1	1	1	1	0	0	0	0	1	1	1	1	1	1	0	0	1	1	1	0	0	1
C12orf50	0	1	0	0	0	0	0	0	0	0	0	0	0	0	0	1	0	1	0	0	0	0	0	0	0	0	0	1	0	0	0	0	0	0	0	1	0	0	0	1	1	0
C12orf54	0	1	0	0	0	0	0	0	0	0	0	1	0	1	0	0	0	0	0	0	0	0	0	0	0	0	0	0	0	0	0	0	0	0	0	1	0	0	0	0	0	0
C12orf56	0	1	1	1	1	0	1	1	1	0	0	1	1	1	1	1	0	1	1	0	0	1	1	1	1	1	1	0	1	1	0	1	0	0	1	0	1	1	0	0	0	0
C12orf57	0	0	0	0	0	0	0	0	0	1	1	0	0	0	0	0	0	0	0	0	0	0	0	0	0	0	0	0	0	0	0	0	0	0	0	0	0	0	0	1	0	0
C12orf60	0	0	0	0	0	0	0	0	0	0	0	0	0	0	1	1	0	0	1	0	1	1	0	0	0	0	0	1	0	0	0	0	0	0	0	0	0	0	0	0	0	0
C12orf71	0	0	0	0	0	0	0	0	1	0	0	0	0	0	0	0	0	0	1	0	0	0	0	0	0	1	0	0	0	1	0	0	0	0	0	0	0	0	0	0	0	0
C12orf75	0	0	0	0	0	0	0	0	1	0	0	0	0	0	0	0	0	0	1	0	0	0	1	0	1	1	0	1	0	0	0	1	1	0	0	1	1	0	1	0	1	0
C12orf76	0	0	0	1	0	0	1	0	1	0	1	0	0	0	0	1	1	0	0	0	0	0	1	0	0	0	0	0	0	0	1	1	0	0	0	0	0	0	0	0	1	0
C13orf42	0	1	0	0	0	0	1	0	1	0	1	1	0	0	1	1	1	1	0	1	0	1	0	0	0	0	0	0	0	0	0	0	1	0	0	0	1	1	1	0	0	1
C13orf46	1	1	0	0	0	0	0	0	0	0	0	0	0	0	0	0	0	0	1	0	0	1	1	1	0	0	0	0	0	1	0	0	1	1	1	0	0	0	1	0	0	0
C14orf119	1	1	1	0	1	1	1	1	0	0	0	0	0	0	1	1	1	1	1	0	1	1	1	1	0	0	0	1	1	0	1	0	1	0	1	1	0	1	0	1	0	0
C14orf132	0	1	1	1	1	0	0	1	0	0	0	0	1	1	0	1	1	1	0	0	1	1	1	1	1	1	1	1	1	0	1	1	1	1	1	0	1	0	1	0	0	1
C14orf180	0	1	0	1	0	0	0	0	0	1	1	0	0	0	0	0	0	0	0	1	0	0	1	0	0	0	0	0	0	1	1	0	1	1	1	0	0	1	0	1	0	0
C14orf28	0	0	0	0	1	1	1	0	1	1	1	1	0	0	1	1	0	1	1	0	1	1	1	1	0	0	1	1	1	0	1	0	0	0	0	1	0	1	0	1	1	0
C14orf39	1	0	0	0	1	0	1	0	1	0	0	0	0	0	1	1	0	1	1	0	1	1	0	0	0	1	0	0	1	0	0	0	0	0	0	0	0	0	1	0	1	1
C14orf93	0	1	0	0	0	1	1	0	1	0	0	1	0	1	1	1	0	1	0	0	1	0	0	1	1	0	1	0	1	0	1	1	1	1	1	0	1	0	0	0	0	0
C15orf39	1	1	1	1	0	0	0	1	0	1	0	0	0	0	0	0	1	0	0	0	0	0	1	0	1	0	0	0	0	0	1	0	1	0	1	1	1	1	1	0	0	1
C15orf40	1	1	0	1	1	1	1	1	1	1	1	1	1	0	1	1	1	1	1	0	1	1	1	1	0	0	1	0	0	1	1	1	1	0	0	0	1	1	0	1	1	1
C15orf48	0	0	0	0	0	0	0	0	0	1	0	0	0	0	0	0	0	0	0	0	0	0	0	0	0	0	0	0	0	0	0	0	0	0	0	0	0	0	0	1	0	0
C15orf61	0	0	0	0	1	1	0	0	0	1	0	1	0	0	1	1	0	1	1	0	1	1	1	1	0	1	0	1	1	0	1	0	0	0	1	1	1	1	1	1	1	1
C15orf62	0	1	0	0	0	0	0	0	0	0	0	0	1	1	0	0	1	0	0	0	0	1	0	0	0	0	0	0	0	1	1	0	0	0	0	0	0	1	1	1	0	0
C16orf46	1	0	0	1	0	0	1	0	1	0	1	1	0	1	0	0	0	0	1	0	0	0	0	0	1	0	0	0	0	0	0	0	0	0	0	0	1	0	0	0	0	1
C16orf54	1	0	0	0	0	0	1	1	1	0	1	0	0	0	0	0	1	0	0	0	0	0	0	1	0	1	0	0	1	0	0	0	1	0	1	0	0	1	1	1	0	0
C16orf74	0	0	0	0	0	0	0	0	0	0	0	0	0	0	0	0	1	0	0	0	0	0	1	1	0	0	0	0	0	0	1	0	0	0	0	0	0	0	0	0	0	0
C16orf78	0	0	0	0	0	0	0	0	0	0	0	0	0	0	0	0	0	0	0	0	0	0	0	0	0	0	0	0	0	0	0	0	0	1	0	0	0	0	0	0	0	0
C16orf82	1	0	0	0	0	0	1	0	0	0	1	0	0	0	0	0	0	0	0	0	1	0	0	0	0	0	0	0	0	0	0	0	1	0	0	0	1	1	0	0	0	1
C16orf86	0	1	0	0	0	0	0	0	0	1	1	0	0	0	0	0	0	0	0	0	0	0	0	1	0	0	0	0	0	0	1	0	0	0	0	0	1	0	1	0	0	1
C16orf87	1	0	1	0	1	1	1	1	1	0	0	1	1	0	1	1	1	1	1	1	1	1	0	1	0	1	0	1	0	1	1	1	1	0	0	1	0	1	1	1	1	1
C16orf89	0	1	0	0	0	0	0	0	0	0	0	0	0	0	0	0	0	0	0	0	0	0	0	1	0	0	0	0	0	0	1	0	1	0	0	0	1	0	0	0	0	1
C16orf90	0	0	0	0	0	0	0	0	0	0	0	0	0	0	0	0	0	0	0	0	0	0	0	1	0	0	0	0	0	0	0	0	0	0	0	0	0	0	0	0	0	0
C16orf92	0	1	1	0	0	0	0	0	0	0	0	0	0	0	0	0	0	0	0	0	0	1	1	0	0	0	0	0	0	0	0	0	0	1	0	1	0	0	1	0	0	0
C16orf95	0	1	0	0	0	0	0	0	0	1	0	0	0	0	0	0	1	0	0	0	0	0	1	1	1	0	0	0	0	0	1	0	0	1	0	0	0	0	0	0	0	0
C16orf96	0	1	0	0	0	0	0	0	0	0	0	0	0	0	0	0	1	0	1	1	0	0	0	0	0	0	0	0	0	1	0	1	0	0	0	0	0	1	0	1	0	0
C17orf100	0	0	0	0	0	1	0	0	0	1	1	1	0	0	0	0	0	0	1	0	0	0	0	1	0	0	1	1	0	0	0	0	0	0	1	0	1	0	0	0	1	1
C17orf107	0	1	1	0	0	0	0	0	0	1	0	1	0	0	0	0	0	1	0	0	0	0	1	1	1	0	0	0	0	1	1	1	0	0	0	1	1	0	0	0	0	1
C17orf113	1	1	1	0	0	0	1	1	1	1	0	0	0	0	0	0	0	0	0	1	1	0	1	1	0	0	0	0	0	1	1	1	0	1	1	0	1	1	0	0	1	0
C17orf49	0	0	0	1	0	0	0	0	0	0	0	0	0	0	1	0	0	0	0	0	0	0	0	0	0	0	0	0	0	0	0	0	0	0	0	0	1	0	0	0	0	0
C17orf50	0	0	0	1	0	0	0	0	0	0	0	0	0	0	0	0	0	0	0	0	0	0	1	0	0	0	0	0	0	0	0	0	0	0	1	0	1	0	1	0	0	0
C17orf58	0	0	0	1	0	1	0	0	0	0	0	0	0	0	1	1	0	0	1	0	1	1	1	0	1	0	0	1	0	0	0	1	0	0	1	0	1	0	0	1	0	0
C17orf67	1	1	0	0	0	1	0	0	0	1	0	0	0	1	0	0	0	0	1	0	1	1	1	0	0	0	0	0	0	1	0	0	0	0	0	0	1	1	1	1	0	0
C17orf75	1	1	1	0	1	0	1	1	1	1	0	0	1	1	1	1	0	1	1	0	1	1	0	0	0	0	0	1	0	0	1	0	1	1	1	0	0	0	1	1	1	1
C17orf78	0	0	0	0	0	0	0	0	0	0	0	0	0	1	0	1	1	1	0	0	0	0	0	0	0	0	0	0	0	1	0	0	0	0	0	0	0	0	0	0	0	1
C17orf80	0	1	0	0	0	1	1	0	1	0	0	1	0	0	1	0	1	1	1	0	0	1	0	0	0	1	1	1	1	0	1	1	0	0	0	0	0	1	0	1	0	0
C17orf99	0	0	0	0	0	0	0	0	0	0	0	0	0	0	0	1	0	0	1	0	0	0	0	0	0	0	0	0	0	0	0	0	0	0	0	1	0	0	0	0	0	0
C18orf21	0	1	0	0	0	0	0	0	0	0	0	0	0	0	0	0	0	0	0	0	1	0	1	0	0	1	0	1	0	0	0	0	0	0	0	0	0	0	0	1	1	0
C18orf32	1	1	0	0	1	1	1	1	1	0	0	1	1	0	1	1	1	1	1	1	1	1	0	1	0	0	1	1	1	1	1	0	1	1	1	1	0	0	1	1	1	1
C18orf54	1	1	0	0	1	1	1	0	1	0	0	1	1	1	1	1	0	1	1	1	1	1	1	1	0	0	1	1	1	1	1	0	1	1	1	1	0	0	0	1	1	1
C18orf63	0	1	0	0	1	1	1	1	1	0	0	1	0	1	1	1	1	1	1	0	1	1	0	1	0	1	1	1	1	0	0	1	0	0	0	1	1	0	1	1	1	0
C19orf12	1	1	0	1	0	0	1	0	1	1	1	1	1	0	1	0	1	1	1	1	1	0	1	1	0	1	1	1	1	1	1	0	1	0	1	1	1	0	0	1	1	1
C19orf18	1	0	0	0	0	0	1	1	1	1	0	0	0	0	1	1	0	0	1	0	0	0	1	0	0	1	0	0	0	0	0	0	0	0	1	0	0	0	1	0	0	0
C19orf25	0	1	0	0	0	0	0	0	0	0	0	0	0	0	0	0	0	0	0	0	0	0	1	1	1	0	0	0	0	0	1	0	0	0	0	0	1	0	1	0	0	1
C19orf33	0	0	0	0	0	0	0	0	0	0	1	0	0	0	0	0	0	0	0	0	0	0	0	1	0	0	0	0	0	0	0	0	0	0	0	0	0	0	0	0	0	0
C19orf38	1	0	0	0	1	0	0	1	0	1	0	1	0	0	0	0	0	0	1	0	0	0	0	0	0	0	0	0	1	0	0	0	0	0	0	0	1	1	1	0	0	1
C19orf44	0	0	0	0	0	0	0	1	0	1	1	0	1	1	0	0	0	0	0	1	0	0	1	0	1	0	0	0	0	1	1	0	1	1	0	0	1	1	1	0	0	0
C19orf47	0	1	1	1	1	1	0	0	0	0	0	1	0	1	0	1	1	1	1	0	0	1	1	1	0	0	0	0	0	0	1	0	1	0	0	1	1	1	0	0	0	1
C19orf53	0	1	0	0	0	0	0	0	0	0	0	0	0	0	0	0	0	0	0	0	0	0	1	0	0	0	0	0	0	0	0	0	1	0	0	0	0	0	0	0	0	0
C19orf67	1	0	0	0	0	0	0	0	0	1	0	0	0	0	0	0	0	0	0	0	0	0	1	1	1	0	0	0	0	0	1	0	0	0	0	0	1	0	0	0	0	0
C19orf73	0	0	0	0	0	1	0	0	0	0	0	0	0	0	0	0	0	0	0	0	0	0	0	0	0	0	0	0	0	0	1	0	0	0	0	0	1	0	0	1	0	0
C19orf81	0	0	0	0	0	0	0	0	0	1	0	0	0	0	0	0	0	0	0	0	0	0	0	0	0	0	0	0	0	0	0	0	1	0	0	0	1	0	1	0	0	0
C19orf84	0	1	0	0	0	0	0	0	0	1	1	0	0	0	1	0	0	0	0	0	0	0	0	1	0	0	0	0	0	1	0	0	0	0	0	0	0	0	0	0	0	0
C19orf85	0	1	0	0	0	0	0	0	0	0	0	1	1	1	0	0	0	0	0	0	0	0	1	0	0	0	0	0	0	0	1	0	0	0	1	0	0	0	0	0	0	1
C1D	0	1	0	0	0	0	1	1	1	0	0	1	0	0	0	1	1	1	1	0	0	1	0	0	0	1	1	0	1	0	0	0	0	0	0	1	0	0	0	1	1	0
C1GALT1	1	1	1	1	1	1	1	1	1	0	0	0	0	1	1	1	1	1	1	0	1	1	0	1	0	1	1	1	1	1	0	0	1	0	0	1	1	1	0	1	1	1
C1GALT1C1	0	1	0	0	0	0	0	0	0	0	0	1	0	0	1	1	0	1	0	0	1	0	0	0	0	0	1	1	0	0	0	1	0	0	0	0	0	0	0	1	0	0
C1GALT1C1L	0	0	0	0	0	0	0	0	0	0	0	0	0	0	0	0	0	0	1	0	0	1	0	0	0	0	0	0	0	1	0	0	0	0	0	0	0	0	0	0	0	0
C1QA	0	0	0	0	0	0	0	0	0	1	0	0	0	0	0	0	0	0	0	0	0	1	0	0	0	0	0	0	0	0	1	0	0	0	0	0	0	0	0	1	0	0
C1QB	0	0	0	0	0	0	0	0	0	0	0	0	0	0	0	0	0	0	0	0	0	1	0	0	0	0	0	0	0	0	0	1	0	1	0	0	0	0	0	0	0	0
C1QBP	0	0	0	0	0	0	0	0	0	0	0	0	0	0	0	0	0	0	0	0	0	1	0	1	0	0	0	0	0	1	0	0	1	0	1	1	1	1	0	0	0	0
C1QC	1	0	0	1	0	0	1	0	0	1	0	0	0	1	0	0	0	0	0	0	0	0	1	0	0	0	0	0	0	1	0	0	0	0	0	0	0	0	0	0	0	0
C1QL1	0	1	0	0	0	0	0	0	0	1	1	0	0	0	0	0	0	0	0	0	0	0	0	0	0	1	0	0	1	0	1	0	1	0	0	0	1	0	0	0	0	0
C1QL2	0	0	0	0	0	0	0	0	0	1	1	0	0	0	0	0	0	1	0	0	0	1	1	1	1	1	0	0	0	0	1	1	1	0	1	0	1	0	0	0	0	1
C1QL3	0	0	0	0	1	0	1	0	0	0	0	0	0	0	0	0	1	0	0	0	0	0	0	1	0	1	0	1	0	0	0	0	0	0	1	0	1	0	0	0	1	0
C1QL4	0	1	0	0	0	1	0	0	0	1	1	1	0	0	0	0	0	0	0	0	0	0	1	1	0	1	0	0	0	0	1	1	1	0	1	0	1	0	1	1	0	1
C1QTNF1	1	0	0	0	0	0	0	0	0	0	0	1	0	1	1	0	0	0	0	1	0	0	1	1	0	1	0	0	0	0	1	0	0	0	0	1	0	1	1	0	0	1
C1QTNF12	0	0	1	0	0	0	0	0	0	1	0	0	0	0	0	0	0	0	0	0	0	0	1	1	1	0	0	0	0	0	0	0	0	0	0	0	0	0	0	1	0	0
C1QTNF2	0	0	1	0	1	0	0	0	1	1	1	1	0	0	0	1	0	0	0	0	0	1	1	0	0	0	0	0	0	0	1	1	1	0	1	0	0	1	0	1	1	0
C1QTNF3	1	1	1	1	0	1	1	0	1	0	0	0	0	0	1	1	0	1	1	0	0	1	0	0	0	1	0	1	1	1	1	0	0	0	0	0	0	1	1	1	1	0
C1QTNF4	0	0	0	0	0	0	0	0	0	0	0	0	0	1	0	0	0	0	0	0	0	0	1	1	0	0	0	0	0	0	0	0	0	0	0	0	1	0	0	0	0	0
C1QTNF5	0	1	0	0	0	0	0	0	0	1	1	0	0	0	0	0	0	0	0	1	0	0	0	1	1	0	0	0	0	0	1	0	0	1	0	0	0	0	1	0	0	1
C1QTNF6	0	0	0	0	0	0	0	0	0	1	1	0	0	0	0	0	0	0	0	1	1	0	1	1	1	0	0	0	0	1	1	0	0	0	1	0	1	0	1	0	0	0
C1QTNF7	1	1	0	0	0	0	1	0	1	0	0	0	0	1	1	1	0	1	0	0	1	1	1	0	1	0	1	0	1	1	0	0	0	0	0	0	0	1	1	1	1	0
C1QTNF8	0	1	1	1	0	0	1	0	0	1	1	0	0	0	0	0	1	0	0	0	0	0	1	1	1	1	0	0	0	0	1	0	1	0	0	0	1	0	1	0	0	0
C1QTNF9	0	0	0	0	0	0	0	0	1	0	0	0	0	1	0	1	0	0	1	0	0	0	0	0	0	0	0	0	0	0	0	0	0	0	0	0	0	0	1	0	1	0
C1QTNF9B	0	0	0	0	0	0	0	0	0	0	0	0	0	0	0	0	0	0	1	0	0	0	0	1	0	0	0	0	0	0	0	0	0	0	0	0	0	0	1	0	0	0
C1R	0	1	0	0	1	0	0	1	0	1	1	0	0	0	0	0	1	0	0	0	0	0	1	1	0	0	0	0	0	0	1	1	1	0	0	0	0	1	1	0	0	0
C1RL	0	1	1	1	1	0	1	0	1	0	1	1	0	1	0	0	0	1	0	0	1	1	1	0	0	0	1	1	1	1	1	0	1	1	0	1	0	0	1	0	0	0
C1S	0	1	1	0	0	0	0	1	1	0	0	1	0	0	0	1	1	0	0	0	1	1	0	0	1	0	0	0	0	0	1	1	1	0	1	0	0	0	0	1	0	0
C1orf105	0	0	0	0	0	0	0	0	1	0	0	0	0	0	0	0	0	0	0	0	0	0	0	0	0	0	0	0	0	0	0	0	0	0	0	0	0	0	0	0	0	0
C1orf115	0	1	0	0	0	1	0	0	0	1	0	1	0	0	0	0	0	1	0	0	1	0	0	1	1	0	0	0	1	1	1	0	1	1	0	0	1	1	1	0	0	1
C1orf116	0	1	1	0	0	0	0	0	0	0	1	1	1	0	1	0	1	0	0	1	1	0	1	0	0	0	1	1	0	1	1	0	0	1	0	1	0	1	1	0	1	1
C1orf122	0	0	0	1	0	0	0	0	0	1	0	0	1	0	0	0	0	0	0	0	0	0	0	1	0	0	0	0	0	0	0	0	0	0	0	0	1	1	0	0	0	0
C1orf127	0	1	0	0	0	0	0	0	0	0	1	0	0	0	0	1	0	0	0	1	0	0	0	1	1	0	0	0	0	0	0	1	0	0	0	0	0	0	1	0	0	0
C1orf131	0	0	0	0	0	1	0	0	0	0	0	0	0	0	1	0	0	1	0	0	0	1	0	0	1	0	0	0	0	1	0	0	1	0	0	0	0	1	0	1	0	0
C1orf141	0	0	0	0	0	1	1	1	0	0	0	1	0	0	1	1	0	0	1	0	0	1	0	1	0	0	1	1	1	0	0	0	0	0	0	1	0	0	1	1	1	0
C1orf146	1	0	0	0	0	1	1	0	1	0	0	1	0	0	0	1	0	1	1	0	0	1	0	0	0	0	0	0	0	0	0	0	0	0	0	1	0	0	0	0	0	0
C1orf159	0	0	0	0	0	0	0	0	0	0	1	0	0	1	0	0	1	0	0	0	0	0	1	1	1	0	0	0	0	1	1	0	1	1	0	0	1	0	0	0	0	0
C1orf162	0	1	0	0	0	0	0	0	0	0	0	1	0	0	0	0	0	1	0	0	0	0	1	0	0	0	0	0	0	1	0	1	0	0	0	0	0	1	0	0	0	0
C1orf167	0	1	1	0	0	0	0	0	0	0	0	0	0	1	0	0	0	0	0	0	0	0	1	1	1	1	0	0	0	1	1	0	0	0	0	0	1	1	0	0	0	0
C1orf174	1	1	0	0	0	0	1	1	0	0	0	0	0	1	0	1	1	0	1	0	0	0	0	1	1	1	0	0	0	0	1	0	1	0	1	0	0	0	0	1	0	0
C1orf185	0	0	0	0	0	0	1	0	0	0	0	0	0	0	0	0	0	0	0	0	0	0	0	0	0	0	0	0	0	0	0	0	0	1	0	0	0	0	0	0	0	0
C1orf198	1	1	1	0	0	0	1	0	1	0	1	1	1	1	0	0	0	1	0	0	1	1	1	1	0	0	1	1	1	0	0	1	1	0	1	1	1	1	1	0	1	1
C1orf202	0	0	0	0	0	0	0	0	0	1	1	0	0	0	1	0	0	0	0	1	0	0	0	1	0	0	0	0	0	0	0	1	1	0	1	0	1	0	0	0	0	0
C1orf21	0	1	1	1	1	1	1	1	1	0	0	1	0	1	1	1	1	1	1	0	1	1	0	1	1	1	0	1	1	1	1	1	1	1	0	1	1	1	1	1	1	1
C1orf210	1	1	0	0	0	0	1	0	0	0	0	0	0	0	0	0	1	0	0	0	0	0	0	1	0	0	0	0	1	0	1	1	1	0	0	0	0	0	0	1	0	0
C1orf216	0	1	0	1	0	1	0	0	0	0	0	1	0	0	0	0	0	1	0	1	1	0	0	1	0	0	0	0	1	1	1	0	1	1	0	0	1	0	1	0	0	0
C1orf226	0	1	0	0	1	0	0	0	0	0	0	1	0	1	0	0	1	1	1	0	0	0	0	0	0	0	0	0	0	0	1	1	1	1	0	0	0	0	1	0	1	0
C1orf232	0	0	0	0	0	0	0	0	0	0	0	0	0	0	0	0	0	0	0	0	0	0	1	0	0	0	0	0	0	0	1	0	0	0	0	0	1	0	1	0	0	0
C1orf35	0	0	1	1	0	0	0	0	0	1	1	0	0	0	0	1	0	1	0	0	0	0	1	1	0	0	0	0	0	0	0	0	0	1	0	0	1	0	1	0	0	0
C1orf43	0	0	0	1	0	0	0	0	0	1	0	1	0	0	0	0	0	0	1	0	0	0	0	0	1	0	0	0	0	0	1	0	0	1	0	0	0	0	1	0	1	1
C1orf50	0	1	0	0	0	0	1	0	1	1	0	1	0	1	0	1	0	1	1	0	0	1	1	1	0	0	1	0	1	0	1	1	1	1	1	0	1	0	1	1	1	1
C1orf52	0	0	0	0	1	1	1	0	0	0	0	0	1	0	1	1	1	1	1	0	1	1	1	1	0	0	1	0	1	0	0	1	0	0	0	1	0	1	0	0	1	1
C1orf53	1	0	0	0	0	0	0	0	0	0	0	0	0	0	1	0	0	0	0	0	0	0	0	0	0	0	0	0	0	0	0	0	0	0	0	1	0	0	0	0	0	0
C1orf54	0	0	0	0	0	0	0	0	0	0	0	0	0	0	1	1	0	0	0	0	0	1	0	0	0	0	0	0	0	1	0	0	0	0	0	0	0	0	0	0	0	0
C1orf56	0	1	0	0	0	0	1	0	1	1	1	0	0	0	0	1	0	0	0	0	0	0	0	0	0	1	1	1	0	0	1	0	0	0	0	0	0	0	1	0	1	0
C1orf74	0	0	0	1	1	1	0	0	0	0	0	1	0	0	0	1	0	1	1	1	1	0	1	0	0	0	0	0	1	1	0	0	0	0	1	1	1	1	1	0	0	1
C1orf87	0	0	0	0	0	0	0	0	1	0	0	0	0	0	0	0	0	0	1	1	0	1	0	0	0	1	0	1	0	0	0	1	0	0	0	0	0	1	0	0	0	0
C1orf94	1	1	1	0	0	0	1	1	1	0	0	1	1	0	0	1	1	1	0	1	0	0	1	1	0	0	0	0	0	0	1	1	0	0	1	0	1	0	1	0	0	0
C2	0	1	0	0	0	0	0	0	0	1	1	0	0	1	0	0	0	1	0	1	0	0	1	1	1	0	0	1	0	1	1	0	0	0	0	1	0	0	0	0	0	0
C20orf141	0	0	0	0	0	0	0	0	0	0	0	0	0	0	0	0	0	0	0	0	0	0	0	0	0	0	0	0	0	0	0	0	0	0	0	0	0	0	0	0	0	1
C20orf144	0	1	0	0	0	0	0	0	0	0	1	0	0	0	0	0	0	0	0	0	0	0	0	0	0	0	0	0	0	0	0	0	0	0	1	0	1	0	0	0	0	0
C20orf173	0	0	0	0	0	0	0	0	0	0	0	0	0	0	0	0	0	0	0	0	0	0	1	1	0	0	0	0	0	1	0	0	0	0	0	1	0	0	0	1	0	1
C20orf202	1	0	0	0	1	1	1	1	1	0	0	0	0	1	0	0	1	1	0	0	0	0	0	1	0	0	0	0	1	0	0	0	1	0	0	0	0	0	1	1	1	0
C20orf203	1	1	0	1	0	0	0	0	1	0	0	1	0	0	0	1	1	1	1	1	0	1	1	1	1	0	0	1	0	1	1	0	1	0	0	0	0	0	0	1	0	1
C20orf204	0	0	0	0	0	0	0	0	0	1	0	0	0	0	0	0	0	0	0	0	0	0	1	1	0	0	0	0	0	0	0	1	1	0	1	0	1	0	0	0	0	0
C20orf96	0	0	0	0	0	0	0	0	0	0	0	0	0	0	0	0	0	0	0	0	0	0	0	1	0	0	0	0	0	0	0	0	0	0	0	0	0	0	0	1	0	0
C21orf140	1	0	0	0	0	0	0	0	0	0	0	0	0	0	0	0	0	0	0	0	0	1	0	0	0	0	0	1	0	0	0	0	0	0	0	0	0	0	0	0	0	1
C21orf58	0	1	0	0	0	0	0	0	0	1	1	0	0	0	0	1	1	0	1	0	0	0	1	1	1	1	0	0	0	0	1	1	0	0	0	0	1	1	1	1	0	1
C21orf62	1	1	0	0	1	1	1	0	0	0	0	0	0	1	1	1	1	1	1	1	0	1	0	1	0	0	0	0	0	1	0	1	1	0	1	0	0	0	1	1	0	1
C21orf91	1	1	1	1	1	0	0	1	1	1	1	1	1	0	1	1	0	1	1	0	1	1	1	1	0	0	0	1	1	1	0	1	0	1	0	1	0	1	1	1	1	1
C22orf15	0	0	0	0	0	0	0	0	0	0	0	0	0	0	0	0	0	0	0	0	0	0	0	1	0	0	0	0	0	0	0	1	1	0	0	0	1	0	0	0	0	0
C22orf23	0	1	0	0	0	0	0	0	0	1	1	0	0	0	0	0	1	0	0	0	0	0	0	0	0	1	0	0	0	0	0	1	0	0	1	0	1	0	0	0	0	0
C22orf31	0	0	0	0	0	0	0	0	0	0	0	0	0	0	0	0	0	0	0	0	0	1	0	1	0	0	0	0	0	0	0	0	0	0	0	0	0	0	0	0	0	0
C22orf39	0	1	1	1	0	1	0	0	1	0	0	1	0	0	0	1	0	1	1	1	0	1	1	1	0	0	0	0	1	0	1	1	1	0	1	0	0	0	1	1	1	1
C22orf42	1	0	0	0	0	0	0	0	0	0	0	0	0	0	0	0	0	0	0	0	0	1	0	0	0	0	0	0	0	0	0	0	0	0	1	1	0	1	0	0	0	0
C2CD2	1	0	1	1	1	0	1	1	1	1	1	1	1	0	1	1	1	1	0	0	0	1	1	1	1	0	0	1	1	1	1	1	1	1	1	0	1	1	1	1	1	0
C2CD2L	0	1	0	1	0	1	1	0	0	0	0	1	0	0	0	0	1	0	0	1	0	0	1	1	1	0	0	1	0	0	0	0	1	1	1	1	1	0	1	0	1	1
C2CD3	1	1	1	0	0	0	0	0	0	0	0	0	0	1	1	0	1	1	1	1	0	0	0	1	0	0	1	1	1	1	0	1	1	1	0	1	0	1	1	1	0	0
C2CD4A	0	1	1	0	0	0	1	0	0	1	1	1	0	0	0	1	1	0	0	1	1	1	1	1	0	0	0	1	1	0	1	0	1	0	0	0	1	0	1	0	1	1
C2CD4B	0	0	0	0	0	0	1	0	0	1	1	0	0	0	0	0	0	0	0	0	0	0	1	1	0	0	0	0	1	0	0	1	0	0	0	0	1	0	1	0	1	0
C2CD4C	0	1	0	0	0	0	0	0	0	1	1	0	0	0	0	0	0	1	0	0	1	0	1	1	1	0	1	0	1	0	1	0	1	0	0	0	1	0	0	1	0	0
C2CD4D	0	0	0	0	0	0	0	0	0	1	1	0	0	0	0	0	0	0	0	1	0	0	1	1	0	0	0	0	0	0	1	0	0	0	1	0	1	0	0	0	1	0
C2CD5	0	0	1	1	1	1	1	1	1	1	0	1	0	0	1	1	0	1	1	1	1	0	1	0	0	1	0	0	1	1	0	1	0	0	1	0	0	0	0	1	1	1
C2CD6	0	1	0	1	1	1	0	0	1	1	0	1	0	0	1	1	1	0	1	0	0	1	1	0	0	1	0	1	0	0	0	1	0	0	0	1	0	0	1	1	1	0
C2orf15	0	0	0	0	0	0	0	0	0	0	0	0	0	0	0	1	0	0	0	0	0	1	0	0	0	0	0	0	0	0	0	0	1	0	0	0	1	0	0	1	0	1
C2orf16	1	1	0	1	0	0	1	1	1	0	1	1	0	0	0	0	1	1	1	1	0	1	1	0	0	1	0	1	0	1	1	0	1	1	0	1	0	1	1	1	1	1
C2orf42	0	1	0	0	1	1	0	0	0	0	1	0	0	1	0	0	1	0	0	0	1	1	0	0	0	1	0	1	0	0	0	1	0	0	0	0	0	0	1	1	0	0
C2orf49	1	1	0	0	0	1	1	0	1	0	0	1	1	1	1	0	0	1	1	0	1	1	0	0	1	1	0	1	0	0	0	1	1	0	0	1	0	0	1	1	1	1
C2orf50	1	1	1	1	0	0	1	1	1	1	0	1	1	1	1	1	1	1	1	0	1	1	0	1	1	1	1	1	1	1	1	1	1	1	0	1	1	1	1	0	0	0
C2orf66	0	0	0	0	0	0	0	0	1	0	0	1	1	1	0	1	0	0	0	0	0	1	0	0	0	1	0	1	0	0	0	0	0	0	0	0	0	1	0	0	1	0
C2orf68	1	1	0	0	0	0	1	0	0	0	0	0	1	1	1	1	0	0	1	0	0	1	0	0	0	0	0	1	0	1	1	0	0	0	0	0	0	0	1	0	0	1
C2orf69	1	0	0	0	1	1	1	1	1	0	0	1	1	0	1	1	1	0	1	0	1	1	1	0	0	0	1	1	0	0	1	1	1	1	0	0	1	0	0	1	1	1
C2orf72	0	1	0	0	0	1	0	0	1	1	0	0	0	0	0	1	1	0	0	1	0	1	1	1	0	0	0	1	0	1	1	0	1	1	0	0	1	0	1	0	1	0
C2orf73	1	0	0	1	0	0	0	0	0	0	0	0	0	1	0	0	1	0	1	0	1	1	0	0	0	0	1	1	1	1	1	1	0	1	0	0	0	1	0	0	0	1
C2orf74	0	0	0	0	0	0	0	1	0	0	0	0	1	0	0	0	0	0	1	0	0	0	0	0	0	0	1	0	0	0	0	0	0	1	0	0	0	1	0	1	0	1
C2orf76	1	0	0	0	0	0	0	0	0	0	0	0	0	0	1	1	0	0	1	0	0	0	0	0	0	0	0	0	0	0	0	0	0	0	0	0	0	0	1	0	0	0
C2orf78	0	1	0	0	0	0	0	1	0	0	0	0	0	1	1	1	0	0	0	1	0	1	0	0	0	1	0	1	1	1	0	0	0	0	0	0	0	0	0	0	1	0
C2orf80	0	0	1	0	0	0	0	1	0	0	0	1	0	0	0	0	0	0	0	1	0	0	0	0	0	0	0	0	0	0	0	1	0	0	1	1	0	0	0	0	1	0
C2orf81	0	0	1	1	0	0	0	0	0	0	0	0	0	1	0	0	0	0	0	0	0	0	1	1	0	0	0	0	0	0	0	0	0	1	0	0	1	0	0	0	0	0
C2orf88	1	1	0	0	1	1	1	1	1	0	0	1	1	1	1	1	1	1	1	1	0	1	0	0	0	0	1	1	1	1	0	0	0	0	0	1	1	0	1	1	1	1
C2orf92	0	0	0	0	0	0	0	0	0	0	0	0	0	0	0	0	0	0	0	0	0	0	1	0	0	0	0	0	0	0	0	0	0	0	0	0	0	1	0	0	0	0
C3	0	1	0	0	0	0	0	0	0	1	1	0	0	1	0	0	0	0	0	1	0	0	1	0	0	1	0	0	0	1	1	0	1	1	0	1	1	0	0	0	0	1
C3AR1	0	0	0	0	0	1	0	0	1	0	0	1	0	0	1	1	1	0	1	1	1	1	0	1	0	1	0	0	0	0	0	1	0	0	1	1	0	1	1	0	0	0
C3orf18	0	1	1	1	0	0	0	0	0	0	0	0	0	0	0	0	0	1	0	0	0	0	0	0	0	0	0	1	0	0	1	0	1	1	0	0	1	0	1	1	0	1
C3orf20	0	1	1	1	0	0	0	0	0	0	0	0	1	0	0	0	0	0	0	0	0	0	0	0	0	1	0	1	1	1	1	0	0	0	0	1	0	0	0	0	0	1
C3orf22	0	0	0	0	0	0	0	0	0	0	0	0	0	0	0	0	0	1	0	0	0	0	1	1	0	0	0	0	0	0	0	0	0	0	1	1	0	0	0	0	0	1
C3orf33	1	0	0	0	1	0	1	0	1	0	0	0	0	1	1	1	0	1	1	0	1	1	0	0	0	0	0	0	0	0	1	0	0	0	1	1	0	1	0	1	1	0
C3orf38	0	0	0	1	0	0	0	1	0	0	0	0	0	0	0	0	0	0	1	0	1	1	1	0	0	0	0	1	0	0	1	0	0	0	0	0	0	0	0	0	0	0
C3orf49	0	0	0	0	0	0	0	0	0	0	0	0	1	0	0	0	0	0	0	0	0	1	0	0	0	0	0	0	0	0	0	0	0	1	1	0	0	0	0	0	0	0
C3orf52	1	1	0	0	0	0	1	1	1	0	0	0	1	0	0	0	1	1	1	0	1	0	1	1	0	0	1	0	1	0	0	1	0	1	0	0	0	1	0	1	0	0
C3orf62	1	1	0	0	0	1	1	0	1	1	1	1	0	0	1	1	1	0	1	0	0	1	1	1	1	1	1	0	1	1	1	0	1	0	0	0	1	1	0	0	0	1
C3orf70	1	1	0	1	1	1	1	0	0	1	1	1	0	1	1	1	0	1	1	0	1	1	1	0	1	0	1	1	1	1	1	1	1	1	1	1	1	0	1	1	1	0
C3orf80	0	0	0	0	0	0	0	0	1	1	0	1	0	0	1	0	0	0	0	1	1	1	1	1	1	0	0	0	1	0	1	0	0	0	1	0	1	0	0	0	1	0
C3orf84	0	0	0	0	0	0	0	0	0	0	0	0	0	0	0	0	0	0	0	0	0	0	0	0	0	0	0	0	0	0	0	0	0	1	0	0	1	0	0	0	0	0
C3orf85	0	0	0	0	0	0	0	0	1	0	0	0	1	0	0	1	0	0	1	0	1	1	0	1	0	0	0	1	0	1	1	0	0	0	1	0	0	0	0	1	1	0
C4A	0	1	1	0	0	0	0	0	0	0	1	0	1	0	0	0	1	0	0	0	0	0	1	1	1	0	1	0	1	0	1	0	1	0	1	0	1	1	0	1	0	1
C4B	0	1	1	0	0	0	0	0	0	0	1	0	1	0	0	0	1	0	0	0	0	0	1	1	1	0	1	0	1	0	1	0	1	0	1	0	1	1	0	1	0	1
C4BPA	0	0	0	0	0	0	0	1	0	0	0	0	0	1	0	0	0	0	0	0	0	0	0	1	0	1	0	0	1	1	1	0	0	1	0	0	1	1	1	1	0	0
C4BPB	0	0	0	0	1	0	0	0	0	0	0	0	1	0	0	0	0	0	0	0	0	0	1	0	0	0	0	0	0	0	0	1	1	0	1	0	0	0	0	0	0	0
C4B_2	0	1	1	0	0	0	0	0	0	0	1	0	1	0	0	0	1	0	0	0	0	0	1	1	1	0	1	0	1	0	1	0	1	0	1	0	1	1	0	1	0	1
C4orf17	0	1	0	0	1	0	0	0	0	0	0	0	0	1	0	0	0	0	1	0	0	0	0	1	0	0	0	0	0	1	0	0	0	1	0	1	0	1	1	0	0	0
C4orf19	1	1	0	0	1	1	0	0	0	0	0	0	0	1	1	1	1	1	1	1	0	1	0	0	0	1	0	1	0	1	0	1	1	0	0	0	0	0	1	1	0	1
C4orf3	0	1	0	0	0	1	1	0	0	0	0	1	0	1	0	1	0	0	1	0	0	1	0	0	0	1	1	1	0	0	1	0	1	1	0	0	1	0	1	1	0	1
C4orf33	0	1	0	0	1	0	0	0	1	0	0	1	1	0	1	1	0	0	1	0	1	1	0	0	0	1	1	1	1	0	0	0	1	1	0	0	0	0	1	1	1	0
C4orf36	0	0	0	0	0	0	0	0	1	0	0	0	0	0	0	0	0	0	0	0	0	0	0	0	0	0	0	0	0	0	0	0	1	0	1	0	1	0	1	0	0	0
C4orf46	1	1	0	0	1	1	1	1	1	1	1	0	0	0	0	1	0	1	1	0	1	1	0	1	0	0	0	1	1	0	1	0	0	0	0	0	0	0	0	0	1	1
C4orf48	0	0	0	0	0	0	0	0	0	0	0	0	0	0	0	0	0	0	0	0	0	0	0	0	0	0	0	0	0	0	0	0	0	0	1	0	1	0	0	0	0	0
C4orf50	0	1	0	0	0	0	0	1	0	0	0	0	0	1	0	0	1	0	0	0	0	0	1	1	0	0	0	1	0	0	1	1	1	0	0	0	1	0	1	0	0	0
C4orf51	0	0	1	0	0	0	0	0	0	0	0	0	0	0	0	0	0	0	1	0	0	0	0	0	0	0	1	1	1	0	0	0	0	0	0	0	0	0	0	0	0	0
C4orf54	1	1	1	0	0	1	1	0	1	1	1	1	1	1	0	1	1	1	1	1	0	1	1	1	1	1	1	1	1	1	1	0	1	1	1	1	1	0	1	1	1	1
C5	1	1	0	0	1	1	1	1	1	0	0	1	0	0	1	1	0	1	1	0	0	1	1	0	0	0	1	1	1	0	1	0	0	0	1	1	0	1	0	0	1	0
C5AR1	0	1	1	0	0	0	0	0	0	0	0	0	0	0	0	0	1	0	0	1	1	1	0	1	0	0	0	0	0	1	0	1	0	0	1	0	1	0	0	0	1	1
C5AR2	1	1	1	0	0	1	1	1	1	1	1	1	1	0	1	1	0	1	1	1	1	1	1	1	0	0	0	0	0	1	1	0	1	0	1	0	1	1	1	1	1	0
C5orf15	1	1	0	0	1	1	1	1	1	0	0	0	1	0	1	1	0	0	1	0	1	0	0	0	0	0	0	0	0	0	1	0	0	0	0	0	1	0	1	0	0	0
C5orf22	1	1	0	0	0	0	1	1	1	0	0	1	0	1	1	0	1	1	0	0	1	1	0	0	1	1	0	0	1	1	1	1	0	1	1	0	1	0	0	0	1	0
C5orf24	1	1	1	1	1	1	1	1	1	1	0	1	1	0	1	1	1	1	1	1	1	1	0	1	0	1	0	1	1	0	0	1	1	1	0	1	1	0	1	1	1	0
C5orf34	0	0	0	0	0	1	0	0	1	0	0	0	0	0	1	0	0	0	1	0	1	1	0	0	0	1	0	1	1	0	0	0	0	0	1	1	0	0	0	1	1	0
C5orf46	0	0	0	0	0	0	0	0	0	0	0	0	0	0	0	0	0	0	0	0	0	0	0	0	0	0	0	0	0	1	0	0	0	0	0	0	0	0	0	0	0	0
C5orf47	1	1	0	0	1	1	0	0	1	0	0	1	1	0	0	1	0	1	1	1	0	1	1	0	1	1	0	0	0	0	1	0	0	1	0	0	1	1	0	1	1	0
C5orf52	0	0	0	1	0	0	0	0	0	0	0	0	0	0	1	0	0	0	0	0	0	0	0	0	0	0	1	0	0	0	1	0	0	0	0	0	1	0	0	0	0	0
C5orf58	0	0	0	0	0	0	0	0	0	0	0	0	0	0	0	1	0	0	0	0	1	1	0	0	0	0	0	0	0	0	0	0	0	0	0	0	0	0	0	1	0	0
C5orf63	0	0	0	0	0	0	0	0	0	0	0	0	0	0	0	1	0	0	1	0	0	0	1	0	0	0	0	0	0	1	0	1	0	0	0	1	0	0	0	1	1	0
C6	0	0	0	0	1	0	0	1	0	0	0	1	0	1	1	1	0	1	1	1	0	1	0	1	0	1	1	0	0	0	0	1	0	1	0	0	0	0	1	0	0	0
C6orf118	0	1	0	0	0	0	0	0	0	0	0	0	0	0	0	1	0	0	0	0	1	0	0	0	0	0	0	0	0	0	0	1	0	0	0	0	0	0	0	0	0	1
C6orf120	0	0	0	1	1	1	0	1	0	1	1	1	0	0	0	0	1	1	1	1	1	1	0	1	1	1	1	1	0	0	1	1	0	0	1	1	1	0	1	1	0	0
C6orf132	0	1	1	1	0	0	1	0	0	1	0	1	0	0	0	1	0	1	1	1	0	1	1	1	0	0	1	0	0	1	1	1	1	0	1	0	1	0	1	0	1	0
C6orf136	0	0	0	1	0	0	0	0	0	0	0	0	0	0	1	1	0	0	0	1	1	0	1	0	1	0	0	0	0	1	0	1	0	0	0	0	1	0	0	0	0	0
C6orf141	0	1	0	0	0	0	0	0	0	1	0	0	0	0	0	1	0	0	1	0	0	0	0	0	0	0	0	0	0	0	0	0	1	1	1	0	1	0	1	0	0	0
C6orf15	0	1	0	0	0	0	0	0	0	0	0	0	0	0	0	0	0	0	0	1	0	0	0	0	0	0	0	0	0	0	0	0	0	0	0	0	0	0	0	0	0	0
C6orf163	0	0	0	0	0	0	0	0	0	0	0	0	0	0	0	0	0	0	1	0	1	0	0	0	0	1	0	1	0	0	0	0	0	0	0	1	0	0	0	0	0	0
C6orf226	0	1	0	0	0	0	0	0	0	0	0	0	0	0	0	0	0	0	0	0	0	0	0	0	0	0	0	0	0	0	0	0	0	0	0	0	1	0	0	0	0	0
C6orf47	1	0	0	0	0	0	1	0	0	0	1	0	0	0	0	0	0	1	0	1	0	0	0	1	1	0	0	0	1	0	1	0	0	1	1	0	0	0	0	0	1	1
C6orf52	0	1	1	1	0	1	0	1	0	0	0	1	0	0	0	0	0	1	0	0	0	0	0	1	0	0	0	0	0	0	0	0	0	0	0	0	0	0	0	0	0	0
C6orf58	0	0	0	0	1	0	1	0	0	0	0	0	0	0	0	0	0	0	1	0	1	0	0	0	0	0	0	0	0	0	1	0	0	0	0	0	0	0	0	0	1	0
C6orf62	1	0	0	0	1	1	1	1	1	0	0	1	0	0	1	1	1	0	0	0	1	1	0	0	0	0	0	1	1	0	0	1	1	0	0	0	0	0	0	0	0	0
C6orf89	0	1	1	0	1	0	1	0	1	0	0	0	0	0	0	1	0	1	0	1	1	1	0	1	0	0	0	1	1	0	1	1	0	1	1	1	1	0	1	1	1	1
C7	1	1	0	1	0	1	0	0	0	0	0	1	1	0	1	1	1	1	1	1	0	1	1	1	0	0	0	1	1	1	1	1	1	0	0	1	1	0	1	1	1	1
C7orf25	0	0	0	0	0	0	0	0	0	1	0	1	0	0	0	0	0	1	1	0	0	1	0	1	1	0	0	0	0	0	1	1	0	0	0	1	1	0	0	1	1	0
C7orf33	0	0	0	0	0	0	0	0	0	0	0	0	0	0	0	0	0	0	0	0	1	0	0	0	1	0	0	1	0	0	0	0	0	1	0	0	0	0	0	0	1	0
C7orf50	0	0	1	0	1	0	0	0	0	1	0	0	0	0	0	0	0	0	0	0	0	0	1	1	1	0	0	0	0	0	1	0	0	0	1	0	1	0	1	0	0	0
C7orf57	1	0	0	1	1	1	1	1	0	0	0	1	0	1	1	1	0	1	0	0	0	1	0	1	0	0	0	0	0	0	1	0	0	0	0	0	1	0	0	1	1	1
C8A	0	0	0	0	0	1	0	0	0	0	0	1	1	1	1	1	0	1	1	0	0	1	0	1	0	0	1	0	1	0	0	0	0	0	0	1	1	0	1	0	0	1
C8B	0	1	0	0	0	0	0	0	1	1	1	0	0	1	0	1	1	0	1	0	0	0	0	0	0	0	0	0	1	0	0	0	1	1	0	0	0	0	0	0	0	1
C8G	0	1	0	0	0	0	0	0	0	0	0	0	0	0	0	0	0	0	0	0	0	0	0	0	0	0	0	0	0	0	0	1	1	0	0	0	0	0	1	0	0	0
C8orf33	0	1	0	0	0	1	0	0	1	1	0	1	0	0	1	0	0	1	1	0	0	0	1	0	0	0	0	1	1	1	1	1	0	0	1	1	1	1	0	0	0	0
C8orf34	0	1	0	0	1	0	0	0	0	1	0	1	0	0	1	0	0	0	1	0	1	1	0	1	0	0	1	0	0	0	0	0	1	1	0	0	1	0	0	1	0	0
C8orf48	0	0	0	0	0	0	0	0	0	0	0	0	0	0	1	1	0	0	1	0	1	1	0	0	0	1	1	0	1	0	0	0	1	0	0	0	0	0	0	1	0	1
C8orf58	0	0	0	0	0	0	0	1	0	0	1	0	0	0	0	1	0	1	0	0	0	0	1	1	0	0	0	0	0	0	1	0	0	0	0	0	0	0	0	1	1	0
C8orf74	0	0	0	0	0	0	0	0	0	0	0	0	0	0	0	0	0	0	0	0	0	0	0	0	0	0	1	0	0	1	0	1	1	0	0	0	1	0	0	0	0	0
C8orf76	0	0	0	0	0	0	1	0	0	1	0	0	0	0	0	0	0	0	1	0	0	0	1	0	0	0	0	0	0	0	1	0	0	0	0	0	0	0	1	1	1	0
C8orf82	0	1	1	1	0	0	0	0	0	1	1	0	0	0	0	0	0	0	0	0	0	0	1	1	0	0	0	0	0	1	1	0	0	0	1	0	1	0	0	0	0	0
C8orf88	0	0	0	0	0	1	1	0	1	1	1	1	0	0	0	0	1	1	0	0	1	0	0	1	0	0	0	1	0	0	0	0	0	0	0	0	1	0	0	1	1	0
C8orf89	0	1	0	0	0	0	0	0	0	0	0	0	0	0	0	1	0	1	0	0	1	0	0	0	0	0	0	0	0	0	0	0	0	0	0	0	0	0	0	0	0	0
C8orf90	0	1	0	0	0	0	0	0	0	1	0	0	0	0	0	0	0	0	0	0	0	0	0	0	0	0	0	0	0	0	0	0	0	0	1	0	1	0	0	0	0	0
C9	1	0	0	0	0	1	0	0	1	0	0	1	0	1	1	0	1	1	1	0	0	1	0	1	0	0	1	1	1	1	0	0	1	1	0	0	0	0	0	0	0	1
C9orf131	0	0	0	0	0	0	0	0	0	0	0	0	0	0	0	0	0	1	0	0	0	0	0	0	0	1	0	0	0	0	1	1	0	0	1	0	1	1	1	0	0	1
C9orf152	0	0	0	0	0	0	0	0	0	0	0	0	0	0	0	0	0	0	0	0	0	1	0	1	0	0	0	0	0	1	0	1	0	0	0	0	0	0	1	0	0	0
C9orf153	0	0	1	0	0	0	0	0	0	0	0	1	0	0	1	1	0	1	0	0	1	1	0	1	0	0	0	0	0	0	1	1	0	1	0	1	0	0	1	1	1	0
C9orf40	1	0	1	1	0	0	1	1	1	1	1	1	0	0	1	1	0	0	1	1	0	1	1	1	1	0	1	1	1	0	1	0	0	0	1	0	1	0	1	0	1	0
C9orf43	0	1	0	0	0	0	0	0	0	0	0	0	0	0	0	0	0	1	0	0	0	1	0	0	0	0	1	0	0	0	0	0	0	0	0	0	0	0	0	0	0	0
C9orf50	0	0	0	0	0	0	0	0	0	0	1	0	0	0	1	0	0	0	0	0	0	1	1	1	1	0	0	0	0	1	1	1	0	0	0	1	1	0	1	0	0	0
C9orf57	0	0	0	0	0	1	0	1	0	0	0	0	0	0	1	1	0	0	0	0	0	0	0	0	0	0	0	0	1	0	0	0	0	0	0	0	0	0	0	1	0	0
C9orf72	1	0	0	0	1	1	1	1	1	0	0	1	0	0	0	1	1	1	1	1	0	1	0	0	0	0	1	1	1	1	0	1	0	1	0	0	1	0	0	0	1	1
[truncated: 17,160 more rows]
