# Supplementary material for: RNA-binding protein transcripts reflect composition of target mRNAs
Source: Nucleic Acids Res. 2026 Jun 8;54(11):gkag540. doi: 10.1093/nar/gkag540 (PMC13244147; doi:10.1093/nar/gkag540)
Supplement: gkag540_Supplemental_Files [file gkag540_supplemental_files.zip › S7_RBP_Pvalue_Shifts.csv]

RBP	GUA	ADE	CYT	URA	Overall
KHSRP	-10.46032782	-21.22168663	-28.1404325	-19.22526871	-19.76192892
PPIG	-11.00532931	-14.57226078	-19.99198285	-15.74340307	-15.328244
GRWD1	-1.514050977	-39.57711378	-17.05821734	-2.708123981	-15.21437652
U2AF2	-9.564378452	-14.26060367	-12.98951544	-11.50672631	-12.08030597
LARP4	-11.15248879	-10.75683225	-11.39952053	-14.16683714	-11.86891968
METAP2	-5.81774204	-9.989009735	-10.91975406	-7.916781488	-8.660821831
DGCR8	-10.47953594	-10.48276562	-4.27267368	-4.061896672	-7.324217977
ZNF622	-13.64456969	-5.778636139	-1.807177562	-7.38024286	-7.152656563
SDAD1	-4.645383542	-11.30914583	-3.461339348	-0.836215596	-5.06302108
FAM120A	0.330749354	-4.090665005	-8.062940297	-7.714539673	-4.884348905
AQR	-4.268626983	-4.742719621	-3.572205274	-5.896293942	-4.619961455
SERBP1	-2.309706803	-4.122606058	-4.940791228	-6.360104068	-4.433302039
IGF2BP1	0.140846999	-7.231129095	-7.241063163	-3.186080879	-4.379356535
TBRG4	-0.426582189	-7.289050606	-3.541194545	-4.751116523	-4.001985966
PHF6	-4.670020411	-3.742216966	-3.393789888	-3.828792144	-3.908704852
HNRNPL	-5.361059876	-4.30963026	-1.195803483	-4.159011113	-3.756376183
YBX3	-3.370389711	-1.27370334	-4.551241758	-5.606174554	-3.700377341
GPKOW	-4.913284965	-2.828862579	-1.898765078	-3.774903601	-3.353954056
SRSF1	-2.509393853	-0.175575667	-1.841246026	-8.430679825	-3.239223843
RO60	-4.020018395	-2.247256333	-1.862507063	-3.526288973	-2.914017691
DDX6	-4.168511968	-3.029247126	-1.974213801	-2.390899226	-2.89071803
LARP7	-0.961024188	-6.782172121	-2.243591037	-1.01536961	-2.750539239
SND1	-1.522021279	0.256690088	-1.402428559	-8.089058072	-2.689204456
WRN	-2.802110886	-2.20987435	-2.209856108	-2.612592368	-2.458608428
FXR2	-0.236125586	-6.727508906	-3.707951115	0.859614365	-2.452992811
EIF3G	-0.598571677	-1.496462238	-2.766373809	-4.461009225	-2.330604237
DDX59	-0.795129164	-3.182925226	-3.043563483	-0.721904112	-1.935880496
SMNDC1	-1.982915555	-0.430814134	-2.181053407	-3.080611825	-1.91884873
HNRNPK	-0.023941384	-0.844906992	-4.651426874	-1.975749832	-1.87400627
LSM11	-1.967977517	2.490304423	-1.26324051	-6.575862088	-1.829193923
PTBP1	-1.750257558	-1.42964148	-0.107780623	-3.738861031	-1.756635173
XRN2	-1.499155916	-2.908376425	-1.132503294	-1.166155251	-1.676547722
U2AF1	-2.683207877	-1.658218385	0.413273143	-2.302990544	-1.557785916
UTP3	5.225288104	-6.342880271	-6.207828407	1.3312376	-1.498545744
DDX52	-1.889997918	-1.907575539	-1.211007529	-0.843677967	-1.463064738
EIF3H	-1.16778966	-0.384008192	-0.85319724	-3.09315267	-1.374536941
SAFB2	-2.667595706	-0.490235078	-0.430496616	-1.909281217	-1.374402154
WDR43	-2.130796479	-1.145256015	-0.031841426	-2.105393029	-1.353321737
SAFB	-2.871788141	0.072686367	-0.357752254	-1.926529598	-1.270845906
FMR1	-0.733601181	-2.088467542	0.329148682	-2.042369972	-1.133822503
IGF2BP2	0.145102291	-1.031636084	0.814001089	-4.294750169	-1.091820718
DDX55	4.306630656	-6.501405743	-4.06387734	1.897404297	-1.090312033
GRSF1	-1.850749722	0.468720218	-0.201896389	-2.689124767	-1.068262665
G3BP1	-1.716414751	0.486298283	1.11560318	-4.022235678	-1.034187241
PUS1	-0.943378137	-0.695271769	-0.443341103	-1.646270613	-0.932065405
MTPAP	-1.476865291	-0.31510854	0.202113406	-2.01042055	-0.900070244
NIP7	-0.556968345	-0.371025471	-1.348846568	-1.310497505	-0.896834472
DROSHA	-1.508776372	-2.052516595	0.068595379	0.031251319	-0.865361567
AARS1	-0.685794653	-2.325688921	0.298726072	-0.422904072	-0.783915393
WDR3	-1.359386831	-0.412096891	-0.672518357	-0.509694874	-0.738424238
UTP18	0.823532256	-2.120427009	-1.388206557	-0.179825465	-0.716231694
PUM1	-0.662504259	-0.783470158	0.519297503	-1.857736315	-0.696103307
CSTF2	-0.83255681	0.121781218	0.221140022	-2.273909962	-0.690886383
NOLC1	0.302323897	-1.934129656	0.317835915	-1.232945302	-0.636728786
EIF3D	-0.300500419	-0.787416313	-0.167044149	-1.137238235	-0.598049779
CDC40	-0.996756626	-0.371445685	-0.611049483	-0.3755978	-0.588712399
SLTM	1.310090927	-2.617616897	-2.790020487	1.839083525	-0.564615733
MPP4	0.104692986	-0.498486168	-0.537816508	-1.126257646	-0.514466834
NKRF	-1.138792936	-0.670823191	0.376267062	-0.476921015	-0.47756752
CSTF2T	-1.328880167	1.073924202	-0.509848948	-1.131263839	-0.474017188
KHDRBS1	-0.088150511	-0.203741663	-0.816243552	-0.518991495	-0.406781805
EIF4G2	-0.596692353	0.113533916	-0.477940787	-0.521434664	-0.370633472
YWHAG	-0.157922776	0.401534026	-0.63010691	-1.068114634	-0.363652574
XRCC6	-0.704068409	0.015089655	-0.502068758	-0.245951424	-0.359249734
SSB	0.179844372	-0.677659546	-0.884742118	0.035722848	-0.336708611
STAU2	-0.368541762	-0.212906933	-0.491433249	-0.118100001	-0.297745486
HNRNPUL1	-0.149642504	-0.235755839	-0.225530991	-0.565410349	-0.294084921
NPM1	-0.322600282	-0.129612489	-0.454528648	-0.215052262	-0.28044842
ZRANB2	-1.006478669	-1.098812738	0.904228955	0.321700749	-0.219840426
DDX21	-0.269845758	-0.255859909	-0.489327945	0.168003386	-0.211757556
RBM22	0.11958109	-0.134518616	-0.051643698	-0.632300635	-0.174720465
SUPV3L1	-0.591233801	0.106443789	0.121031981	-0.271318412	-0.158769111
ZC3H8	-0.052298876	-0.008992291	-0.607132013	0.100442627	-0.141995138
TAF15	-0.249326339	0.177905018	-0.223205564	-0.254376585	-0.137250867
SF3A3	0.106621134	-0.670973617	-0.56405445	0.595268182	-0.133284688
SUGP2	-0.208374022	-0.358739541	0.520854468	-0.457523981	-0.125945769
NSUN2	0.271053866	-0.076044706	-0.306870951	-0.319018127	-0.10771998
FUS	0.40904511	-0.585346422	0.236197132	-0.406981415	-0.086771399
SRSF7	-0.236439192	-0.103953039	0.303688594	-0.270775966	-0.076869901
BCCIP	0.091903886	0.054913514	-0.128501452	-0.265236261	-0.061730078
HNRNPU	0.052483477	0.063028594	0.010919592	-0.358290688	-0.057964757
HNRNPM	1.539044715	-0.175026512	-0.023053982	-1.485197244	-0.036058256
DKC1	0.10180984	0.064117139	-0.450617399	0.255067996	-0.007405606
POLR2G	0.140256761	-0.011875386	-0.083142564	-0.044719144	0.000129917
DDX42	0.634466505	-0.164372001	-0.142036822	-0.294088513	0.008492292
RBFOX2	0.342648194	-0.129204321	0.424330948	-0.585154253	0.013155142
SBDS	0.300673104	0.060658221	0.033576394	-0.302745141	0.023040645
GEMIN5	-0.831862039	-0.232095723	1.500203977	-0.328332676	0.026978385
FASTKD2	-1.104112556	0.073298326	0.61885223	0.615689353	0.050931838
NONO	0.269987622	0.110409238	0.703206257	-0.843806938	0.059949045
FTO	-0.319672997	1.486597188	-0.026472145	-0.868491561	0.067990121
SFPQ	-0.092748499	0.216363789	-0.090357801	0.25239232	0.071412452
RPS11	-0.058780836	-0.050765532	0.349418896	0.082021849	0.080473594
HNRNPA1	0.16579729	0.206874885	0.152957338	-0.129307827	0.099080422
RPS3	0.921298267	1.009107766	-0.91196967	-0.581659139	0.109194306
PRPF4	0.503479346	-0.065177377	0.540908974	-0.519303236	0.114976927
SLBP	0.126294856	0.149414294	0.549055839	-0.266907873	0.139464279
SRSF9	1.38652859	-0.991278524	0.865786647	-0.661912795	0.14978098
RBM5	0.22696779	0.309275847	0.141949857	0.123738639	0.200483033
XPO5	-0.120571031	-0.140981694	1.43121846	-0.271381863	0.224570968
GNL3	0.343365017	0.536938017	0.843795855	-0.813734889	0.227591
IGF2BP3	0.634973619	-0.015764306	-0.130408845	0.54207714	0.257719402
FXR1	0.2082379	0.780585697	-0.044789289	0.089027099	0.258265352
PPIL4	0.086368114	0.864409845	0.262359567	0.2241259	0.359315857
FKBP4	0.418264938	0.309043021	0.725542321	0.011155226	0.366001377
APOBEC3C	-0.508157927	1.166721632	1.137217343	-0.199372525	0.399102131
DDX3X	-0.28752275	-1.991871276	1.304471794	2.94931338	0.493597787
NIPBL	-1.277493443	2.220608196	2.458957493	-1.232016145	0.542514025
AGGF1	0.374937466	2.420305018	0.651608803	-0.562665896	0.721046348
EWSR1	0.99267146	0.642602272	1.025217077	0.347104468	0.751898819
MATR3	0.889905056	0.879507007	0.323449366	1.110183754	0.800761296
GTF2F1	2.957286283	-0.169156431	0.309233819	0.36356056	0.865231058
EXOSC5	0.057594259	1.02275726	2.27840309	0.229769254	0.897130966
AATF	2.189336233	-1.118621913	0.399960017	2.644534585	1.028802231
SF3B1	1.115886969	-0.124319398	2.332908694	1.136679277	1.115288885
TRA2A	0.321561483	-0.101010939	3.733688997	1.176481669	1.282680302
HNRNPC	1.252764428	0.263388608	0.978168212	2.73958656	1.308476952
DDX24	0.729212862	0.292049773	2.276552277	1.95406677	1.31297042
ABCF1	1.784178015	0.541793982	1.46348339	1.483570474	1.318256465
FUBP3	-1.454943532	1.387277927	5.549178198	0.451275091	1.483196921
TARDBP	0.096143714	0.449442039	2.252560241	3.814251439	1.653099358
TIAL1	1.534209066	0.388894364	1.957844602	3.118023771	1.749742951
SF3B4	-2.4260038	2.150155808	6.044372005	1.352609626	1.78028341
ZC3H11A	0.912758286	1.165063072	3.53883013	2.031168384	1.911954968
PRPF8	1.337189809	0.8458984	3.556109877	1.95258981	1.922946974
ZNF800	3.051571427	4.939359472	1.858986703	-1.313367142	2.134137615
DDX51	3.077375267	1.557640455	2.126192862	2.052814949	2.203505883
CPEB4	1.913049853	1.498835282	2.316135008	3.331064023	2.264771042
CPSF6	2.546727193	0.76162144	3.320367469	2.886614594	2.378832674
RBM15	5.846159421	2.249004946	2.021331907	0.628003903	2.686125044
PABPC4	3.81099192	1.894470719	3.401998401	3.471007462	3.144617125
PCBP2	-0.794475682	4.197585941	9.828554243	-0.13038163	3.275320718
NCBP2	0.680756749	3.081131539	7.417289312	2.302291453	3.370367263
QKI	4.120907066	2.245241093	3.137101821	4.151104293	3.413588568
AKAP8L	4.77397303	1.822902231	3.207684388	5.048078335	3.713159496
SUB1	1.006258349	-0.087327552	8.895721634	5.97737136	3.948005948
NOL12	4.49312511	2.709813624	5.71185503	4.401653367	4.329111783
AKAP1	5.93924793	1.922393766	7.126498095	3.81254391	4.700170925
BUD13	3.035451693	1.108923715	6.123009992	9.283281692	4.887666773
EFTUD2	2.876378806	7.308243979	7.146652248	2.81637814	5.036913293
HLTF	3.929896701	8.069798649	7.995614243	2.665474897	5.665196122
PABPN1	10.33542899	5.746047092	2.677990721	3.90826609	5.666933224
LIN28B	5.393006958	4.303770047	10.0409782	6.885580186	6.655833847
DHX30	6.907402479	6.222560607	8.554934231	6.545968826	7.057716536
UCHL5	3.941390935	16.02695075	12.55717632	-0.313472639	8.053011342
PUM2	10.85360245	4.782705848	10.55120359	14.54879647	10.18407709
TIA1	11.02146889	3.44721456	10.09670698	16.52793712	10.27333189
UPF1	13.27397939	13.55583658	13.43185143	2.739871672	10.75038477
PCBP1	2.430227637	13.24509837	25.39881436	6.629650237	11.92594765
BCLAF1	22.35164493	31.90903098	32.8939999	15.01326232	25.54198453
