# Supplementary material for: RNA-binding protein transcripts reflect composition of target mRNAs
Source: Nucleic Acids Res. 2026 Jun 8;54(11):gkag540. doi: 10.1093/nar/gkag540 (PMC13244147; doi:10.1093/nar/gkag540)
Supplement: gkag540_Supplemental_Files [file gkag540_supplemental_files.zip › S8_ICP_calculation.py]

import numpy as np
import pandas as pd
import sys

# This script demonstrates the calculation of Interactome Codedness Preference (ICP)
# ICP represents an mRNA's set of K bound RBPs mean transcript nucleotide content,
# z-scored against a null distribution of binding to K proteins at random
# also calculates other mRNA interaction preferences for RBP features in protein information table

# =============================================================================
# USER CONFIGURATION
# Please define the paths to the necessary supplementary data files below.
# To reproduce eCLIP ICPs use Data S3 and Data S5, for HTR-SELEX ICPs use Data S4 and Data S6
# =============================================================================

# Path to Protein information table (e.g., Data S3 or S4)
# Containing RBP 'G', 'A', 'C', 'U' transcript content columns & optionally other RBP features
PATH_RBP_INFORMATION = "path/to/Data_S3_or_S4.txt"

# Path to Interaction information table (e.g., Data S5 or S6)
# Rows: RNAs, Columns: RBPs, Values: 1 (binding), 0 (no binding)
PATH_INTERACTION_MATRIX = "path/to/Data_S5_or_S6.txt"

# Path where the calculated N_RNA x ICP matrix will be saved
PATH_OUTPUT = "path/to/calculated_ICP_matrix.tsv"

# Number of random samplings for the null distribution (default from study: 10**4)
SIMULATION_N = 1000
# =============================================================================

def calculate_icp_matrix():
    print("Loading data files...")
    try:
        rbp_df = pd.read_csv(PATH_RBP_INFORMATION, sep='\t', comment='#')
        interaction_df = pd.read_csv(PATH_INTERACTION_MATRIX, sep='\t', index_col=0, comment='#')
    except FileNotFoundError as e:
        print(f"Error: Could not locate a file. Please check the paths.\n{e}")
        sys.exit(1)

    # Align matrix to the available RBPs in the composition table
    rbp_names = rbp_df['Name'].values

    # Ensure the interaction matrix columns match the known RBP names and order
    interaction_df = interaction_df[rbp_names]
    rna_names = interaction_df.index.values

    # Convert to NumPy arrays for rapid vectorized calculations
    feature_cols = [col for col in rbp_df.columns if col not in ['Name', 'Index']]
    p_M = rbp_df[feature_cols].values
    interactions_M = interaction_df.values

    num_rnas = len(rna_names)
    num_rbps = len(rbp_names)
    num_features = len(feature_cols)
    rbp_indices = list(range(num_rbps))

    print(f"Detected {num_features} RBP features for ICP/preference calculation.")
    print("Calculating RBP interaction probabilities...")

    # Calculate RBP_P_vec: the probability of selecting an RBP proportional to its general binding frequency
    rbp_binding_counts = interactions_M.sum(axis=0)
    rbp_p_vec = rbp_binding_counts / rbp_binding_counts.sum()

    # Dictionary to cache the null distributions based on interaction degree (k)
    # This prevents redundant simulations for RNAs that bind the exact same number of RBPs.
    rnd_RBPs_cache = {}

    # Matrix to store the calculated Z-scores (preferences) for all features
    icp_matrix = np.full((num_rnas, num_features), np.nan)

    print("Iterating through RNAs and computing interactome codedness preferences...")
    for i in range(num_rnas):
        if i % 1000 == 0 and i > 0:
            print(f"Processed {i} RNAs...")

        # Identify which RBPs bind to the current RNA (boolean mask translated to indices)
        bound_Is = np.where(interactions_M[i, :] == 1)[0]
        k = bound_Is.size

        # Actual mean feature composition of the specific RBPs bound by this RNA
        mean_bound = np.mean(p_M[bound_Is, :], axis=0)

        # Check if the null distribution for this degree (k) is already computed and cached
        if k in rnd_RBPs_cache:
            compositions = rnd_RBPs_cache[k]
        else:
            # Generate the null model by repeatedly sampling k RBPs according to their interaction probability
            idx = np.asarray([
                np.random.choice(rbp_indices, k, p=rbp_p_vec, replace=False)
                for _ in range(SIMULATION_N)
            ])

            # Compute the mean composition for each of the SIMULATION_N random samplings across all features simultaneously
            compositions = np.array([np.mean(p_M[Is, :], axis=0) for Is in idx])

            # To avoid 0-variance in background caused by too low SIMULATION_N with a rare, binary feature:
            compositions[0, np.all(compositions == 0, axis=0)] = 1

            # Store in cache for future RNAs with the exact same interaction degree
            rnd_RBPs_cache[k] = compositions

        # Calculate the normalized separation distance (Z-score) for all features
        z_score = (mean_bound - np.mean(compositions, axis=0)) / np.std(compositions, axis=0)
        icp_matrix[i, :] = z_score

    # Determine structured output column names to match the publication's formatting conventions
    output_columns = []
    for col in feature_cols:

        # ICP
        if col in ['G_full', 'A_full', 'C_full', 'U_full']:
            output_columns.append(f"ICP_{col[0]}")
        elif 'G_full' not in feature_cols and col in ['G', 'A', 'C', 'U']:     # alternative naming scheme
            output_columns.append(f"ICP_{col}")
        elif col in ['G_CDS', 'A_CDS', 'C_CDS', 'U_CDS']:
            output_columns.append(f"ICP_{col[0]}_CDS")

        # Other preferences for RBP features (e.g., AA-contents, RBP-groups, RBP nucleotide affinities)
        else:
            output_columns.append(f"pref_{col}")

    # Format and save the final output
    icp_df = pd.DataFrame(
        icp_matrix,
        index=rna_names,
        columns=output_columns
    )
    icp_df.index.name = 'RNA_Name'
    icp_df.to_csv(PATH_OUTPUT, sep='\t')

    print(f"Calculation complete. Saved ICP matrix to: {PATH_OUTPUT}")


if __name__ == "__main__":
    calculate_icp_matrix()
